# Supplementary material for: Gene and Metabolite Integration Analysis through Transcriptome and Metabolome Brings New Insight into Heat Stress Tolerance in Potato (Solanum tuberosum L.)
Source: Plants (Basel). 2021 Jan 6;10(1):103. doi: 10.3390/plants10010103 (PMC7825342; doi:10.3390/plants10010103)
Supplement: Supplementary file 1 [file plants-10-00103-s001.zip]

Archive with 9 entries (9 files):
- FigureS1-S5.docx
- Table S1.xlsx
- Table S2.xlsx
- Table S3.xlsx
- Table S4.xlsx
- Table S5.xlsx
- Table S6.xlsx
- Table S7.xlsx
- Table S8.xlsx
