# Supplementary material for: Gene and Metabolite Integration Analysis through Transcriptome and Metabolome Brings New Insight into Heat Stress Tolerance in Potato (Solanum tuberosum L.)
Source: Plants (Basel). 2021 Jan 6;10(1):103. doi: 10.3390/plants10010103 (PMC7825342; doi:10.3390/plants10010103)
Supplement: Supplementary file 1 [file plants-10-00103-s001.zip › Table S1.xlsx]

## Sheet: H6h vs HC Up
Supplementary Table 1 Number of up- and downregulated genes after 6 h and 3 days heat stress
Time Points of Heat Stress.	readcount_H6h	readcount_HC	log2FoldChange	pval	padj	Gene Name	Blast swiss prot
PGSC0003DMG400030427	413.433	0.46921	9.7832	1.0117e-86	5.7808e-84	Hsp20.1 protein	sp|O82011|HSP11_SOLPE 17.7 kDa class I heat shock protein OS=Solanum peruvianum PE=2 SV=1//1.04369e-90
PGSC0003DMG400024476	115.27	0.46921	7.9406	7.097e-27	3.7634e-25	Heat-shock protein	sp|P30236|HSP41_SOYBN 22.0 kDa class IV heat shock protein OS=Glycine max GN=HSP22.0 PE=3 SV=1//1.99765e-42
PGSC0003DMG400030339	335.856	1.96668	7.4159	3.7741e-68	1.258e-65	17.6 kD class I small heat shock protein	sp|O82012|HSP12_SOLPE 17.6 kDa class I heat shock protein OS=Solanum peruvianum PE=2 SV=1//5.16425e-90
PGSC0003DMG400027888	1601.99	11.9797	7.0631	2.0983e-29	1.3027e-27	Cysteine proteinase 3	sp|Q40143|CYSP3_SOLLC Cysteine proteinase 3 OS=Solanum lycopersicum GN=CYP-3 PE=2 SV=1//0
PGSC0003DMG400011740	6957.94	65.9486	6.7212	5.1235e-132	9.5635e-129	SGA	sp|Q9AT54|SCGT_TOBAC Scopoletin glucosyltransferase OS=Nicotiana tabacum GN=TOGT1 PE=1 SV=1//4.10793e-107
PGSC0003DMG400011630	135.805	1.96668	6.1096	2.3429e-28	1.3582e-26	Chloroplast small heat shock protein class I	sp|P19036|HSP17_ARATH 17.4 kDa class I heat shock protein OS=Arabidopsis thaliana GN=HSP17.4A PE=2 SV=2//1.73468e-61
PGSC0003DMG400004532	196.178	2.9051	6.0774	1.0131e-13	1.8983e-12	Chloroplast ferredoxin I	sp|Q9ZTS2|FER_CAPAN Ferredoxin, chloroplastic OS=Capsicum annuum GN=AP1 PE=1 SV=1//5.26203e-61
PGSC0003DMG400030340	661.528	11.4207	5.8561	2.7016e-29	1.6625e-27	17.6 kD class I small heat shock protein	sp|O82011|HSP11_SOLPE 17.7 kDa class I heat shock protein OS=Solanum peruvianum PE=2 SV=1//1.15835e-75
PGSC0003DMG400006724	24.0739	0.46921	5.6811	8.923e-06	6.1749e-05	Conserved gene of unknown function	-//-
PGSC0003DMG400017098	48.7934	0.983338	5.6329	1.1011e-10	1.5115e-09	Hsp20.1 protein	sp|O82012|HSP12_SOLPE 17.6 kDa class I heat shock protein OS=Solanum peruvianum PE=2 SV=1//6.61484e-40
PGSC0003DMG400011752	15661.4	344.868	5.505	0	0	Cellulose synthase	sp|Q570S7|CSLG1_ARATH Cellulose synthase-like protein G1 OS=Arabidopsis thaliana GN=CSLG1 PE=2 SV=1//1.02752e-127
PGSC0003DMG400021683	453.707	10.682	5.4085	7.0242e-22	2.6223e-20	E3 ubiquitin-protein ligase RMA1H1	sp|Q6R567|RMA1_CAPAN E3 ubiquitin-protein ligase RMA1H1 OS=Capsicum annuum GN=RMA1H1 PE=1 SV=1//1.18298e-56
PGSC0003DMG400021726	781.291	18.5936	5.393	1.1026e-109	1.4033e-106	Furin	sp|O27710|PSLS_METTH Phosphosulfolactate synthase OS=Methanothermobacter thermautotrophicus (strain ATCC 29096 / DSM 1053 / JCM 10044 / NBRC 100330 / Delta H) GN=comA PE=3 SV=1//2.40214e-08
PGSC0003DMG400002041	57.2563	1.45255	5.3008	5.9441e-12	9.3342e-11	Phosphoenolpyruvate carboxykinase	sp|Q9T074|PCKA_ARATH Phosphoenolpyruvate carboxykinase [ATP] OS=Arabidopsis thaliana GN=PCKA PE=1 SV=1//0
PGSC0003DMG400032208	494.882	13.1179	5.2375	1.7082e-76	7.2465e-74	Oxidoreductase, 2OG-Fe(II) oxygenase family protein	sp|Q945B6|AOP1L_ARATH Probable 2-oxoglutarate-dependent dioxygenase AOP1.2 OS=Arabidopsis thaliana GN=AOP1.2 PE=2 SV=1//1.87635e-13
PGSC0003DMG400025989	415.417	11.2859	5.202	7.0373e-33	5.3254e-31	ERF1	sp|Q40476|ERF1_TOBAC Ethylene-responsive transcription factor 1 OS=Nicotiana tabacum GN=ERF1 PE=2 SV=1//2.78144e-18
PGSC0003DMG400010137	641.07	18.2142	5.1373	4.0176e-05	0.00024717	Cysteine protease inhibitor 1	sp|P20347|CPI1_SOLTU Cysteine protease inhibitor 1 OS=Solanum tuberosum PE=1 SV=3//2.73381e-117
PGSC0003DMG400008217	15.7226	0.46921	5.0665	0.0008065	0.0037479	Gene of unknown function	-//-
PGSC0003DMG400011631	194.679	5.94495	5.0333	2.5137e-34	2.07e-32	Chloroplast small heat shock protein class I	sp|P27880|HSP12_MEDSA 18.2 kDa class I heat shock protein OS=Medicago sativa GN=HSP18.2 PE=2 SV=1//2.71265e-65
PGSC0003DMG400044943	15.364	0.46921	5.0332	0.00087613	0.0040398	S-locus-specific glycoprotein S13	sp|O81832|Y4729_ARATH G-type lectin S-receptor-like serine/threonine-protein kinase At4g27290 OS=Arabidopsis thaliana GN=At4g27290 PE=3 SV=4//1.41546e-176
PGSC0003DMG400002312	108.823	3.32939	5.0306	9.2761e-11	1.2851e-09	Photosystem II 10 kDa polypeptide, chloroplast	sp|Q40519|PSBR_TOBAC Photosystem II 10 kDa polypeptide, chloroplastic OS=Nicotiana tabacum GN=PSBR PE=2 SV=1//4.48608e-30
PGSC0003DMG400010136	399.383	13.1179	4.9282	0.0056735	0.020935	Stigma expressed protein	sp|P32765|ASP_THECC 21 kDa seed protein OS=Theobroma cacao GN=ASP PE=2 SV=1//4.53085e-21
PGSC0003DMG400026899	266.686	8.76021	4.928	9.7211e-09	1.0554e-07	Multicystatin	sp|P37842|CYTM_SOLTU Multicystatin OS=Solanum tuberosum PE=1 SV=1//4.69915e-74
PGSC0003DMG400012987	3470.94	114.381	4.9234	3.547e-16	8.445e-15	Threonine dehydratase biosynthetic, chloroplastic	sp|P25306|THD1_SOLLC Threonine dehydratase biosynthetic, chloroplastic OS=Solanum lycopersicum GN=TD PE=1 SV=1//0
PGSC0003DMG400011749	1326.5	45.2087	4.8749	3.4781e-140	8.853e-137	UDP-galactose:solanidine galactosyltransferase	sp|Q9AT54|SCGT_TOBAC Scopoletin glucosyltransferase OS=Nicotiana tabacum GN=TOGT1 PE=1 SV=1//3.77031e-123
PGSC0003DMG400020071	111.269	3.84352	4.8555	6.9506e-12	1.0848e-10	MYB8	sp|Q7XBH4|MYB4_ORYSJ Myb-related protein Myb4 OS=Oryza sativa subsp. japonica GN=MYB4 PE=2 SV=2//4.93004e-65
PGSC0003DMG400011632	165.585	5.85511	4.8217	9.5265e-29	5.6631e-27	Chloroplast small heat shock protein class I	sp|P27880|HSP12_MEDSA 18.2 kDa class I heat shock protein OS=Medicago sativa GN=HSP18.2 PE=2 SV=1//9.58499e-59
PGSC0003DMG400030341	1440.09	52.4514	4.779	3.5575e-144	9.9608e-141	17.6 kDa class I heat shock protein	sp|O82012|HSP12_SOLPE 17.6 kDa class I heat shock protein OS=Solanum peruvianum PE=2 SV=1//1.8784e-81
PGSC0003DMG400013516	2803.19	103.984	4.7526	1.3293e-55	2.6211e-53	Polygalacturonase	sp|Q949Z1|PGLR4_ARATH Polygalacturonase At1g48100 OS=Arabidopsis thaliana GN=At1g48100 PE=2 SV=1//1.62542e-106
PGSC0003DMG400044253	25.0541	0.983338	4.6712	0.00051562	0.002502	Conserved gene of unknown function	-//-
PGSC0003DMG400010146	24.576	0.983338	4.6434	3.017e-05	0.00019021	Kunitz-type tuber invertase inhibitor	sp|O24384|CPI8_SOLTU Cysteine protease inhibitor 8 (Fragment) OS=Solanum tuberosum PE=2 SV=1//1.32655e-137
PGSC0003DMG400011977	355.603	15.2193	4.5463	3.662e-52	6.252e-50	Small heat shock protein	sp|P09886|HS21C_PEA Small heat shock protein, chloroplastic OS=Pisum sativum GN=HSP21 PE=2 SV=1//1.95946e-45
PGSC0003DMG400006720	46.9605	2.0116	4.545	1.9981e-06	1.5446e-05	Gene of unknown function	-//-
PGSC0003DMG400002156	1518.91	68.5393	4.47	2.2609e-33	1.7439e-31	C-4 sterol methyl oxidase 2	sp|Q8VWZ8|SMO22_ARATH Methylsterol monooxygenase 2-2 OS=Arabidopsis thaliana GN=SMO2-2 PE=2 SV=1//8.69267e-154
PGSC0003DMG400012763	4618.82	213.175	4.4374	5.3321e-97	4.2656e-94	C-4 sterol methyl oxidase	sp|Q8L7W5|SMO11_ARATH Methylsterol monooxygenase 1-1 OS=Arabidopsis thaliana GN=SMO1-1 PE=1 SV=1//1.71334e-136
PGSC0003DMG400022646	10.1205	0.46921	4.4309	0.014422	0.047004	Conserved gene of unknown function	-//-
PGSC0003DMG400031042	42.1075	1.96668	4.4202	4.9232e-08	4.852e-07	Glutamate decarboxylase isoform1	sp|P54767|DCE_SOLLC Glutamate decarboxylase OS=Solanum lycopersicum PE=2 SV=1//3.88565e-100
PGSC0003DMG400028331	542.735	25.9662	4.3855	3.3971e-23	1.4154e-21	Zeatin O-glucosyltransferase	sp|Q9ZSK5|ZOG_PHALU Zeatin O-glucosyltransferase OS=Phaseolus lunatus GN=ZOG1 PE=2 SV=1//8.81102e-112
PGSC0003DMG400027630	5969.01	286.735	4.3797	1.6148e-225	2.2607e-221	Heme-binding protein	sp|Q9WU63|HEBP2_MOUSE Heme-binding protein 2 OS=Mus musculus GN=Hebp2 PE=1 SV=1//9.17102e-20
PGSC0003DMG400027473	84.446	4.06811	4.3756	1.6348e-10	2.1996e-09	Hypersensitive response assisting protein	sp|O80322|RNS1_PYRPY Ribonuclease S-1 OS=Pyrus pyrifolia PE=1 SV=1//1.07895e-11
PGSC0003DMG400032276	19.2687	0.983338	4.2924	0.00034516	0.0017435	Conserved gene of unknown function	sp|F4I8R6|OFP12_ARATH Transcription repressor OFP12 OS=Arabidopsis thaliana GN=OFP12 PE=1 SV=1//2.9387e-29
PGSC0003DMG400004606	19.1571	0.983338	4.2841	0.00040819	0.0020289	ATINT4	sp|O23492|INT4_ARATH Inositol transporter 4 OS=Arabidopsis thaliana GN=INT4 PE=1 SV=1//0
PGSC0003DMG400002724	183.347	9.49893	4.2707	5.4604e-17	1.3949e-15	Conserved gene of unknown function	-//-
PGSC0003DMG400014234	9.90529	0.514129	4.268	0.014953	0.048441	Conserved gene of unknown function	-//-
PGSC0003DMG400021737	134.562	7.01813	4.261	1.281e-21	4.707e-20	Class II small heat shock protein Le-HSP17.6	sp|O82013|HSP21_SOLPE 17.3 kDa class II heat shock protein OS=Solanum peruvianum PE=2 SV=1//6.6516e-82
PGSC0003DMG400010498	122.163	6.45908	4.2413	3.3633e-15	7.3858e-14	Photosystem II 5 kDa protein, chloroplast	sp|B3EWI4|PST2_PETHY Photosystem II 5 kDa protein, chloroplastic OS=Petunia hybrida PE=1 SV=1//3.48666e-12
PGSC0003DMG400008187	941.824	49.9056	4.2382	1.4302e-59	3.3937e-57	Class II small heat shock protein Le-HSP17.6	sp|O82013|HSP21_SOLPE 17.3 kDa class II heat shock protein OS=Solanum peruvianum PE=2 SV=1//6.80857e-83
PGSC0003DMG400011750	4105.96	218.361	4.2329	2.104e-194	9.8181e-191	Cytochrome P-450	sp|H2DH21|C7A29_PANGI Cytochrome P450 CYP72A219 OS=Panax ginseng PE=2 SV=1//4.11242e-160
PGSC0003DMG402003479	658.363	36.0691	4.19	3.5215e-11	5.106e-10	Oxidoreductase, 2OG-Fe(II) oxygenase family protein	sp|Q945B6|AOP1L_ARATH Probable 2-oxoglutarate-dependent dioxygenase AOP1.2 OS=Arabidopsis thaliana GN=AOP1.2 PE=2 SV=1//3.4381e-32
PGSC0003DMG400005950	836.1	46.0172	4.1834	1.1571e-07	1.0807e-06	Multicystatin	sp|P37842|CYTM_SOLTU Multicystatin OS=Solanum tuberosum PE=1 SV=1//3.15716e-31
PGSC0003DMG400000408	1164.55	64.1567	4.182	2.2501e-109	2.7391e-106	Xyloglucan endotransglucosylase-hydrolase XTH6	sp|P93046|XTH31_ARATH Xyloglucan endotransglucosylase/hydrolase protein 31 OS=Arabidopsis thaliana GN=XTH31 PE=1 SV=2//3.31621e-124
PGSC0003DMG400009511	452.543	25.5419	4.1471	1.5886e-06	1.2483e-05	Aspartic protease inhibitor 8	sp|P17979|API8_SOLTU Aspartic protease inhibitor 8 OS=Solanum tuberosum PE=2 SV=1//3.12338e-145
PGSC0003DMG400009255	204.903	11.8899	4.1071	5.7045e-30	3.6717e-28	Small heat-shock protein homolog protein	sp|P19244|HSP41_PEA 22.7 kDa class IV heat shock protein OS=Pisum sativum GN=HSP22.7 PE=2 SV=1//2.33925e-65
PGSC0003DMG400029409	16.8781	0.983338	4.1013	0.001342	0.0058985	E3 ubiquitin ligase PUB14	sp|Q681N2|PUB15_ARATH U-box domain-containing protein 15 OS=Arabidopsis thaliana GN=PUB15 PE=2 SV=2//0
PGSC0003DMG400020718	348.725	21.1193	4.0455	1.1597e-45	1.6154e-43	Heat-shock protein	sp|P19244|HSP41_PEA 22.7 kDa class IV heat shock protein OS=Pisum sativum GN=HSP22.7 PE=2 SV=1//2.25888e-45
PGSC0003DMG402022215	412.5	25.7016	4.0045	2.899e-18	8.1576e-17	Aconitate hydratase 3	sp|Q6YZX6|ACOC_ORYSJ Putative aconitate hydratase, cytoplasmic OS=Oryza sativa subsp. japonica GN=Os08g0191100 PE=3 SV=1//2.46114e-45
PGSC0003DMG400026594	1262.92	78.8218	4.002	1.9601e-61	4.9891e-59	Cytochrome P450	sp|Q9LUC5|C7A15_ARATH Cytochrome P450 72A15 OS=Arabidopsis thaliana GN=CYP72A15 PE=2 SV=1//2.90122e-148
PGSC0003DMG400014470	55.5908	3.50906	3.9857	1.8169e-09	2.1629e-08	MtN19	-//-
PGSC0003DMG400000293	332.413	20.9846	3.9856	1.8537e-43	2.3918e-41	Pectinesterase	sp|Q8VYZ3|PME53_ARATH Probable pectinesterase 53 OS=Arabidopsis thaliana GN=PME53 PE=2 SV=1//0
PGSC0003DMG402027687	2613.71	166.993	3.9682	1.5973e-41	1.8713e-39	Wound-inducible carboxypeptidase	sp|P07519|CBP1_HORVU Serine carboxypeptidase 1 OS=Hordeum vulgare GN=CBP1 PE=1 SV=4//0
PGSC0003DMG400027455	213.709	13.6769	3.9658	6.7532e-24	2.9179e-22	Ribonuclease t2	sp|P42814|RNS2_ARATH Ribonuclease 2 OS=Arabidopsis thaliana GN=RNS2 PE=2 SV=1//1.67659e-16
PGSC0003DMG401017241	89.6736	5.76527	3.9592	5.4236e-14	1.0401e-12	Desacetoxyvindoline 4-hydroxylase	sp|O04847|DV4H_CATRO Deacetoxyvindoline 4-hydroxylase OS=Catharanthus roseus GN=D4H PE=1 SV=2//1.75345e-49
PGSC0003DMG400022217	679.536	43.8757	3.9531	1.6537e-06	1.2952e-05	Inducible plastid-lipid associated protein	sp|Q94JQ4|RIDA_ARATH Reactive Intermediate Deaminase A, chloroplastic OS=Arabidopsis thaliana GN=RIDA PE=1 SV=1//7.64248e-56
PGSC0003DMG400033638	21.7948	1.40763	3.9526	0.00030398	0.0015563	Endosomal P24A protein	sp|Q9LIC2|TMN7_ARATH Transmembrane 9 superfamily member 7 OS=Arabidopsis thaliana GN=TMN7 PE=2 SV=1//0
PGSC0003DMG400036797	270.885	18.1244	3.9017	1.4733e-05	9.8218e-05	Subtilase	sp|O65351|SBT17_ARATH Subtilisin-like protease SBT1.7 OS=Arabidopsis thaliana GN=SBT1.7 PE=1 SV=1//8.81663e-112
PGSC0003DMG402027210	638.473	42.7728	3.8999	2.0858e-53	3.6729e-51	Glucosyltransferase	sp|Q9ZSK5|ZOG_PHALU Zeatin O-glucosyltransferase OS=Phaseolus lunatus GN=ZOG1 PE=2 SV=1//6.77562e-94
PGSC0003DMG400009513	3543.43	239.161	3.8891	5.2767e-06	3.7931e-05	Aspartic protease inhibitor 5	sp|P58519|API5_SOLTU Aspartic protease inhibitor 5 OS=Solanum tuberosum PE=3 SV=1//1.34707e-133
PGSC0003DMG400029534	291.477	20.2258	3.8491	1.2319e-37	1.206e-35	Kunitz-type protease inhibitor KPI-D2.2	sp|P13087|MIRA_SYNDU Miraculin OS=Synsepalum dulcificum PE=1 SV=3//5.95385e-35
PGSC0003DMG400043108	646.068	45.0539	3.842	1.5227e-68	5.1994e-66	STS14 protein	sp|Q40374|PR1_MEDTR Pathogenesis-related protein PR-1 OS=Medicago truncatula GN=PR-1 PE=2 SV=1//1.35946e-46
PGSC0003DMG400004593	1132.51	79.5156	3.8321	4.2285e-98	3.6998e-95	Chitinase	sp|Q9MA41|CTL1_ARATH Chitinase-like protein 1 OS=Arabidopsis thaliana GN=CTL1 PE=1 SV=1//9.61753e-161
PGSC0003DMG400012619	139.71	9.83338	3.8286	3.0581e-20	9.9911e-19	Heat-shock protein	sp|P27879|HSP11_MEDSA 18.1 kDa class I heat shock protein (Fragment) OS=Medicago sativa GN=HSP18.1 PE=2 SV=1//1.30509e-37
PGSC0003DMG400011751	15836.4	1161.4	3.7693	1.2194e-209	6.8282e-206	2-oxoglutarate-dependent dioxygenase	sp|P24397|HY6H_HYONI Hyoscyamine 6-dioxygenase OS=Hyoscyamus niger GN=H6H PE=1 SV=1//1.52451e-75
PGSC0003DMG400021142	17249.8	1275.18	3.7578	1.678e-211	1.1746e-207	DWARF1/DIMINUTO	sp|Q39085|DIM_ARATH Delta(24)-sterol reductase OS=Arabidopsis thaliana GN=DIM PE=1 SV=2//0
PGSC0003DMG400017523	613.882	45.7926	3.7448	3.3876e-64	9.391e-62	Conserved gene of unknown function	-//-
PGSC0003DMG400026101	32.0269	2.39097	3.7436	1.3203e-05	8.8695e-05	Heat shock protein 70 (HSP70)-interacting protein	sp|Q68F64|UN45B_XENLA Protein unc-45 homolog B OS=Xenopus laevis GN=unc45b PE=2 SV=1//1.50556e-11
PGSC0003DMG401017804	46.1557	3.46414	3.7359	1.3731e-07	1.2701e-06	RNA binding protein	sp|Q9LQ98|AFP1_ARATH Ninja-family protein AFP1 OS=Arabidopsis thaliana GN=AFP1 PE=1 SV=1//3.28618e-60
PGSC0003DMG400005960	390.092	29.8346	3.7088	1.8012e-45	2.4967e-43	Glucosyltransferase	sp|Q9ZSK5|ZOG_PHALU Zeatin O-glucosyltransferase OS=Phaseolus lunatus GN=ZOG1 PE=2 SV=1//9.61167e-105
PGSC0003DMG400027200	136.738	10.5472	3.6965	7.446e-19	2.1876e-17	Family 1 glycosyltransferase	sp|Q9ZSK5|ZOG_PHALU Zeatin O-glucosyltransferase OS=Phaseolus lunatus GN=ZOG1 PE=2 SV=1//6.53781e-59
PGSC0003DMG400025537	372.377	28.7814	3.6936	3.2153e-43	4.0736e-41	Non-specific lipid-transfer protein	sp|Q3YMR2|NLTP2_SOLCI Non-specific lipid-transfer protein 2 OS=Solanum chilense PE=3 SV=1//1.18822e-27
PGSC0003DMG400004371	19.8425	1.54239	3.6854	0.00075415	0.0035263	Myb 12 transcription factor	sp|O22264|MYB12_ARATH Transcription factor MYB12 OS=Arabidopsis thaliana GN=MYB12 PE=2 SV=1//3.63837e-64
PGSC0003DMG400014052	50.3871	3.97827	3.6628	4.4258e-08	4.3958e-07	Phenylacetaldehyde synthase	sp|P54768|TYDC1_PAPSO Tyrosine/DOPA decarboxylase 1 OS=Papaver somniferum GN=TYDC1 PE=2 SV=1//0
PGSC0003DMG400024274	7347.08	581.567	3.6592	3.671e-181	1.4684e-177	Cytochrome P450 monooxygenase	sp|B5BSX1|BAMO_GLYUR Beta-amyrin 11-oxidase OS=Glycyrrhiza uralensis GN=CYP88D6 PE=1 SV=1//8.1287e-120
PGSC0003DMG400000444	2476.29	196.358	3.6566	1.029e-134	2.058e-131	Heat shock cognate 70 kDa protein	sp|P09189|HSP7C_PETHY Heat shock cognate 70 kDa protein OS=Petunia hybrida GN=HSP70 PE=2 SV=1//0
PGSC0003DMG400024278	402.515	32.4301	3.6336	2.6073e-18	7.3686e-17	Phenylacetaldehyde synthase	sp|P54768|TYDC1_PAPSO Tyrosine/DOPA decarboxylase 1 OS=Papaver somniferum GN=TYDC1 PE=2 SV=1//0
PGSC0003DMG400026401	7529.59	607.744	3.631	2.6926e-58	6.0312e-56	Delta(7)-sterol-C5(6)-desaturase	sp|Q9ZT29|SC5D_TOBAC Delta(7)-sterol-C5(6)-desaturase OS=Nicotiana tabacum PE=2 SV=1//0
PGSC0003DMG400002144	831.766	67.3113	3.6273	9.9787e-76	4.1087e-73	NbPCL1 protein	sp|Q9SNB4|PCL1_ARATH Transcription factor LUX OS=Arabidopsis thaliana GN=LUX PE=1 SV=1//7.65598e-78
PGSC0003DMG400011031	576.101	47.3101	3.6061	1.0716e-58	2.4393e-56	UDP-glucuronosyltransferase	sp|U3UA11|UGT7_CATRO UDP-glucose iridoid glucosyltransferase OS=Catharanthus roseus GN=UGT76A2 PE=1 SV=1//6.80167e-179
PGSC0003DMG400026586	2372.71	195.525	3.6011	6.2982e-129	1.1021e-125	Cytochrome P450	sp|Q9LUC5|C7A15_ARATH Cytochrome P450 72A15 OS=Arabidopsis thaliana GN=CYP72A15 PE=2 SV=1//3.77071e-148
PGSC0003DMG400027499	1061.28	88.0762	3.5909	4.8526e-68	1.5984e-65	Receptor-like kinase 17	sp|Q8LFN2|Y3037_ARATH Probable inactive leucine-rich repeat receptor-like protein kinase At3g03770 OS=Arabidopsis thaliana GN=At3g03770 PE=2 SV=1//0
PGSC0003DMG400014212	143.392	11.9797	3.5813	2.1578e-19	6.632e-18	Heat shock protein	sp|P09189|HSP7C_PETHY Heat shock cognate 70 kDa protein OS=Petunia hybrida GN=HSP70 PE=2 SV=1//0
PGSC0003DMG400005756	45.4384	3.7986	3.5804	3.5633e-07	3.1139e-06	Gene of unknown function	-//-
PGSC0003DMG400014592	28.3054	2.39097	3.5654	6.6616e-05	0.00039259	Glutamine synthetase	sp|P12424|GLNA_NICPL Glutamine synthetase OS=Nicotiana plumbaginifolia PE=2 SV=1//0
PGSC0003DMG400026221	23.2771	2.0116	3.5325	0.00033561	0.0016995	Major pollen allergen Ory s 1	sp|O23547|EXLB1_ARATH Expansin-like B1 OS=Arabidopsis thaliana GN=EXLB1 PE=2 SV=2//2.75398e-73
PGSC0003DMG400011628	222.299	19.512	3.5101	1.6657e-27	9.1987e-26	Chloroplast small heat shock protein class I	sp|P19036|HSP17_ARATH 17.4 kDa class I heat shock protein OS=Arabidopsis thaliana GN=HSP17.4A PE=2 SV=2//3.73453e-59
PGSC0003DMG401001731	517.267	45.4084	3.5099	4.428e-52	7.5139e-50	Ascorbate peroxidase	sp|P48534|APX1_PEA L-ascorbate peroxidase, cytosolic OS=Pisum sativum GN=APX1 PE=1 SV=2//2.3845e-130
PGSC0003DMG400024139	569.694	50.2152	3.504	3.8451e-56	7.9747e-54	Alcohol acyl transferase	sp|Q3ZPN4|ACMAT_VITLA Methanol O-anthraniloyltransferase OS=Vitis labrusca GN=AMAT PE=1 SV=1//1.31571e-152
PGSC0003DMG400011019	49.0165	4.40256	3.4769	1.6105e-07	1.4731e-06	Diphenol oxidase	sp|O80434|LAC4_ARATH Laccase-4 OS=Arabidopsis thaliana GN=IRX12 PE=2 SV=2//0
PGSC0003DMG400033907	16.6629	1.49747	3.476	0.0031386	0.012488	Isoflavone reductase homolog	sp|P52578|IFRH_SOLTU Isoflavone reductase homolog OS=Solanum tuberosum PE=2 SV=1//2.73017e-13
PGSC0003DMG400010470	2315.1	211.962	3.4492	7.6553e-13	1.3206e-11	Subtilase	sp|O65351|SBT17_ARATH Subtilisin-like protease SBT1.7 OS=Arabidopsis thaliana GN=SBT1.7 PE=1 SV=1//6.8899e-160
PGSC0003DMG400004808	1458.01	135.855	3.4239	3.4775e-97	2.8638e-94	Mitochondrial small heat shock protein	sp|P11890|HS23C_OXYRB Small heat shock protein, chloroplastic OS=Oxybasis rubra GN=HSP23 PE=2 SV=1//3.22722e-47
PGSC0003DMG401023116	27.0782	2.52572	3.4224	0.00097523	0.0044348	Cyclase family protein	-//-
PGSC0003DMG402001341	615.236	60.4079	3.3483	3.3319e-56	6.9619e-54	Conserved gene of unknown function	-//-
PGSC0003DMG400020111	24.7593	2.43589	3.3454	0.00035836	0.001805	EPIDERMAL PATTERNING FACTOR 9	sp|Q9SV72|EPFL9_ARATH EPIDERMAL PATTERNING FACTOR-like protein 9 OS=Arabidopsis thaliana GN=EPFL9 PE=1 SV=1//3.81014e-14
PGSC0003DMG400013663	1807.74	180.191	3.3266	1.8049e-09	2.1514e-08	3-hydroxy-3-methylglutaryl-coenzyme A reductase 1	sp|Q9XEL8|HMDH2_CAPAN 3-hydroxy-3-methylglutaryl-coenzyme A reductase 2 OS=Capsicum annuum GN=HMGR2 PE=2 SV=1//0
PGSC0003DMG400023884	25.086	2.52572	3.3121	0.00029199	0.0014998	60S ribosomal protein L27	sp|P41101|RL27_SOLTU 60S ribosomal protein L27 OS=Solanum tuberosum GN=RPL27 PE=2 SV=1//1.17687e-44
PGSC0003DMG400024253	133.717	13.567	3.301	4.4775e-09	5.0714e-08	Peroxidase 66	sp|Q9LT91|PER66_ARATH Peroxidase 66 OS=Arabidopsis thaliana GN=PER66 PE=2 SV=1//1.87235e-145
PGSC0003DMG400031137	90.6538	9.31925	3.2821	7.3482e-12	1.1417e-10	Ripening regulated protein DDTFR8	sp|P0C8Z0|Y8359_ORYSI Uncharacterized protein OsI_027940 OS=Oryza sativa subsp. indica GN=OsI_027940 PE=1 SV=2//6.31308e-17
PGSC0003DMG400011627	215.558	22.2823	3.2741	7.65e-12	1.186e-10	Chloroplast small heat shock protein class I	sp|P27880|HSP12_MEDSA 18.2 kDa class I heat shock protein OS=Medicago sativa GN=HSP18.2 PE=2 SV=1//9.43868e-49
PGSC0003DMG400001221	5700.95	594.785	3.2608	1.0367e-101	1.001e-98	EARLY flowering 4 protein	sp|O04211|ELF4_ARATH Protein EARLY FLOWERING 4 OS=Arabidopsis thaliana GN=ELF4 PE=1 SV=1//1.36917e-27
PGSC0003DMG400027976	470.84	50.3499	3.2252	2.7033e-44	3.6389e-42	Hypoxia induced protein conserved region containing protein	-//-
PGSC0003DMG401015590	13.4116	1.45255	3.2068	0.01261	0.041935	Nitrate transporter	sp|Q9M817|PTR6_ARATH Protein NRT1/ PTR FAMILY 1.2 OS=Arabidopsis thaliana GN=NPF1.2 PE=1 SV=1//5.70934e-45
PGSC0003DMG400001330	66.7233	7.35258	3.1819	7.6146e-09	8.374e-08	Zinc finger protein	sp|Q93ZL5|CDF2_ARATH Cyclic dof factor 2 OS=Arabidopsis thaliana GN=CDF2 PE=1 SV=2//1.46724e-75
PGSC0003DMG400026275	192.783	21.2541	3.1812	1.2314e-12	2.0745e-11	O-methyltransferase	sp|B0EXJ8|HTOMT_CATRO Tabersonine 16-O-methyltransferase OS=Catharanthus roseus GN=16OMT PE=1 SV=1//3.04351e-113
PGSC0003DMG401025150	3825.9	422.571	3.1785	1.5202e-126	2.5038e-123	Conserved gene of unknown function	sp|Q11U74|Y1773_CYTH3 UPF0301 protein CHU_1773 OS=Cytophaga hutchinsonii (strain ATCC 33406 / NCIMB 9469) GN=CHU_1773 PE=3 SV=1//1.89487e-11
PGSC0003DMG400012089	1218.22	135.266	3.1709	0.00039722	0.0019782	Type I serine protease inhibitor	sp|Q00783|ICI1_SOLTU Proteinase inhibitor 1 OS=Solanum tuberosum PE=3 SV=1//4.14722e-43
PGSC0003DMG402020453	82.2945	9.13958	3.1706	1.63e-06	1.2783e-05	Cytochrome P450 71D7	sp|P93531|C71D7_SOLCH Cytochrome P450 71D7 OS=Solanum chacoense GN=CYP71D7 PE=3 SV=1//1.06461e-70
PGSC0003DMG400030771	21.3645	2.39097	3.1595	0.001393	0.0060978	Alcohol dehydrogenase 3	sp|P14675|ADH3_SOLTU Alcohol dehydrogenase 3 OS=Solanum tuberosum GN=ADH3 PE=2 SV=1//0
PGSC0003DMG400000307	728.872	81.7269	3.1568	3.7816e-58	8.4033e-56	Protein ABIL5	sp|Q5JMF2|ABIL5_ORYSJ Probable protein ABIL5 OS=Oryza sativa subsp. japonica GN=Os01g0760900 PE=2 SV=1//6.53669e-28
PGSC0003DMG400027454	51.2238	5.81019	3.1402	4.5554e-07	3.9161e-06	RNase Phy3	sp|P80196|RNLX_SOLLC Intracellular ribonuclease LX OS=Solanum lycopersicum GN=RNALX PE=1 SV=2//2.17807e-09
PGSC0003DMG400029450	35.2064	4.02319	3.1294	2.9062e-05	0.00018393	Polygalacturonase	sp|Q949Z1|PGLR4_ARATH Polygalacturonase At1g48100 OS=Arabidopsis thaliana GN=At1g48100 PE=2 SV=1//0
PGSC0003DMG400005997	868.614	99.4021	3.1274	5.8129e-64	1.5957e-61	Zinc finger (B-box type) family protein	sp|Q9C9F4|COLX_ARATH Putative zinc finger protein At1g68190 OS=Arabidopsis thaliana GN=At1g68190 PE=2 SV=1//1.40473e-13
PGSC0003DMG400000628	21.1414	2.43589	3.1176	0.0035495	0.013907	Late embryogenesis abundant protein	sp|P83442|LEAD3_DAUCA Late embryogenesis abundant protein Dc3 OS=Daucus carota PE=2 SV=1//4.18822e-33
PGSC0003DMG400007036	118.88	13.7218	3.115	5.0348e-14	9.702e-13	Ethylene-responsive transcription factor ERF023	sp|Q1ECI2|ERF23_ARATH Ethylene-responsive transcription factor ERF023 OS=Arabidopsis thaliana GN=ERF023 PE=2 SV=1//4.59738e-36
PGSC0003DMG400030731	3156.12	366.92	3.1046	1.1745e-114	1.6442e-111	Metallocarboxypeptidase inhibitor	sp|P01076|MCPI_SOLLC Metallocarboxypeptidase inhibitor OS=Solanum lycopersicum PE=1 SV=2//2.671e-13
PGSC0003DMG400014029	211.047	24.5385	3.1044	2.4747e-06	1.8808e-05	Abhydrolase domain containing	-//-
PGSC0003DMG400012762	1082.37	131.633	3.0396	1.6594e-70	6.1133e-68	Glutathione-s-transferase theta, gst	sp|P57108|GSTZ_EUPES Glutathione S-transferase zeta class OS=Euphorbia esula PE=2 SV=1//2.70091e-42
PGSC0003DMG400026569	44.02	5.3859	3.0309	1.787e-05	0.00011737	Conserved gene of unknown function	-//-
PGSC0003DMG400019518	1377.95	170.287	3.0165	3.5611e-78	1.5827e-75	Pseudo response regulator	sp|Q9LKL2|APRR1_ARATH Two-component response regulator-like APRR1 OS=Arabidopsis thaliana GN=APRR1 PE=1 SV=1//4.9112e-153
PGSC0003DMG400016527	43.4861	5.3859	3.0133	5.8839e-06	4.193e-05	AP2 domain-containing transcription factor 2	sp|Q9LYD3|DREB3_ARATH Dehydration-responsive element-binding protein 3 OS=Arabidopsis thaliana GN=DREB3 PE=2 SV=1//2.43849e-50
PGSC0003DMG400040677	1686.32	214.368	2.9757	1.3962e-11	2.1074e-10	Gene of unknown function	-//-
PGSC0003DMG400009268	55171.4	7123.84	2.9532	5.2515e-115	7.7388e-112	Proteinase inhibitor	sp|Q43710|IP22_SOLLC Proteinase inhibitor type-2 TR8 OS=Solanum lycopersicum GN=ARPI PE=2 SV=1//1.63123e-22
PGSC0003DMG400027453	1117.48	147.696	2.9196	1.0155e-10	1.3986e-09	Ribonuclease t2	sp|P80196|RNLX_SOLLC Intracellular ribonuclease LX OS=Solanum lycopersicum GN=RNALX PE=1 SV=2//4.68965e-12
PGSC0003DMG400005931	3933.29	521.469	2.9151	9.8164e-94	6.8712e-91	Sterol delta-7 reductase DWF5	sp|Q9LDU6|ST7R_ARATH 7-dehydrocholesterol reductase OS=Arabidopsis thaliana GN=DWF5 PE=1 SV=1//0
PGSC0003DMG400000406	14.4236	1.92176	2.9079	0.014547	0.047378	Gene of unknown function	sp|Q05B17|WDR48_XENTR WD repeat-containing protein 48 OS=Xenopus tropicalis GN=wdr48 PE=2 SV=1//4.87909e-09
PGSC0003DMG402009997	40.3782	5.3859	2.9063	1.9494e-05	0.00012698	Conserved gene of unknown function	sp|Q9SYQ0|IDM3_ARATH Increased DNA methylation 3 OS=Arabidopsis thaliana GN=IDM3 PE=1 SV=1//4.84971e-44
PGSC0003DMG400031163	32.8556	4.40256	2.8997	0.00014286	0.00078709	Glutamyl-tRNA reductase	sp|P93111|HEM11_CUCSA Glutamyl-tRNA reductase 1, chloroplastic OS=Cucumis sativus GN=HEMA1 PE=2 SV=1//0
PGSC0003DMG402016495	67407.7	9110.73	2.8873	9.001e-147	2.8002e-143	Stem 28 kDa glycoprotein	sp|P27061|PPA1_SOLLC Acid phosphatase 1 OS=Solanum lycopersicum GN=APS1 PE=2 SV=1//8.83448e-71
PGSC0003DMG400002987	882.799	119.678	2.8829	2.6637e-58	6.0146e-56	DNAJ protein	sp|P43644|DNJH_ATRNU DnaJ protein homolog ANJ1 OS=Atriplex nummularia PE=2 SV=1//2.66207e-07
PGSC0003DMG400031522	85.5139	11.8001	2.8574	1.2288e-09	1.4959e-08	Peptidylprolyl isomerase	sp|Q38931|FKB62_ARATH Peptidyl-prolyl cis-trans isomerase FKBP62 OS=Arabidopsis thaliana GN=FKBP62 PE=1 SV=2//1.38117e-31
PGSC0003DMG400028791	9218.95	1274.77	2.8544	7.245e-98	6.147e-95	Conserved gene of unknown function	-//-
PGSC0003DMG400030666	213.781	29.7247	2.8464	7.4377e-18	2.0377e-16	EPIDERMAL PATTERNING FACTOR 2	sp|Q9T068|EPFL2_ARATH EPIDERMAL PATTERNING FACTOR-like protein 2 OS=Arabidopsis thaliana GN=EPFL2 PE=2 SV=1//9.96131e-24
PGSC0003DMG400014220	451.117	62.8438	2.8437	2.2607e-36	2.0959e-34	Conserved gene of unknown function	-//-
PGSC0003DMG400015591	714.704	100.321	2.8327	1.4076e-49	2.2018e-47	Nitrate transporter	sp|Q9M817|PTR6_ARATH Protein NRT1/ PTR FAMILY 1.2 OS=Arabidopsis thaliana GN=NPF1.2 PE=1 SV=1//0
PGSC0003DMG400030362	428.924	60.2234	2.8323	8.5099e-24	3.6544e-22	20G-Fe(II) oxidoreductase	sp|O49561|G2OX8_ARATH Gibberellin 2-beta-dioxygenase 8 OS=Arabidopsis thaliana GN=GA2OX8 PE=1 SV=2//1.26169e-42
PGSC0003DMG400002928	273.978	38.8194	2.8192	1.007e-24	4.6449e-23	Small molecular heat shock protein	sp|P27880|HSP12_MEDSA 18.2 kDa class I heat shock protein OS=Medicago sativa GN=HSP18.2 PE=2 SV=1//2.12841e-58
PGSC0003DMG400005033	84.2946	12.0447	2.807	2.4285e-09	2.8343e-08	Conserved gene of unknown function	-//-
PGSC0003DMG400020259	54.5469	7.82179	2.8019	1.2695e-06	1.0133e-05	Lipase	sp|Q67ZU1|LIP2_ARATH Triacylglycerol lipase 2 OS=Arabidopsis thaliana GN=LIP2 PE=2 SV=1//1.7472e-171
PGSC0003DMG400044347	27.7237	3.97827	2.8009	0.00060704	0.002896	Gene of unknown function	-//-
PGSC0003DMG400005525	58.4516	8.47067	2.7867	4.7236e-07	4.0532e-06	MYC2	sp|O23090|BH014_ARATH Transcription factor bHLH14 OS=Arabidopsis thaliana GN=BHLH14 PE=2 SV=1//2.9547e-66
PGSC0003DMG400022676	155.512	23.1309	2.7491	6.3656e-12	9.9682e-11	Pollen-specific lysine-rich protein SBgLR	-//-
PGSC0003DMG400006394	1141.48	171.216	2.737	1.6428e-62	4.2987e-60	DNA binding protein	sp|Q9LSL1|BH093_ARATH Transcription factor bHLH93 OS=Arabidopsis thaliana GN=BHLH93 PE=1 SV=1//7.93875e-64
PGSC0003DMG400030754	31.7719	4.78193	2.7321	0.00035876	0.0018063	Nbs-lrr resistance protein	sp|Q38834|R13L4_ARATH Disease resistance RPP13-like protein 4 OS=Arabidopsis thaliana GN=RPP13L4 PE=1 SV=2//1.69032e-24
PGSC0003DMG400021658	450.05	68.8337	2.7089	3.1769e-34	2.5857e-32	Polygalacturonase	sp|A7PZL3|PGLR_VITVI Probable polygalacturonase OS=Vitis vinifera GN=GSVIVT00026920001 PE=1 SV=1//0
PGSC0003DMG400016036	157.194	24.0693	2.7073	4.9337e-15	1.0675e-13	Conserved gene of unknown function	-//-
PGSC0003DMG400008444	94.1282	14.4806	2.7005	8.1478e-10	1.011e-08	Induced stolon tip protein	-//-
PGSC0003DMG400008313	17851.1	2753.77	2.6965	6.6873e-100	6.2413e-97	Conserved gene of unknown function	sp|P46314|YCF23_ANTSP Uncharacterized protein ycf23 OS=Antithamnion sp. GN=ycf23 PE=3 SV=1//2.63931e-18
PGSC0003DMG400000079	11807.1	1822.74	2.6955	1.932e-27	1.0565e-25	BCL-2-associated athanogene 6	sp|O82345|BAG6_ARATH BAG family molecular chaperone regulator 6 OS=Arabidopsis thaliana GN=BAG6 PE=1 SV=1//4.10993e-08
PGSC0003DMG400014485	1552.56	240.279	2.6919	4.4596e-48	6.5718e-46	Conserved gene of unknown function	-//-
PGSC0003DMG400021689	75.0747	11.6653	2.6861	4.2035e-08	4.1884e-07	UDP-glucosyltransferase family 1 protein	sp|U3U992|UGT8_CATRO 7-deoxyloganetic acid glucosyltransferase OS=Catharanthus roseus GN=UGT709C2 PE=1 SV=1//2.10448e-37
PGSC0003DMG400005682	18.687	2.9051	2.6854	0.0076734	0.027303	Gene of unknown function	sp|Q9S7T5|OFP14_ARATH Transcription repressor OFP14 OS=Arabidopsis thaliana GN=OFP14 PE=1 SV=1//9.99605e-30
PGSC0003DMG400023622	632.003	98.2489	2.6854	5.5585e-43	6.979e-41	Peroxisomal small heat shock protein	sp|Q9FHQ3|HS157_ARATH 15.7 kDa heat shock protein, peroxisomal OS=Arabidopsis thaliana GN=HSP15.7 PE=2 SV=1//8.65467e-51
PGSC0003DMG400021277	313.36	48.7875	2.6832	5.0969e-26	2.5169e-24	Conserved gene of unknown function	sp|O49453|Y4844_ARATH Uncharacterized protein At4g28440 OS=Arabidopsis thaliana GN=At4g28440 PE=1 SV=1//2.30604e-55
PGSC0003DMG400005573	131.271	20.715	2.6638	3.8867e-09	4.4436e-08	Heat shock protein 83	sp|P27323|HS901_ARATH Heat shock protein 90-1 OS=Arabidopsis thaliana GN=HSP90-1 PE=1 SV=3//0
PGSC0003DMG402028141	158.676	25.5419	2.6351	1.8941e-14	3.8458e-13	ML domain protein	sp|Q54SW1|Y2179_DICDI Putative phosphatidylglycerol/phosphatidylinositol transfer protein DDB_G0282179 OS=Dictyostelium discoideum GN=DDB_G0282179 PE=3 SV=2//2.05251e-12
PGSC0003DMG400025206	30.0745	4.87177	2.626	0.00063764	0.0030265	Acyltransferase	sp|Q9ZTK5|DAT_CATRO Deacetylvindoline O-acetyltransferase OS=Catharanthus roseus GN=DAT PE=1 SV=1//7.58008e-57
PGSC0003DMG401020453	36.7923	5.98987	2.6188	0.00015748	0.00085836	Cytochrome P450	sp|P93531|C71D7_SOLCH Cytochrome P450 71D7 OS=Solanum chacoense GN=CYP71D7 PE=3 SV=1//1.47852e-34
PGSC0003DMG400033172	18.0734	2.95001	2.6151	0.009386	0.0325	Gene of unknown function	-//-
PGSC0003DMG400010147	18.5754	3.03985	2.6113	0.013367	0.044025	Kunitz-type enzyme inhibitor S9C11	sp|P20347|CPI1_SOLTU Cysteine protease inhibitor 1 OS=Solanum tuberosum PE=1 SV=3//1.45559e-63
PGSC0003DMG400027750	1366.66	224.77	2.6041	6.6684e-64	1.8127e-61	Hsc70	sp|P27322|HSP72_SOLLC Heat shock cognate 70 kDa protein 2 OS=Solanum lycopersicum GN=HSC-2 PE=2 SV=1//0
PGSC0003DMG400027611	79.0113	13.008	2.6027	2.8469e-08	2.9187e-07	Heat shock protein 70	sp|Q02028|HSP7S_PEA Stromal 70 kDa heat shock-related protein, chloroplastic OS=Pisum sativum GN=HSP70 PE=2 SV=1//1.00224e-130
PGSC0003DMG400018104	248.939	41.1205	2.5979	1.0702e-20	3.6365e-19	Cell division cycle protein 48	sp|P54774|CDC48_SOYBN Cell division cycle protein 48 homolog OS=Glycine max GN=CDC48 PE=2 SV=1//0
PGSC0003DMG400027163	26.8949	4.44748	2.5963	0.0012506	0.0055343	Zeatin O-xylosyltransferase	sp|P56725|ZOX_PHAVU Zeatin O-xylosyltransferase OS=Phaseolus vulgaris GN=ZOX1 PE=2 SV=1//2.5029e-68
PGSC0003DMG400031395	26.353	4.35764	2.5963	0.0015306	0.0066307	Oxygen-evolving enhancer protein 2, chloroplastic	sp|P29795|PSBP_SOLLC Oxygen-evolving enhancer protein 2, chloroplastic OS=Solanum lycopersicum GN=PSBP PE=2 SV=1//2.46682e-72
PGSC0003DMG400010154	113.349	18.7933	2.5925	9.3751e-11	1.2969e-09	Conserved gene of unknown function	-//-
PGSC0003DMG400012494	10087.9	1673.93	2.5913	1.1901e-108	1.3884e-105	PGR5 1A, chloroplastic	sp|Q8H112|PGL1A_ARATH PGR5-like protein 1A, chloroplastic OS=Arabidopsis thaliana GN=PGRL1A PE=1 SV=1//1.10676e-45
PGSC0003DMG400011072	447.794	74.9583	2.5787	7.776e-32	5.443e-30	Ribulose bisphosphate carboxylase/oxygenase activase 1, chloroplastic	sp|Q40460|RCA1_TOBAC Ribulose bisphosphate carboxylase/oxygenase activase 1, chloroplastic OS=Nicotiana tabacum PE=1 SV=1//0
PGSC0003DMG402016226	22520.2	3792.46	2.57	2.1473e-104	2.2268e-101	Phospho-2-dehydro-3-deoxyheptonate aldolase 2, chloroplastic	sp|P37822|AROG_SOLTU Phospho-2-dehydro-3-deoxyheptonate aldolase 2, chloroplastic OS=Solanum tuberosum GN=SHKB PE=2 SV=1//0
PGSC0003DMG400009514	240.875	41.0356	2.5533	0.00021995	0.0011646	Kunitz-type protease inhibitor	sp|Q41480|API1_SOLTU Aspartic protease inhibitor 1 OS=Solanum tuberosum PE=1 SV=2//2.17055e-42
PGSC0003DMG400030794	34.4813	5.90003	2.547	0.00034252	0.0017317	MRNA, clone: RAFL25-31-I24	sp|Q67XQ0|Y4424_ARATH DUF21 domain-containing protein At4g14240 OS=Arabidopsis thaliana GN=CBSDUF1 PE=1 SV=1//0
PGSC0003DMG400003621	90.4067	15.5337	2.541	4.0749e-09	4.6361e-08	Conserved gene of unknown function	sp|Q5TGY1|TMCO4_HUMAN Transmembrane and coiled-coil domain-containing protein 4 OS=Homo sapiens GN=TMCO4 PE=2 SV=1//3.4049e-46
PGSC0003DMG400013546	1385.78	240.304	2.5278	1.597e-61	4.1022e-59	Sucrose synthase 2	sp|P49039|SUS2_SOLTU Sucrose synthase OS=Solanum tuberosum PE=3 SV=1//0
PGSC0003DMG400009707	27.7635	4.87177	2.5107	0.001379	0.0060453	Purine transporter	sp|O49726|PUP9_ARATH Probable purine permease 9 OS=Arabidopsis thaliana GN=PUP9 PE=2 SV=2//1.85418e-101
PGSC0003DMG400030636	1080.75	189.784	2.5096	2.5601e-26	1.308e-24	Loganic acid methyltransferase	sp|Q9FKR0|MT878_ARATH Probable S-adenosylmethionine-dependent methyltransferase At5g38780 OS=Arabidopsis thaliana GN=At5g38780 PE=2 SV=1//5.90415e-23
PGSC0003DMG400007304	19.699	3.46414	2.5076	0.0081595	0.028773	MYB12	sp|O22264|MYB12_ARATH Transcription factor MYB12 OS=Arabidopsis thaliana GN=MYB12 PE=2 SV=1//4.03237e-65
PGSC0003DMG400009263	132.905	23.5303	2.4978	1.1301e-11	1.7188e-10	Conserved gene of unknown function	-//-
PGSC0003DMG402008965	19.4839	3.46414	2.4917	0.0083614	0.029407	Gene of unknown function	sp|Q6NQB7|B3GT7_ARATH Beta-1,3-galactosyltransferase 7 OS=Arabidopsis thaliana GN=B3GALT7 PE=2 SV=1//2.09756e-15
PGSC0003DMG400018416	36.5771	6.504	2.4915	0.00025178	0.0013116	Conserved gene of unknown function	sp|U3U992|UGT8_CATRO 7-deoxyloganetic acid glucosyltransferase OS=Catharanthus roseus GN=UGT709C2 PE=1 SV=1//3.1449e-43
PGSC0003DMG400012839	2745.31	488.74	2.4898	1.5173e-33	1.1834e-31	Non-specific lipid-transfer protein	sp|Q03461|NLTP2_TOBAC Non-specific lipid-transfer protein 2 OS=Nicotiana tabacum PE=3 SV=1//4.06408e-52
PGSC0003DMG401002721	2510.83	450.644	2.4781	9.4712e-75	3.7883e-72	Peroxiredoxin	sp|Q69TY4|PR2E1_ORYSJ Peroxiredoxin-2E-1, chloroplastic OS=Oryza sativa subsp. japonica GN=PRXIIE-1 PE=2 SV=1//2.223e-33
PGSC0003DMG400003847	57.2882	10.3026	2.4752	5.6532e-06	4.0408e-05	Gene of unknown function	-//-
PGSC0003DMG402028907	475.151	85.5504	2.4735	1.4917e-31	1.0364e-29	Heat shock protein 90	sp|P51819|HSP83_IPONI Heat shock protein 83 OS=Ipomoea nil GN=HSP83A PE=2 SV=1//0
PGSC0003DMG400010053	496.779	89.5487	2.4719	3.7972e-32	2.7053e-30	Pollen coat	-//-
PGSC0003DMG400029700	168.518	30.7481	2.4543	6.1328e-14	1.1737e-12	Proline-rich protein 1	sp|Q03211|PEXLP_TOBAC Pistil-specific extensin-like protein OS=Nicotiana tabacum PE=2 SV=1//2.09044e-30
PGSC0003DMG400016590	3364.25	615.12	2.4513	2.8387e-81	1.3944e-78	Stress enhanced protein 2	sp|Q9SJ02|STEP2_ARATH Stress enhanced protein 2, chloroplastic OS=Arabidopsis thaliana GN=SEP2 PE=2 SV=1//4.90069e-54
PGSC0003DMG400028634	66.7631	12.2244	2.4493	1.0447e-06	8.4783e-06	Heat shock protein	sp|P26413|HSP70_SOYBN Heat shock 70 kDa protein OS=Glycine max GN=HSP70 PE=3 SV=1//0
PGSC0003DMG400021694	161.871	29.6798	2.4473	7.8078e-14	1.4791e-12	UDP-glucuronosyltransferase	sp|Q9M052|U76F1_ARATH UDP-glycosyltransferase 76F1 OS=Arabidopsis thaliana GN=UGT76F1 PE=2 SV=1//3.98429e-121
PGSC0003DMG400029327	40.0834	7.35258	2.4467	0.00017178	0.00092681	Transcription factor	sp|Q9SGS2|HMGB9_ARATH High mobility group B protein 9 OS=Arabidopsis thaliana GN=HMGB9 PE=2 SV=1//2.98647e-90
PGSC0003DMG400023615	91.3391	16.7617	2.4461	1.3375e-08	1.4299e-07	Universal stress protein family protein	-//-
PGSC0003DMG400007796	2270.66	416.721	2.446	5.5741e-23	2.2685e-21	DNA-directed RNA polymerase II largest subunit	sp|Q9S728|PDF1_ARATH Protodermal factor 1 OS=Arabidopsis thaliana GN=PDF1 PE=2 SV=1//2.73795e-41
PGSC0003DMG400008898	123.756	22.7515	2.4435	6.1458e-11	8.6819e-10	Laccase	sp|Q9FJD5|LAC17_ARATH Laccase-17 OS=Arabidopsis thaliana GN=LAC17 PE=2 SV=1//0
PGSC0003DMG400009509	1160.26	213.439	2.4426	2.4358e-52	4.1841e-50	Heat shock protein 83	sp|P51819|HSP83_IPONI Heat shock protein 83 OS=Ipomoea nil GN=HSP83A PE=2 SV=1//0
PGSC0003DMG400017513	1676.02	310.605	2.4319	4.9732e-15	1.0752e-13	Acetylornithine deacetylase	sp|Q9C5C4|ARGE_ARATH Acetylornithine deacetylase OS=Arabidopsis thaliana GN=At4g17830 PE=2 SV=1//0
PGSC0003DMG400007621	1318.11	245.45	2.425	7.3623e-56	1.5046e-53	GAST1 protein	sp|P27057|GAST1_SOLLC Protein GAST1 OS=Solanum lycopersicum GN=GAST1 PE=2 SV=1//1.93332e-37
PGSC0003DMG400028456	21.3645	3.97827	2.425	0.0061744	0.022542	Aquaporin NIP1.1	sp|Q40746|NIP11_ORYSJ Aquaporin NIP1-1 OS=Oryza sativa subsp. japonica GN=NIP1-1 PE=2 SV=1//5.71791e-34
PGSC0003DMG400004547	783.187	146.198	2.4214	1.1438e-05	7.749e-05	Proteinase inhibitor type-2 P303.51	sp|Q41488|IP25_SOLTU Proteinase inhibitor type-2 P303.51 OS=Solanum tuberosum PE=2 SV=1//4.84598e-76
PGSC0003DMG400021168	7427.88	1400.49	2.407	1.5219e-92	1.0393e-89	Katanin p60 ATPase-containing subunit	sp|A0JMA9|KATL2_XENTR Katanin p60 ATPase-containing subunit A-like 2 OS=Xenopus tropicalis GN=katnal2 PE=2 SV=1//6.15957e-116
PGSC0003DMG400005549	22.8069	4.35764	2.3878	0.0062336	0.022729	Gene of unknown function	-//-
PGSC0003DMG400033883	63.2887	12.1345	2.3828	3.7754e-06	2.7774e-05	Lanatoside 15-O-acetylesterase	sp|Q9M153|GDL61_ARATH GDSL esterase/lipase At4g01130 OS=Arabidopsis thaliana GN=At4g01130 PE=2 SV=1//7.64743e-130
PGSC0003DMG400004992	1865.84	357.965	2.3819	7.7128e-63	2.0567e-60	Endo-beta-1,4-glucanase	sp|Q8L7I0|GUN19_ARATH Endoglucanase 19 OS=Arabidopsis thaliana GN=At4g11050 PE=2 SV=1//0
PGSC0003DMG400006319	1451.1	280.491	2.3711	3.0541e-56	6.4294e-54	Beta-glucosidase 01	sp|Q75W17|FURH_VIBFR Furcatin hydrolase OS=Viburnum furcatum PE=1 SV=1//0
PGSC0003DMG400030357	211.239	40.831	2.3711	3.2071e-16	7.6553e-15	ELF4	sp|O04211|ELF4_ARATH Protein EARLY FLOWERING 4 OS=Arabidopsis thaliana GN=ELF4 PE=1 SV=1//1.00053e-24
PGSC0003DMG400013558	57.4475	11.1063	2.3709	0.014362	0.04685	Conserved gene of unknown function	-//-
PGSC0003DMG400026001	75.6962	14.6602	2.3683	3.4706e-07	3.0376e-06	Uclacyanin-2	sp|Q96316|BCB3_ARATH Uclacyanin-3 OS=Arabidopsis thaliana GN=UCC3 PE=2 SV=1//1.55709e-28
PGSC0003DMG400003691	642.147	124.659	2.3649	4.1899e-36	3.8338e-34	Phenylcoumaran benzylic ether reductase	sp|E1U332|ALL12_OLEEU Isoflavone reductase-like protein OS=Olea europaea PE=1 SV=1//2.23559e-176
PGSC0003DMG400023837	11534.2	2246.62	2.3601	9.0509e-40	9.8223e-38	Stress-associated protein 10	sp|Q9LHJ8|SAP5_ARATH Zinc finger A20 and AN1 domain-containing stress-associated protein 5 OS=Arabidopsis thaliana GN=SAP5 PE=2 SV=1//9.42137e-27
PGSC0003DMG400008826	145.448	28.3371	2.3597	7.3324e-12	1.1399e-10	Laccase	sp|Q9FJD5|LAC17_ARATH Laccase-17 OS=Arabidopsis thaliana GN=LAC17 PE=2 SV=1//0
PGSC0003DMG400030301	22.3048	4.35764	2.3557	0.0065644	0.023743	Cycloartenol synthase	sp|E7DN63|BAMS_SOLLC Beta-amyrin synthase OS=Solanum lycopersicum GN=TTS1 PE=1 SV=1//7.94647e-166
PGSC0003DMG400004276	294.657	58.0819	2.3429	2.0695e-20	6.8819e-19	NADH dehydrogenase	sp|Q9LHI0|NDUA6_ARATH NADH dehydrogenase [ubiquinone] 1 alpha subcomplex subunit 6 OS=Arabidopsis thaliana GN=At3g12260 PE=2 SV=1//7.86283e-22
PGSC0003DMG400006452	32.0269	6.32432	2.3403	0.0011042	0.0049579	Chlorophyllase	sp|Q9M7I7|CLH2_ARATH Chlorophyllase-2, chloroplastic OS=Arabidopsis thaliana GN=CLH2 PE=1 SV=1//3.84265e-88
PGSC0003DMG400005886	34.4096	6.83845	2.3311	0.00078501	0.0036547	Neoxanthin synthase, chloroplastic	sp|Q9M424|NXS_SOLTU Neoxanthin synthase, chloroplastic OS=Solanum tuberosum GN=NXS PE=1 SV=1//0
PGSC0003DMG400015815	380.346	75.6272	2.3303	7.5554e-25	3.5199e-23	Pectase lyase	sp|Q944R1|PLY15_ARATH Probable pectate lyase 15 OS=Arabidopsis thaliana GN=At4g13710 PE=2 SV=1//0
PGSC0003DMG400000432	2064.55	410.612	2.33	3.5421e-35	3.1089e-33	Glucosyltransferase	sp|Q9ZSK5|ZOG_PHALU Zeatin O-glucosyltransferase OS=Phaseolus lunatus GN=ZOG1 PE=2 SV=1//2.49281e-144
PGSC0003DMG400021573	132.219	26.3255	2.3284	8.4969e-11	1.1813e-09	Conserved gene of unknown function	-//-
PGSC0003DMG400032534	12800	2553.2	2.3258	2.4379e-54	4.5505e-52	Early nodulin 75 protein	-//-
PGSC0003DMG400004669	60.5474	12.1345	2.3189	7.7621e-06	5.4278e-05	O-glucosyltransferase 3	sp|F8WKW0|UGT1_GARJA Crocetin glucosyltransferase, chloroplastic OS=Gardenia jasminoides GN=UGT75L6 PE=1 SV=1//2.32791e-54
PGSC0003DMG400007025	19.1571	3.84352	2.3174	0.014871	0.048213	AP2/ERF domain-containing transcription factor	sp|Q8LBQ7|ERF34_ARATH Ethylene-responsive transcription factor ERF034 OS=Arabidopsis thaliana GN=ERF034 PE=2 SV=2//8.68021e-40
PGSC0003DMG400021235	179.841	36.1589	2.3143	3.5396e-09	4.07e-08	Conserved gene of unknown function	-//-
PGSC0003DMG400018292	33894.1	6819.52	2.3133	1.2348e-79	5.7624e-77	S-adenosylmethionine synthase 1	sp|Q307Y9|METK1_SOLTU S-adenosylmethionine synthase 1 OS=Solanum tuberosum GN=METK1 PE=2 SV=1//0
PGSC0003DMG400029193	29.7478	5.98987	2.3122	0.0017126	0.0073243	Conserved gene of unknown function	-//-
PGSC0003DMG400011074	46.4505	9.36417	2.3105	8.0909e-05	0.00046941	UDP-glucuronosyltransferase	sp|U3UA11|UGT7_CATRO UDP-glucose iridoid glucosyltransferase OS=Catharanthus roseus GN=UGT76A2 PE=1 SV=1//2.94146e-168
PGSC0003DMG400024486	9535.9	1924.44	2.3089	7.645e-89	4.8648e-86	Conserved gene of unknown function	-//-
PGSC0003DMG400019671	755.839	152.997	2.3046	1.9003e-17	5.0054e-16	Glutaredoxin	sp|Q8L9S3|GRXC6_ARATH Glutaredoxin-C6 OS=Arabidopsis thaliana GN=GRXC6 PE=2 SV=2//3.45271e-35
PGSC0003DMG400016422	60.1091	12.2693	2.2925	1.0067e-05	6.9071e-05	Conserved gene of unknown function	-//-
PGSC0003DMG400022257	33.9394	6.92829	2.2924	0.0009197	0.0042173	Oleosin 5	-//-
PGSC0003DMG400031127	50.172	10.3026	2.2839	5.2836e-05	0.000318	Non-specific lipid-transfer protein	sp|Q43767|NLT41_HORVU Non-specific lipid-transfer protein 4.1 OS=Hordeum vulgare GN=LTP4.1 PE=1 SV=1//1.18839e-25
PGSC0003DMG400025194	966.91	199.792	2.2749	3.3171e-43	4.1836e-41	Dehydration-responsive protein RD22	sp|Q942D4|BURP3_ORYSJ BURP domain-containing protein 3 OS=Oryza sativa subsp. japonica GN=BURP3 PE=2 SV=1//8.44911e-50
PGSC0003DMG400007312	38.5693	8.00146	2.2691	0.00037066	0.0018612	Acyltransferase	sp|Q9ZTK5|DAT_CATRO Deacetylvindoline O-acetyltransferase OS=Catharanthus roseus GN=DAT PE=1 SV=1//1.24883e-46
PGSC0003DMG400000541	11764.7	2449.92	2.2637	1.1459e-87	6.6844e-85	Hydrogen peroxide-induced 1	-//-
PGSC0003DMG400028955	1563.13	326.773	2.2581	6.478e-13	1.1252e-11	Glycine-rich cell wall structural protein 1	-//-
PGSC0003DMG400013015	182.28	38.1256	2.2573	2.0868e-13	3.794e-12	N-acetyltransferase	sp|O64815|HLS1L_ARATH Probable N-acetyltransferase HLS1-like OS=Arabidopsis thaliana GN=At2g23060 PE=2 SV=1//0
PGSC0003DMG400019639	59.5354	12.5139	2.2502	1.5478e-05	0.00010289	Harpin-induced family protein	sp|Q9SJ52|YLS9_ARATH Protein YLS9 OS=Arabidopsis thaliana GN=YLS9 PE=2 SV=1//1.12377e-15
PGSC0003DMG400040819	169.33	35.8245	2.2408	5.6626e-10	7.1709e-09	Gene of unknown function	-//-
PGSC0003DMG400001806	19.0137	4.02319	2.2406	0.014818	0.048068	Phototropic-responsive NPH3 family protein	sp|Q9LF66|Y5758_ARATH BTB/POZ domain-containing protein At5g17580 OS=Arabidopsis thaliana GN=At5g17580 PE=2 SV=1//2.89979e-121
PGSC0003DMG400027052	2950.74	628.343	2.2315	3.3902e-67	1.0547e-64	Kunitz trypsin inhibitor	sp|P13087|MIRA_SYNDU Miraculin OS=Synsepalum dulcificum PE=1 SV=3//7.85885e-47
PGSC0003DMG400000850	48.5782	10.3475	2.231	9.7162e-05	0.00055508	Conserved gene of unknown function	sp|B6VJS4|ROMT_VITVI Trans-resveratrol di-O-methyltransferase OS=Vitis vinifera GN=ROMT PE=1 SV=2//1.01383e-124
PGSC0003DMG400028544	61.5594	13.2526	2.2157	1.1408e-05	7.7305e-05	Acyl-protein thioesterase	-//-
PGSC0003DMG400027979	1321.62	284.649	2.2151	1.9814e-48	2.9826e-46	DNA binding protein	-//-
PGSC0003DMG400023322	217.59	46.8858	2.2144	5.9337e-15	1.275e-13	White-brown-complex ABC transporter family	sp|Q9SIT6|AB5G_ARATH ABC transporter G family member 5 OS=Arabidopsis thaliana GN=ABCG5 PE=2 SV=1//0
PGSC0003DMG401010822	209.509	45.6779	2.1974	1.7924e-14	3.6551e-13	MYC1	sp|O23090|BH014_ARATH Transcription factor bHLH14 OS=Arabidopsis thaliana GN=BHLH14 PE=2 SV=1//3.73591e-65
PGSC0003DMG400002791	721.644	157.913	2.1922	9.1001e-35	7.6977e-33	Conserved gene of unknown function	-//-
PGSC0003DMG400005884	9850.23	2160.53	2.1888	3.6006e-80	1.7087e-77	Conserved gene of unknown function	-//-
PGSC0003DMG402027258	259.61	57.0087	2.1871	5.3754e-17	1.3745e-15	Gene of unknown function	sp|Q9ZSK5|ZOG_PHALU Zeatin O-glucosyltransferase OS=Phaseolus lunatus GN=ZOG1 PE=2 SV=1//4.68386e-84
PGSC0003DMG400021029	24.7991	5.47574	2.1792	0.0057512	0.021193	Conserved gene of unknown function	-//-
PGSC0003DMG400033607	26.6001	5.90003	2.1726	0.0054697	0.02029	Uncharacterized mitochondrial protein	sp|P92543|M1110_ARATH Uncharacterized mitochondrial protein AtMg01110 OS=Arabidopsis thaliana GN=AtMg01110 PE=4 SV=1//5.96262e-75
PGSC0003DMG400013293	43.2709	9.60879	2.171	0.00031759	0.0016197	UPF0497 membrane protein 14	sp|A7R385|CSPLC_VITVI CASP-like protein 2B1 OS=Vitis vinifera GN=GSVIVT00013502001 PE=2 SV=1//9.06587e-79
PGSC0003DMG400023608	51.4788	11.4656	2.1667	0.00076325	0.0035629	Fumarylacetoacetate hydrolase	sp|P25093|FAAA_RAT Fumarylacetoacetase OS=Rattus norvegicus GN=Fah PE=1 SV=1//0
PGSC0003DMG400020300	34.808	7.77687	2.1622	0.0013798	0.0060476	Conserved gene of unknown function	-//-
PGSC0003DMG400016453	32182.6	7195.89	2.161	1.0438e-68	3.6532e-66	Secretory peroxidase	sp|Q9SB81|PER42_ARATH Peroxidase 42 OS=Arabidopsis thaliana GN=PER42 PE=1 SV=2//0
PGSC0003DMG400019285	264.001	59.4695	2.1503	9.028e-17	2.2509e-15	Conserved gene of unknown function	-//-
PGSC0003DMG400017338	34.1227	7.68703	2.1502	0.0016584	0.0071147	Citrate synthase	sp|Q9LXS6|CISY2_ARATH Citrate synthase 2, peroxisomal OS=Arabidopsis thaliana GN=CSY2 PE=2 SV=1//0
PGSC0003DMG400012126	85.5696	19.3323	2.1461	0.00085119	0.0039366	MYB transcription factor MYB185	sp|Q38851|MYB6_ARATH Transcription repressor MYB6 OS=Arabidopsis thaliana GN=MYB6 PE=1 SV=1//3.09457e-60
PGSC0003DMG400016120	1937.93	437.9	2.1458	1.6521e-54	3.1255e-52	1-deoxy-D-xylulose 5-phosphate synthase 2	sp|Q6YU51|DXS2_ORYSJ Probable 1-deoxy-D-xylulose-5-phosphate synthase 2, chloroplastic OS=Oryza sativa subsp. japonica GN=Os07g0190000 PE=2 SV=1//0
PGSC0003DMG400004615	64.994	14.7052	2.144	1.0728e-05	7.3157e-05	Poly(A) polymerase	sp|Q56XM9|PAPS3_ARATH Nuclear poly(A) polymerase 3 OS=Arabidopsis thaliana GN=PAPS3 PE=1 SV=1//0
PGSC0003DMG400010072	33.0389	7.48734	2.1416	0.0016046	0.0069117	Geraniol 10-hydroxylase	sp|Q8VWZ7|C76B6_CATRO Geraniol 8-hydroxylase OS=Catharanthus roseus GN=CYP76B6 PE=1 SV=1//0
PGSC0003DMG400023905	140.539	32.0708	2.1316	2.5732e-10	3.3937e-09	Conserved gene of unknown function	-//-
PGSC0003DMG402025689	878.36	200.491	2.1313	3.8071e-37	3.6133e-35	Conserved gene of unknown function	sp|B6VJS4|ROMT_VITVI Trans-resveratrol di-O-methyltransferase OS=Vitis vinifera GN=ROMT PE=1 SV=2//1.05832e-157
PGSC0003DMG400011323	174.837	40.0024	2.1278	5.1103e-12	8.0655e-11	Lipid binding protein	sp|Q8W453|DIRL1_ARATH Putative lipid-transfer protein DIR1 OS=Arabidopsis thaliana GN=DIR1 PE=1 SV=1//7.07855e-19
PGSC0003DMG400019516	297.175	68.115	2.1253	2.7595e-12	4.4895e-11	Chitin-binding lectin	sp|Q9AVB0|LECB_PHYAM Lectin-B OS=Phytolacca americana PE=1 SV=1//5.47137e-09
PGSC0003DMG400033567	1158.98	266.305	2.1217	8.1986e-15	1.7221e-13	Leucoanthocyanidin dioxygenase	sp|Q39224|SRG1_ARATH Protein SRG1 OS=Arabidopsis thaliana GN=SRG1 PE=2 SV=1//1.34225e-21
PGSC0003DMG400009018	48.9049	11.241	2.1212	0.00016748	0.0009065	Gene of unknown function	sp|Q9LUQ5|UBC25_ARATH Probable ubiquitin-conjugating enzyme E2 25 OS=Arabidopsis thaliana GN=UBC25 PE=2 SV=1//1.8544e-33
PGSC0003DMG400007596	68.827	15.8233	2.1209	6.1449e-06	4.3679e-05	Sphingolipid fatty acid alpha hydroxylase	sp|O48916|FAH1_ARATH Fatty acid 2-hydroxylase 1 OS=Arabidopsis thaliana GN=FAH1 PE=1 SV=1//5.84081e-137
PGSC0003DMG400018315	2272.67	523.456	2.1182	4.0708e-37	3.8506e-35	Gty37 protein	-//-
PGSC0003DMG400033586	584.293	134.628	2.1177	8.3792e-29	5.013e-27	Gene of unknown function	-//-
PGSC0003DMG400030978	67.7034	15.6436	2.1137	9.5114e-06	6.5577e-05	Polygalacturonase non-catalytic subunit AroGP2	sp|P93217|GP2_SOLLC Polygalacturonase non-catalytic subunit AroGP2 OS=Solanum lycopersicum GN=GP2 PE=3 SV=1//0
PGSC0003DMG400016125	96.2559	22.2574	2.1126	2.0507e-07	1.8439e-06	UDP-rhamnose:rhamnosyltransferase	sp|Q66PF2|URT1_FRAAN Putative UDP-rhamnose:rhamnosyltransferase 1 OS=Fragaria ananassa GN=GT4 PE=2 SV=1//3.76038e-173
PGSC0003DMG400025842	113.174	26.1908	2.1114	1.9238e-08	2.0182e-07	Anthranilate N-hydroxycinnamoyl/benzoyltransferase	sp|Q9SND9|Y3028_ARATH Uncharacterized acetyltransferase At3g50280 OS=Arabidopsis thaliana GN=At3g50280 PE=3 SV=1//3.04864e-90
PGSC0003DMG400028624	38.2426	8.85004	2.1114	0.00087762	0.0040449	Small heat-shock protein	sp|Q9SSQ8|HS26M_ARATH 26.5 kDa heat shock protein, mitochondrial OS=Arabidopsis thaliana GN=HSP26.5 PE=2 SV=1//4.80677e-48
PGSC0003DMG400016419	29.8195	6.92829	2.1057	0.0034971	0.013719	Cytokinin riboside 5'-monophosphate phosphoribohydrolase LOG7	sp|Q8GW29|LOG7_ARATH Cytokinin riboside 5&apos;-monophosphate phosphoribohydrolase LOG7 OS=Arabidopsis thaliana GN=LOG7 PE=1 SV=2//3.04102e-113
PGSC0003DMG400010497	51.0007	11.8899	2.1008	0.00012243	0.00068489	Isoform 2 of DNA repair protein XRCC2 homolog	sp|Q682D3|XRCC2_ARATH DNA repair protein XRCC2 homolog OS=Arabidopsis thaliana GN=XRCC2 PE=2 SV=2//4.43002e-24
PGSC0003DMG400022279	74.7799	17.4755	2.0973	5.2564e-06	3.7814e-05	Fasciclin-like arabinogalactan protein 10	sp|Q9FM65|FLA1_ARATH Fasciclin-like arabinogalactan protein 1 OS=Arabidopsis thaliana GN=FLA1 PE=1 SV=1//3.96245e-129
PGSC0003DMG400027684	4897.26	1146.72	2.0945	6.5996e-68	2.1239e-65	C-8,7 sterol isomerase	sp|Q9FTZ2|EBP_ORYSJ Probable 3-beta-hydroxysteroid-Delta(8),Delta(7)-isomerase OS=Oryza sativa subsp. japonica GN=Os01g0103600 PE=2 SV=1//3.53795e-87
PGSC0003DMG400011538	290.106	68.01	2.0928	1.3044e-17	3.475e-16	Amino acid transporter	sp|P92934|AAP6_ARATH Amino acid permease 6 OS=Arabidopsis thaliana GN=AAP6 PE=1 SV=1//0
PGSC0003DMG400006224	46.5222	10.9066	2.0927	0.00022903	0.0012065	Conserved gene of unknown function	-//-
PGSC0003DMG400009223	40.952	9.60879	2.0915	0.0007662	0.0035743	Conserved gene of unknown function	-//-
PGSC0003DMG400030889	645.199	151.409	2.0913	5.2536e-30	3.3971e-28	Lipid binding protein	sp|Q9SU35|ERLL1_ARATH pEARLI1-like lipid transfer protein 1 OS=Arabidopsis thaliana GN=AZI1 PE=1 SV=1//3.65197e-08
PGSC0003DMG400012793	116.178	27.2889	2.09	9.6786e-09	1.0512e-07	Cytochrome P450 monooxygenase CYP736B	sp|H2DH18|C7A12_PANGI Cytochrome P450 CYP736A12 OS=Panax ginseng PE=2 SV=1//1.62102e-81
PGSC0003DMG400019517	6033.93	1417.77	2.0895	4.5237e-26	2.2497e-24	Chitin-binding lectin 1	sp|Q9S8M0|LECT_SOLTU Chitin-binding lectin 1 OS=Solanum tuberosum PE=1 SV=2//6.67829e-58
PGSC0003DMG400003123	66306	15585.2	2.089	6.2105e-82	3.1051e-79	Fructose-bisphosphate aldolase	sp|Q944G9|ALFC2_ARATH Probable fructose-bisphosphate aldolase 2, chloroplastic OS=Arabidopsis thaliana GN=FBA2 PE=1 SV=2//0
PGSC0003DMG400009544	4024.08	946.415	2.0881	1.8204e-54	3.4208e-52	Meloidogyne-induced giant cell protein	sp|Q641Z5|CHAC2_RAT Putative glutathione-specific gamma-glutamylcyclotransferase 2 OS=Rattus norvegicus GN=Chac2 PE=2 SV=1//5.8446e-32
PGSC0003DMG400026025	1344.63	317.888	2.0806	9.979e-45	1.3696e-42	AG-motif binding protein-3	sp|O49743|GATA4_ARATH GATA transcription factor 4 OS=Arabidopsis thaliana GN=GATA4 PE=2 SV=1//6.73792e-63
PGSC0003DMG400018016	22.8786	5.43082	2.0748	0.01257	0.04183	Multidrug resistance pump	sp|Q9LYT3|TT12_ARATH Protein TRANSPARENT TESTA 12 OS=Arabidopsis thaliana GN=TT12 PE=2 SV=1//1.1755e-86
PGSC0003DMG400025219	27.397	6.504	2.0746	0.0055673	0.020592	Acyltransferase 2	sp|Q3ZPN4|ACMAT_VITLA Methanol O-anthraniloyltransferase OS=Vitis labrusca GN=AMAT PE=1 SV=1//3.06224e-153
PGSC0003DMG400007283	34.8797	8.291	2.0728	0.0018997	0.0080239	Conserved gene of unknown function	-//-
PGSC0003DMG400021621	679.266	161.762	2.0701	1.9762e-11	2.9369e-10	Wiscott-Aldrich syndrome, C-terminal	sp|Q9FFD5|RIC4_ARATH CRIB domain-containing protein RIC4 OS=Arabidopsis thaliana GN=RIC4 PE=1 SV=1//4.49432e-08
PGSC0003DMG400023979	353.403	84.7268	2.0604	6.4987e-20	2.0724e-18	ATPase inhibitor	-//-
PGSC0003DMG400014523	57.6866	13.8566	2.0577	5.9713e-05	0.00035542	Metal-nicotianamine transporter YSL5	sp|Q9SHY2|YSL7_ARATH Probable metal-nicotianamine transporter YSL7 OS=Arabidopsis thaliana GN=YSL7 PE=2 SV=1//0
PGSC0003DMG400006516	65.0977	15.6436	2.057	2.2554e-05	0.0001453	L-ascorbate oxidase homolog	sp|P29162|ASOL_TOBAC L-ascorbate oxidase homolog OS=Nicotiana tabacum PE=2 SV=1//0
PGSC0003DMG400023591	28.9907	6.97321	2.0557	0.0042065	0.016149	Gene of unknown function	sp|Q9LTC7|BH034_ARATH Transcription factor bHLH34 OS=Arabidopsis thaliana GN=BHLH34 PE=2 SV=1//3.18934e-09
PGSC0003DMG400006462	2260.85	544.255	2.0545	1.0542e-53	1.88e-51	GDSL-like Lipase/Acylhydrolase family protein	sp|Q3MKY2|AAE_RAUSE Acetylajmalan esterase OS=Rauvolfia serpentina GN=AAE PE=1 SV=1//1.03718e-92
PGSC0003DMG400015000	1809.69	435.714	2.0543	3.6804e-49	5.6005e-47	Endonuclease	-//-
PGSC0003DMG400007689	92.4229	22.2823	2.0524	4.5207e-07	3.8922e-06	Dopamine beta-monooxygenase	sp|Q9M363|B561I_ARATH Cytochrome b561 and DOMON domain-containing protein At3g61750 OS=Arabidopsis thaliana GN=At3g61750 PE=3 SV=1//7.00294e-107
PGSC0003DMG400014489	132.793	32.3154	2.0389	3.8179e-09	4.3703e-08	Xylem serine proteinase 1	sp|O65351|SBT17_ARATH Subtilisin-like protease SBT1.7 OS=Arabidopsis thaliana GN=SBT1.7 PE=1 SV=1//0
PGSC0003DMG400029964	2523.24	614.447	2.0379	8.8747e-55	1.7019e-52	Phospholipase A2	-//-
PGSC0003DMG400000402	1683.06	411.719	2.0314	2.9344e-13	5.2667e-12	Osmotin	sp|Q41350|OLP1_SOLLC Osmotin-like protein OS=Solanum lycopersicum PE=1 SV=1//1.2221e-157
PGSC0003DMG400022097	81.6569	20.0012	2.0295	2.5531e-06	1.9351e-05	Conserved gene of unknown function	-//-
PGSC0003DMG400012682	91.8491	22.6168	2.0219	6.4264e-07	5.4099e-06	Homeobox-leucine zipper protein ATHB-40	sp|Q9ZU70|ATB21_ARATH Homeobox-leucine zipper protein ATHB-21 OS=Arabidopsis thaliana GN=ATHB-21 PE=2 SV=1//1.50767e-57
PGSC0003DMG400024109	5604.16	1382.37	2.0193	7.1517e-12	1.1137e-10	Fructose-1,6-bisphosphatase, cytosolic	sp|P46276|F16P2_SOLTU Fructose-1,6-bisphosphatase, cytosolic OS=Solanum tuberosum PE=2 SV=1//0
PGSC0003DMG401020059	43.1195	10.637	2.0192	0.00075827	0.0035426	Protein TIFY 4B	sp|Q8GY55|TIF4B_ARATH Protein TIFY 4B OS=Arabidopsis thaliana GN=TIFY4B PE=1 SV=1//1.99172e-41
PGSC0003DMG402031237	148.962	36.7829	2.0178	7.0388e-10	8.8179e-09	Non-specific lipid-transfer protein	sp|Q03461|NLTP2_TOBAC Non-specific lipid-transfer protein 2 OS=Nicotiana tabacum PE=3 SV=1//3.93445e-52
PGSC0003DMG400012551	985.709	243.489	2.0173	3.0478e-36	2.8163e-34	UDP-glucuronosyltransferase	sp|F8WKW1|UGT2_GARJA 7-deoxyloganetin glucosyltransferase OS=Gardenia jasminoides GN=UGT85A24 PE=1 SV=1//0
PGSC0003DMG400015817	901.605	222.789	2.0168	1.2361e-34	1.0393e-32	UDP-glucose:sterol 3-O-glucosyltransferase	sp|Q9M8Z7|U80A2_ARATH Sterol 3-beta-glucosyltransferase UGT80A2 OS=Arabidopsis thaliana GN=UGT80A2 PE=1 SV=1//0
PGSC0003DMG400012141	1243.09	307.58	2.0149	1.1531e-40	1.2966e-38	Ubiquitin	sp|Q9ZPY9|P4KG4_ARATH Phosphatidylinositol 4-kinase gamma 4 OS=Arabidopsis thaliana GN=PI4KG4 PE=1 SV=1//0
PGSC0003DMG400005521	56.9296	14.1012	2.0134	9.7608e-05	0.0005574	Conserved gene of unknown function	-//-
PGSC0003DMG402020509	499.481	123.791	2.0125	4.2128e-24	1.8546e-22	Beta-amylase PCT-BMYI	sp|O23553|BAM3_ARATH Beta-amylase 3, chloroplastic OS=Arabidopsis thaliana GN=BAM3 PE=1 SV=3//0
PGSC0003DMG400011026	1330.38	329.738	2.0124	3.8306e-42	4.623e-40	Heparanase	sp|Q9FZP1|HPSE3_ARATH Heparanase-like protein 3 OS=Arabidopsis thaliana GN=At5g34940 PE=2 SV=2//0
PGSC0003DMG400023303	41.9959	10.4374	2.0085	0.0014942	0.0064923	Protein yippee	sp|P59234|YIPL_SOLTU Protein yippee-like OS=Solanum tuberosum PE=2 SV=1//7.80163e-16
PGSC0003DMG400021350	41.0954	10.2577	2.0023	0.0010183	0.0046127	C2 domain-containing protein	sp|B8XCH5|QKY_ARATH Protein QUIRKY OS=Arabidopsis thaliana GN=QKY PE=2 SV=1//0

## Sheet: H6h vs HC Down
Gene_id	readcount_H6h	readcount_HC	log2FoldChange	pval	padj	Gene Name	Blast swiss prot
PGSC0003DMG400006904	1.08377	170.697	-7.2992	2.4509e-37	2.3745e-35	Gene of unknown function	-//-
PGSC0003DMG400012824	0.470161	71.8735	-7.2562	1.0318e-16	2.5612e-15	Conserved gene of unknown function	-//-
PGSC0003DMG400041467	6.68588	974.029	-7.1867	2.4676e-73	9.3364e-71	Zinc-finger protein	sp|Q96289|ZAT10_ARATH Zinc finger protein ZAT10 OS=Arabidopsis thaliana GN=ZAT10 PE=2 SV=1//2.93905e-39
PGSC0003DMG400001016	0.541885	63.8071	-6.8796	2.0636e-14	4.1748e-13	Conserved gene of unknown function	sp|Q9FL28|FLS2_ARATH LRR receptor-like serine/threonine-protein kinase FLS2 OS=Arabidopsis thaliana GN=FLS2 PE=1 SV=1//3.52927e-169
PGSC0003DMG400032792	0.541885	63.0484	-6.8623	1.2139e-08	1.3052e-07	Calmodulin-binding protein	-//-
PGSC0003DMG400010439	4.11991	474.248	-6.8469	3.571e-28	2.0322e-26	CHP-rich zinc finger protein	-//-
PGSC0003DMG400006789	0.940322	100.051	-6.7334	4.1152e-22	1.5655e-20	Conserved gene of unknown function	-//-
PGSC0003DMG401000287	0.541885	54.5377	-6.6531	0.014808	0.048047	Myo-inositol oxygenase	sp|Q8H1S0|MIOX4_ARATH Inositol oxygenase 4 OS=Arabidopsis thaliana GN=MIOX4 PE=2 SV=1//6.39979e-166
PGSC0003DMG400016529	3.43458	317.853	-6.5321	2.8203e-16	6.7841e-15	Uncharacterized Cys-rich domain	sp|Q9M815|PCR8_ARATH Protein PLANT CADMIUM RESISTANCE 8 OS=Arabidopsis thaliana GN=PCR8 PE=1 SV=2//1.04357e-70
PGSC0003DMG400002899	5.06023	457.991	-6.5	2.5671e-82	1.3068e-79	AP2/ERF domain-containing transcription factor	sp|Q84QC2|ERF17_ARATH Ethylene-responsive transcription factor ERF017 OS=Arabidopsis thaliana GN=ERF017 PE=2 SV=1//4.69198e-48
PGSC0003DMG402030595	1.41048	109.24	-6.2752	4.4479e-23	1.8288e-21	Conserved gene of unknown function	-//-
PGSC0003DMG400006230	8.53462	645.748	-6.2415	6.1937e-11	8.7408e-10	Gene of unknown function	-//-
PGSC0003DMG400022775	0.470161	35.51	-6.2389	2.2459e-08	2.3307e-07	CMPG1b	sp|Q5PNY6|PUB21_ARATH U-box domain-containing protein 21 OS=Arabidopsis thaliana GN=PUB21 PE=2 SV=1//5.08945e-84
PGSC0003DMG400027749	0.470161	34.307	-6.1892	4.5822e-06	3.3293e-05	UPF0497 membrane protein PIMP1	sp|A1XGB4|PIMP1_CAPAN CASP-like protein PIMP1 OS=Capsicum annuum GN=PIMP1 PE=2 SV=1//8.92239e-68
PGSC0003DMG400004783	0.541885	38.2604	-6.1417	5.5157e-09	6.1699e-08	P-rich protein EIG-I30	sp|Q9SU34|ERLL2_ARATH pEARLI1-like lipid transfer protein 2 OS=Arabidopsis thaliana GN=At4g12490 PE=2 SV=1//4.636e-17
PGSC0003DMG400011548	17.388	1158.22	-6.0577	4.2943e-26	2.1548e-24	Zinc finger DNA-binding protein	sp|Q96289|ZAT10_ARATH Zinc finger protein ZAT10 OS=Arabidopsis thaliana GN=ZAT10 PE=2 SV=1//2.36387e-37
PGSC0003DMG400010713	30.4012	1975.38	-6.0219	1.7662e-07	1.6066e-06	Salt responsive protein 2	sp|B0BN95|HARB1_RAT Putative nuclease HARBI1 OS=Rattus norvegicus GN=Harbi1 PE=2 SV=1//1.31386e-22
PGSC0003DMG400004796	6.39899	390.855	-5.9326	2.0538e-68	6.9283e-66	Extensin	sp|Q9SU33|ERLL3_ARATH pEARLI1-like lipid transfer protein 3 OS=Arabidopsis thaliana GN=At4g12500 PE=2 SV=1//5.4847e-29
PGSC0003DMG400002383	1.55393	93.0627	-5.9042	6.1778e-13	1.0764e-11	C2H2-type zinc finger protein	sp|Q96289|ZAT10_ARATH Zinc finger protein ZAT10 OS=Arabidopsis thaliana GN=ZAT10 PE=2 SV=1//6.58609e-38
PGSC0003DMG400012589	28.9111	1728.85	-5.902	3.571e-06	2.6402e-05	Cationic peroxidase	sp|Q9XIV8|PERN1_TOBAC Peroxidase N1 OS=Nicotiana tabacum GN=poxN1 PE=1 SV=1//0
PGSC0003DMG400014589	1.08377	63.9419	-5.8826	7.8707e-10	9.7943e-09	Calmodulin binding protein	sp|Q9FKL6|CB60B_ARATH Calmodulin-binding protein 60 B OS=Arabidopsis thaliana GN=CBP60B PE=2 SV=1//2.7261e-30
PGSC0003DMG400004727	0.541885	31.6465	-5.8679	2.0255e-07	1.8217e-06	Hcr2-0A	sp|Q9C9H7|RLP12_ARATH Receptor-like protein 12 OS=Arabidopsis thaliana GN=RLP12 PE=2 SV=2//4.87476e-10
PGSC0003DMG400012160	0.541885	31.397	-5.8565	9.4059e-05	0.00053878	WRKY transcription factor-30	sp|Q9SUP6|WRK53_ARATH Probable WRKY transcription factor 53 OS=Arabidopsis thaliana GN=WRKY53 PE=1 SV=1//5.51518e-55
PGSC0003DMG400003057	1.62565	93.6466	-5.8481	5.8636e-06	4.1796e-05	Osmotin	sp|P50703|OS35_SOLCO Osmotin-like protein OSML15 OS=Solanum commersonii PE=2 SV=1//2.24709e-162
PGSC0003DMG400011633	9.25186	502.092	-5.7621	2.2731e-70	8.2654e-68	WRKY-type transcription factor	sp|Q8S8P5|WRK33_ARATH Probable WRKY transcription factor 33 OS=Arabidopsis thaliana GN=WRKY33 PE=1 SV=2//3.28707e-13
PGSC0003DMG400021508	31.5248	1697.62	-5.7509	1.3468e-53	2.3867e-51	C2H2-type zinc finger protein	sp|Q96289|ZAT10_ARATH Zinc finger protein ZAT10 OS=Arabidopsis thaliana GN=ZAT10 PE=2 SV=1//8.04451e-37
PGSC0003DMG400020834	0.541885	27.7581	-5.6788	1.6244e-06	1.2747e-05	Serine-threonine protein kinase, plant-type	sp|C0LGT6|EFR_ARATH LRR receptor-like serine/threonine-protein kinase EFR OS=Arabidopsis thaliana GN=EFR PE=1 SV=1//1.8795e-10
PGSC0003DMG400012655	6.00055	304.361	-5.6645	3.4381e-54	6.333e-52	Conserved gene of unknown function	sp|Q54I39|IST1L_DICDI IST1-like protein OS=Dictyostelium discoideum GN=DDB_G0289029 PE=3 SV=1//5.62648e-14
PGSC0003DMG400006887	2.35081	114.646	-5.6079	1.1886e-22	4.7071e-21	Gene of unknown function	-//-
PGSC0003DMG400027781	2.02409	96.5219	-5.5755	1.4134e-19	4.3826e-18	Conserved gene of unknown function	sp|Q58FX0|BAP2_ARATH BON1-associated protein 2 OS=Arabidopsis thaliana GN=BAP2 PE=1 SV=1//5.78208e-27
PGSC0003DMG400028967	0.541885	25.6566	-5.5652	4.7702e-06	3.4565e-05	CHP-rich zinc finger protein	-//-
PGSC0003DMG400003042	0.541885	25.3222	-5.5463	5.956e-06	4.239e-05	Osmotin	sp|P50702|OS81_SOLCO Osmotin-like protein OSML81 OS=Solanum commersonii PE=2 SV=1//9.42394e-166
PGSC0003DMG400006327	3.64975	167.996	-5.5245	5.0437e-32	3.5572e-30	Conserved gene of unknown function	-//-
PGSC0003DMG400022749	0.470161	21.5436	-5.518	4.0595e-05	0.00024938	HMG-CoA synthase	sp|P54873|HMCS_ARATH Hydroxymethylglutaryl-CoA synthase OS=Arabidopsis thaliana GN=HMGS PE=1 SV=2//0
PGSC0003DMG401015527	4.66179	208.118	-5.4804	8.9599e-12	1.3799e-10	Serine-threonine protein kinase, plant-type	sp|O65924|Y2921_ARATH Putative leucine-rich repeat receptor-like protein kinase At2g19210 OS=Arabidopsis thaliana GN=At2g19210 PE=3 SV=1//1.08441e-74
PGSC0003DMG400025244	0.470161	20.3157	-5.4333	8.3081e-05	0.00048121	Pentatricopeptide repeat-containing protein	sp|Q8RWF4|NIPA8_ARATH Probable magnesium transporter NIPA8 OS=Arabidopsis thaliana GN=At3g26670 PE=2 SV=1//8.59767e-132
PGSC0003DMG400024477	0.541885	23.3106	-5.4269	1.7055e-05	0.00011246	Calmodulin binding protein	sp|Q9FKL6|CB60B_ARATH Calmodulin-binding protein 60 B OS=Arabidopsis thaliana GN=CBP60B PE=2 SV=1//1.62582e-33
PGSC0003DMG400031101	1.01205	43.3567	-5.4209	2.3019e-09	2.7012e-08	Xyloglucan endotransglycosylase	sp|Q38911|XTH15_ARATH Xyloglucan endotransglucosylase/hydrolase protein 15 OS=Arabidopsis thaliana GN=XTH15 PE=1 SV=1//3.08901e-120
PGSC0003DMG400025441	0.541885	23.1309	-5.4157	1.782e-05	0.00011706	Conserved gene of unknown function	-//-
PGSC0003DMG400005698	2.02409	85.9698	-5.4085	6.9344e-10	8.7026e-09	Gibberellin 3-oxidase	sp|O24648|G3OX_PEA Gibberellin 3-beta-dioxygenase 1 OS=Pisum sativum GN=LE PE=1 SV=1//1.65585e-112
PGSC0003DMG400015470	0.470161	19.8464	-5.3996	0.00010698	0.00060612	Polyol transporter 6	sp|Q8GXR2|PLT6_ARATH Probable polyol transporter 6 OS=Arabidopsis thaliana GN=PLT6 PE=2 SV=2//7.78868e-157
PGSC0003DMG400016892	2.02409	85.3957	-5.3988	4.0733e-17	1.0502e-15	Conserved gene of unknown function	-//-
PGSC0003DMG400003058	2.16754	90.4871	-5.3836	2.581e-18	7.3144e-17	Osmotin OSML15	sp|P50703|OS35_SOLCO Osmotin-like protein OSML15 OS=Solanum commersonii PE=2 SV=1//0
PGSC0003DMG400027046	8.70998	356.672	-5.3558	1.9531e-16	4.7512e-15	DC1 domain containing protein	-//-
PGSC0003DMG400030413	1.95237	74.5741	-5.2554	6.6136e-15	1.4092e-13	Cytochrome P450	sp|O81970|C71A9_SOYBN Cytochrome P450 71A9 OS=Glycine max GN=CYP71A9 PE=2 SV=1//0
PGSC0003DMG400020686	1.55393	59.2849	-5.2537	0.00040328	0.002007	Gene of unknown function	-//-
PGSC0003DMG400010440	0.541885	20.6052	-5.2489	6.6211e-05	0.00039037	Ankyrin repeat-containing protein	sp|Q9C7A2|Y3236_ARATH Ankyrin repeat-containing protein At3g12360 OS=Arabidopsis thaliana GN=At3g12360 PE=2 SV=1//1.47531e-16
PGSC0003DMG400016699	0.470161	17.7899	-5.2418	0.00030609	0.0015653	Gene of unknown function	-//-
PGSC0003DMG400010859	11.276	424.747	-5.2353	1.1063e-67	3.4803e-65	Lipoxygenase	sp|Q43191|LOX15_SOLTU Probable linoleate 9S-lipoxygenase 5 OS=Solanum tuberosum GN=LOX1.5 PE=2 SV=1//0
PGSC0003DMG400029046	1.01205	37.3219	-5.2047	4.9149e-08	4.8455e-07	Aromatic amino acid decarboxylase 1B	sp|P54772|DCHS_SOLLC Histidine decarboxylase OS=Solanum lycopersicum GN=HDC PE=2 SV=1//0
PGSC0003DMG400015873	0.541885	19.9363	-5.2013	0.00039187	0.0019558	Conserved gene of unknown function	-//-
PGSC0003DMG400014649	0.541885	19.6218	-5.1783	0.00011099	0.0006262	Conserved gene of unknown function	-//-
PGSC0003DMG400031816	2.09582	74.4891	-5.1514	8.4927e-15	1.7785e-13	Pectinesterase	sp|Q8RXK7|PME41_ARATH Probable pectinesterase/pectinesterase inhibitor 41 OS=Arabidopsis thaliana GN=PME41 PE=2 SV=2//0
PGSC0003DMG400004284	12.0011	422.207	-5.1367	7.4611e-66	2.2707e-63	Disease resistance protein	sp|Q9C9H7|RLP12_ARATH Receptor-like protein 12 OS=Arabidopsis thaliana GN=RLP12 PE=2 SV=2//3.26725e-106
PGSC0003DMG400021684	52.1243	1812.34	-5.1197	2.0143e-06	1.5563e-05	E3 ubiquitin-protein ligase RMA1H1	sp|Q6R567|RMA1_CAPAN E3 ubiquitin-protein ligase RMA1H1 OS=Capsicum annuum GN=RMA1H1 PE=1 SV=1//2.44429e-69
PGSC0003DMG400027551	0.470161	16.2026	-5.1069	0.00067758	0.0031982	Gene of unknown function	-//-
PGSC0003DMG400005269	2.49425	85.88	-5.1056	3.5227e-08	3.5556e-07	Glucose-6-phosphate/phosphate translocator 2	sp|Q94B38|GPT2_ARATH Glucose-6-phosphate/phosphate translocator 2, chloroplastic OS=Arabidopsis thaliana GN=GPT2 PE=2 SV=2//1.11025e-153
PGSC0003DMG400013984	2.42253	81.2377	-5.0676	1.4033e-15	3.1944e-14	TMV induced protein 1-2	-//-
PGSC0003DMG400013548	2.56598	84.8117	-5.0467	2.1922e-16	5.3097e-15	BI1	sp|Q94A20|BI1L_ARATH BI1-like protein OS=Arabidopsis thaliana GN=At4g15470 PE=2 SV=1//6.18652e-75
PGSC0003DMG400005835	16.3362	527.299	-5.0125	8.0479e-54	1.4538e-51	WRKY transcription factor-30	sp|Q8H0Y8|WRK41_ARATH Probable WRKY transcription factor 41 OS=Arabidopsis thaliana GN=WRKY41 PE=2 SV=2//4.11839e-18
PGSC0003DMG400019212	0.541885	16.8964	-4.9626	0.00049201	0.0024	DELLA protein GAI	sp|Q7Y1B6|GAI_SOLLC DELLA protein GAI OS=Solanum lycopersicum GN=GAI PE=2 SV=1//2.68457e-130
PGSC0003DMG400016003	81.88	2537.87	-4.954	6.5008e-09	7.2257e-08	Ethylene responsive element binding protein C2	sp|Q9LW48|ERF5_NICSY Ethylene-responsive transcription factor 5 OS=Nicotiana sylvestris GN=ERF5 PE=2 SV=1//1.37566e-58
PGSC0003DMG400029934	41.7887	1250.24	-4.9029	5.5226e-135	1.1894e-131	Sphingolipid delta-8 desaturase	sp|Q3EBF7|SLD2_ARATH Delta(8)-fatty-acid desaturase 2 OS=Arabidopsis thaliana GN=SLD2 PE=1 SV=1//0
PGSC0003DMG400003217	25.8829	765.207	-4.8858	3.0001e-31	2.0538e-29	Avr9/Cf-9 rapidly elicited protein 65	-//-
PGSC0003DMG400021778	3.5063	103.231	-4.8798	9.8598e-18	2.6647e-16	Zinc finger protein	sp|Q8LPN7|RNG1L_ARATH E3 ubiquitin-protein ligase RING1-like OS=Arabidopsis thaliana GN=At3g19950 PE=1 SV=1//7.4356e-10
PGSC0003DMG400028846	2.49425	72.8769	-4.8688	6.8867e-14	1.3117e-12	Avr9/Cf-9 rapidly elicited protein 132	sp|P0C035|ATL60_ARATH RING-H2 finger protein ATL60 OS=Arabidopsis thaliana GN=ATL60 PE=2 SV=1//1.40915e-28
PGSC0003DMG400020677	1.48221	42.2337	-4.8326	0.007861	0.02788	Conserved gene of unknown function	-//-
PGSC0003DMG400006309	1.48221	42.1737	-4.8305	4.7636e-07	4.0838e-06	DC1 domain containing protein	-//-
PGSC0003DMG400029335	0.541885	15.2193	-4.8118	0.0011092	0.0049763	Plant synaptotagmin	sp|Q9SKR2|SYT1_ARATH Synaptotagmin-1 OS=Arabidopsis thaliana GN=SYT1 PE=1 SV=2//0
PGSC0003DMG400039898	0.541885	15.1744	-4.8075	0.0011209	0.0050231	NAC domain protein	sp|Q9SK55|NAC42_ARATH Transcription factor JUNGBRUNNEN 1 OS=Arabidopsis thaliana GN=JUB1 PE=1 SV=1//1.47697e-84
PGSC0003DMG400005992	24.042	665.8	-4.7915	1.2256e-26	6.4383e-25	Conserved gene of unknown function	-//-
PGSC0003DMG400006788	2.09582	57.453	-4.7768	0.00019998	0.0010651	Conserved gene of unknown function	-//-
PGSC0003DMG400026711	1.08377	28.5617	-4.72	4.2774e-06	3.1205e-05	Auxin-induced protein	sp|P33081|AX15A_SOYBN Auxin-induced protein 15A OS=Glycine max PE=2 SV=1//3.56867e-24
PGSC0003DMG400011073	3.90474	102.562	-4.7151	1.4761e-09	1.7799e-08	Avr9/Cf-9 rapidly elicited protein 137	-//-
PGSC0003DMG400025844	0.940322	24.5835	-4.7084	3.2164e-05	0.0002016	Conserved gene of unknown function	-//-
PGSC0003DMG400020599	1.01205	26.3954	-4.7049	0.00022081	0.0011685	Gene of unknown function	sp|O80920|PYL4_ARATH Abscisic acid receptor PYL4 OS=Arabidopsis thaliana GN=PYL4 PE=1 SV=1//5.9651e-74
PGSC0003DMG400000957	0.541885	14.0563	-4.6971	0.0019212	0.0081024	ATP binding protein	sp|Q93WC9|IPT3_ARATH Adenylate isopentenyltransferase 3, chloroplastic OS=Arabidopsis thaliana GN=IPT3 PE=1 SV=1//4.63869e-99
PGSC0003DMG400030483	5.60211	144.601	-4.69	5.6429e-11	8.0161e-10	Gene of unknown function	-//-
PGSC0003DMG400008348	31.1583	798.586	-4.6798	5.6024e-15	1.2057e-13	Gene of unknown function	-//-
PGSC0003DMG400005899	91.0282	2278.68	-4.6457	3.6927e-18	1.0339e-16	CCR4-associated factor	sp|Q9LXM2|CAF1I_ARATH Probable CCR4-associated factor 1 homolog 9 OS=Arabidopsis thaliana GN=CAF1-9 PE=2 SV=1//3.12142e-141
PGSC0003DMG400003056	28.7995	720.742	-4.6454	4.3862e-91	2.924e-88	Ethylene-responsive proteinase inhibitor 1	sp|P20076|IER1_SOLLC Ethylene-responsive proteinase inhibitor 1 OS=Solanum lycopersicum PE=3 SV=1//2.76162e-75
PGSC0003DMG400029466	0.940322	23.2657	-4.6289	6.477e-05	0.00038281	Zinc ion binding protein	-//-
PGSC0003DMG402008903	10.6623	259.546	-4.6054	4.0958e-08	4.0899e-07	Conserved gene of unknown function	-//-
PGSC0003DMG400021777	5.06023	123.027	-4.6036	3.2676e-21	1.1684e-19	Zinc finger protein	sp|Q8LPN7|RNG1L_ARATH E3 ubiquitin-protein ligase RING1-like OS=Arabidopsis thaliana GN=At3g19950 PE=1 SV=1//3.0854e-11
PGSC0003DMG400002292	1.55393	37.7662	-4.6031	2.3672e-05	0.00015198	Conserved gene of unknown function	-//-
PGSC0003DMG400018690	0.940322	22.7965	-4.5995	8.2272e-05	0.00047692	Conserved gene of unknown function	-//-
PGSC0003DMG400023639	0.470161	11.2859	-4.5852	0.0084512	0.029682	Serine-threonine protein kinase, plant-type	sp|C0LGP4|Y3475_ARATH Probable LRR receptor-like serine/threonine-protein kinase At3g47570 OS=Arabidopsis thaliana GN=At3g47570 PE=2 SV=1//5.7705e-26
PGSC0003DMG400017334	22.4802	536.439	-4.5767	1.6221e-44	2.2047e-42	Heat shock factor protein	sp|Q94J16|HFA4B_ORYSJ Heat stress transcription factor A-4b OS=Oryza sativa subsp. japonica GN=HSFA4B PE=2 SV=1//2.85695e-86
PGSC0003DMG400006708	6.75761	160.623	-4.571	7.3346e-16	1.7113e-14	HSR203J protein	sp|Q0ZPV7|CXE1_ACTER Carboxylesterase 1 OS=Actinidia eriantha GN=CXE1 PE=1 SV=1//4.9578e-106
PGSC0003DMG400000332	7.0126	165.75	-4.5629	0.00040819	0.0020289	Salt responsive protein 2	sp|Q96MB7|HARB1_HUMAN Putative nuclease HARBI1 OS=Homo sapiens GN=HARBI1 PE=1 SV=1//2.6109e-18
PGSC0003DMG400002517	2.89269	67.8655	-4.5522	0.0024255	0.0099456	Conserved gene of unknown function	-//-
PGSC0003DMG400006729	1.62565	37.881	-4.5424	1.4171e-07	1.3082e-06	ATP binding protein	sp|Q9LMP1|WAK2_ARATH Wall-associated receptor kinase 2 OS=Arabidopsis thaliana GN=WAK2 PE=1 SV=1//0
PGSC0003DMG400020109	0.470161	10.9515	-4.5418	0.010466	0.035749	Conserved gene of unknown function	-//-
PGSC0003DMG400031116	0.940322	21.7433	-4.5313	0.00066104	0.0031264	Conserved gene of unknown function	-//-
PGSC0003DMG400045603	0.541885	12.4939	-4.5271	0.0059659	0.021893	Regulator of gene silencing	sp|Q9SRE6|CML38_ARATH Calcium-binding protein CML38 OS=Arabidopsis thaliana GN=CML38 PE=2 SV=1//1.57265e-40
PGSC0003DMG400040260	33.4613	767.208	-4.5191	5.5798e-77	2.4035e-74	Glucan endo-1,3-beta-glucosidase, basic isoform 1	sp|P52401|E132_SOLTU Glucan endo-1,3-beta-glucosidase, basic isoform 2 OS=Solanum tuberosum GN=GLUB2 PE=2 SV=1//0
PGSC0003DMG400002327	0.470161	10.7269	-4.5119	0.010994	0.037316	Avr9/Cf-9 induced kinase 1	sp|Q9CAH1|Y1725_ARATH Putative receptor-like protein kinase At1g72540 OS=Arabidopsis thaliana GN=At1g72540 PE=2 SV=1//3.48189e-152
PGSC0003DMG400016033	1.01205	23.0211	-4.5076	0.0058251	0.021452	Glutaredoxin family protein	sp|Q9SA68|GRXS1_ARATH Monothiol glutaredoxin-S1 OS=Arabidopsis thaliana GN=GRXS1 PE=3 SV=1//4.70347e-37
PGSC0003DMG400030809	33.8358	764.308	-4.4975	7.5517e-10	9.4266e-09	Phi-1 protein	sp|Q9ZPE7|EXO_ARATH Protein EXORDIUM OS=Arabidopsis thaliana GN=EXO PE=2 SV=1//2.99638e-146
PGSC0003DMG400004301	490.754	10943.4	-4.4789	3.9509e-213	3.6874e-209	Chlorophyll a,b binding protein type I	sp|P12062|CB26_PETSP Chlorophyll a-b binding protein 37, chloroplastic OS=Petunia sp. GN=CAB37 PE=3 SV=1//0
PGSC0003DMG400006231	30.7996	686.814	-4.4789	1.4437e-15	3.2783e-14	Gene of unknown function	-//-
PGSC0003DMG400003084	19.0137	420.714	-4.4677	5.9189e-58	1.3049e-55	Two-component response regulator ARR8	sp|O80366|ARR9_ARATH Two-component response regulator ARR9 OS=Arabidopsis thaliana GN=ARR9 PE=1 SV=1//5.63167e-56
PGSC0003DMG400020334	4.44662	98.0892	-4.4633	9.3917e-17	2.3374e-15	Prephenate dehydrogenase	sp|Q9LMR3|TYRA2_ARATH Arogenate dehydrogenase 2, chloroplastic OS=Arabidopsis thaliana GN=TYRAAT2 PE=1 SV=1//4.96763e-125
PGSC0003DMG400030784	34.8478	763.055	-4.4526	9.4918e-50	1.493e-47	Glutaredoxin family protein	sp|O23421|GRXS3_ARATH Monothiol glutaredoxin-S3 OS=Arabidopsis thaliana GN=GRXS3 PE=3 SV=1//3.08297e-40
PGSC0003DMG400006042	0.940322	20.4953	-4.446	0.0049562	0.018622	RING-H2 finger protein ATL1L	sp|Q6NQG7|ATL78_ARATH RING-H2 finger protein ATL78 OS=Arabidopsis thaliana GN=ATL78 PE=2 SV=1//7.22669e-63
PGSC0003DMG400027470	1.55393	33.7479	-4.4408	2.7521e-06	2.0776e-05	ATP binding protein	sp|Q9ASS4|Y5838_ARATH Probably inactive leucine-rich repeat receptor-like protein kinase At5g48380 OS=Arabidopsis thaliana GN=At5g48380 PE=1 SV=1//1.24526e-33
PGSC0003DMG400028679	1.08377	23.3755	-4.4309	5.3452e-05	0.00032143	Cysteine desulfurylase	sp|Q9XAD5|CSD_STRCO Probable cysteine desulfurase OS=Streptomyces coelicolor (strain ATCC BAA-471 / A3(2) / M145) GN=csd PE=3 SV=1//1.11111e-13
PGSC0003DMG400028972	4.11991	88.2309	-4.4206	2.2242e-15	4.986e-14	Conserved gene of unknown function	-//-
PGSC0003DMG400015468	6.144	131.503	-4.4198	3.769e-14	7.39e-13	Sugar transporter	sp|Q8GXR2|PLT6_ARATH Probable polyol transporter 6 OS=Arabidopsis thaliana GN=PLT6 PE=2 SV=2//0
PGSC0003DMG400008985	2.56598	53.9489	-4.394	6.3026e-10	7.9489e-09	Basic 7S globulin 2 small subunit	sp|P13917|7SB1_SOYBN Basic 7S globulin OS=Glycine max GN=BG PE=1 SV=2//1.84107e-71
PGSC0003DMG401008889	0.541885	11.3758	-4.3918	0.0081552	0.028765	DC1 domain-containing protein	-//-
PGSC0003DMG400027333	4.66179	97.2358	-4.3825	1.0649e-16	2.6385e-15	Leucoanthocyanidin dioxygenase	sp|D4N501|DIOX2_PAPSO Probable 2-oxoglutarate/Fe(II)-dependent dioxygenase OS=Papaver somniferum GN=DIOX2 PE=2 SV=1//1.00221e-57
PGSC0003DMG400000766	1.01205	20.8049	-4.3616	0.00022119	0.0011703	Patatin 3	sp|B8AQW7|PLP1_ORYSI Patatin-like protein 1 OS=Oryza sativa subsp. indica GN=PLP1 PE=3 SV=1//1.9721e-131
PGSC0003DMG400010759	69.6558	1424.01	-4.3536	6.0771e-31	4.14e-29	Gene of unknown function	-//-
PGSC0003DMG400027482	1.01205	19.9812	-4.3033	0.0034836	0.013672	Serine-threonine protein kinase, plant-type	sp|Q9ASS4|Y5838_ARATH Probably inactive leucine-rich repeat receptor-like protein kinase At5g48380 OS=Arabidopsis thaliana GN=At5g48380 PE=1 SV=1//5.38517e-41
PGSC0003DMG400017299	12.0728	237.668	-4.2991	6.619e-06	4.6788e-05	Xyloglucan endotransglycosylase	sp|Q38911|XTH15_ARATH Xyloglucan endotransglucosylase/hydrolase protein 15 OS=Arabidopsis thaliana GN=XTH15 PE=1 SV=1//6.28925e-89
PGSC0003DMG400025874	1.08377	21.0544	-4.28	0.012877	0.042674	UDP-glucose:glucosyltransferase	sp|Q9AT54|SCGT_TOBAC Scopoletin glucosyltransferase OS=Nicotiana tabacum GN=TOGT1 PE=1 SV=1//8.66792e-179
PGSC0003DMG400016788	0.541885	10.4374	-4.2676	0.013264	0.043739	Gene of unknown function	-//-
PGSC0003DMG400026346	68.9386	1327.51	-4.2673	1.7011e-28	9.9434e-27	F-box family protein	sp|Q9XIN8|FB119_ARATH F-box protein At2g27310 OS=Arabidopsis thaliana GN=At2g27310 PE=2 SV=1//1.07148e-72
PGSC0003DMG400017330	8.09637	154.14	-4.2508	4.8674e-24	2.1361e-22	Serine-threonine protein kinase, plant-type	sp|Q8RWZ5|SD25_ARATH G-type lectin S-receptor-like serine/threonine-protein kinase SD2-5 OS=Arabidopsis thaliana GN=SD25 PE=1 SV=1//2.19929e-136
PGSC0003DMG400004712	45.9007	872.126	-4.2479	4.1961e-24	1.8502e-22	Fringe	-//-
PGSC0003DMG400030827	6.25554	118.719	-4.2463	1.8936e-11	2.8187e-10	Phi-1 protein	sp|Q9ZPE7|EXO_ARATH Protein EXORDIUM OS=Arabidopsis thaliana GN=EXO PE=2 SV=1//4.18809e-145
PGSC0003DMG400045370	3.29113	62.4195	-4.2453	1.1686e-10	1.6008e-09	Basic 7S globulin 2 small subunit	sp|Q9LS40|ASPG1_ARATH Protein ASPARTIC PROTEASE IN GUARD CELL 1 OS=Arabidopsis thaliana GN=ASPG1 PE=1 SV=1//3.17227e-61
PGSC0003DMG400011326	102.193	1927.42	-4.2373	3.3137e-14	6.5477e-13	Ring finger protein	sp|Q8L9T5|ATL2_ARATH RING-H2 finger protein ATL2 OS=Arabidopsis thaliana GN=ATL2 PE=2 SV=2//8.38715e-62
PGSC0003DMG400019824	8.4948	159.615	-4.2319	1.4539e-24	6.6625e-23	JA-induced WRKY protein	sp|Q9SAH7|WRK40_ARATH Probable WRKY transcription factor 40 OS=Arabidopsis thaliana GN=WRKY40 PE=1 SV=1//5.50067e-77
PGSC0003DMG400010870	27.9069	510.138	-4.1922	8.16e-26	3.9873e-24	NAC domain protein	sp|Q9FIW5|NAC94_ARATH Putative NAC domain-containing protein 94 OS=Arabidopsis thaliana GN=ANAC094 PE=3 SV=1//1.67261e-50
PGSC0003DMG400005908	6.144	110.763	-4.1722	1.2815e-12	2.1563e-11	Conserved gene of unknown function	-//-
PGSC0003DMG400028687	2.49425	44.3401	-4.1519	6.2541e-08	6.0466e-07	E3 ubiquitin ligase PUB14	sp|Q5PNY6|PUB21_ARATH U-box domain-containing protein 21 OS=Arabidopsis thaliana GN=PUB21 PE=2 SV=1//4.24138e-107
PGSC0003DMG400020017	137.152	2409.91	-4.1351	1.7204e-16	4.2032e-15	Lichenase	sp|P52401|E132_SOLTU Glucan endo-1,3-beta-glucosidase, basic isoform 2 OS=Solanum tuberosum GN=GLUB2 PE=2 SV=1//0
PGSC0003DMG400012120	20.7111	363.51	-4.1335	2.273e-13	4.1086e-12	Conserved gene of unknown function	-//-
PGSC0003DMG400018579	21.508	370.689	-4.1073	2.1723e-48	3.2525e-46	Histidine phosphotransfer protein	sp|Q9LU15|AHP4_ARATH Histidine-containing phosphotransfer protein 4 OS=Arabidopsis thaliana GN=AHP4 PE=1 SV=2//7.44185e-50
PGSC0003DMG400024512	3.03614	52.0969	-4.1009	1.468e-06	1.161e-05	H/ACA ribonucleoprotein complex subunit	sp|Q9LEY9|NHP2_ARATH H/ACA ribonucleoprotein complex subunit 2-like protein OS=Arabidopsis thaliana GN=At5g08180 PE=1 SV=1//1.69435e-66
PGSC0003DMG400033904	13.6985	232.976	-4.0881	2.337e-32	1.704e-30	SANT/MYB domain protein	sp|F4JVB8|RADL1_ARATH Protein RADIALIS-like 1 OS=Arabidopsis thaliana GN=RL1 PE=2 SV=1//1.40115e-28
PGSC0003DMG400027118	1.08377	18.3939	-4.0851	0.00069852	0.0032898	Abscisic acid receptor PYL4	sp|O80920|PYL4_ARATH Abscisic acid receptor PYL4 OS=Arabidopsis thaliana GN=PYL4 PE=1 SV=1//3.30486e-69
PGSC0003DMG400011039	140.866	2370.08	-4.0725	1.6797e-82	8.7094e-80	Conserved gene of unknown function	sp|Q9LZX1|LOR15_ARATH Protein LURP-one-related 15 OS=Arabidopsis thaliana GN=At5g01750 PE=1 SV=1//1.26473e-90
PGSC0003DMG400027469	1.55393	26.1258	-4.0715	4.3833e-05	0.00026767	Serine-threonine protein kinase, plant-type	sp|Q9ASS4|Y5838_ARATH Probably inactive leucine-rich repeat receptor-like protein kinase At5g48380 OS=Arabidopsis thaliana GN=At5g48380 PE=1 SV=1//2.56971e-117
PGSC0003DMG400016769	168.542	2791.29	-4.0498	8.6167e-21	2.9494e-19	Double WRKY type transfactor	sp|Q8S8P5|WRK33_ARATH Probable WRKY transcription factor 33 OS=Arabidopsis thaliana GN=WRKY33 PE=1 SV=2//4.31663e-106
PGSC0003DMG400015469	1.48221	24.3388	-4.0374	0.00010894	0.00061594	Sugar transporter	sp|Q8GXR2|PLT6_ARATH Probable polyol transporter 6 OS=Arabidopsis thaliana GN=PLT6 PE=2 SV=2//0
PGSC0003DMG400025429	2.02409	33.079	-4.0306	0.012049	0.040365	Gene of unknown function	-//-
PGSC0003DMG400009932	9.6503	156.316	-4.0177	8.3753e-05	0.00048491	MRNA, 952 bp sequence	-//-
PGSC0003DMG400005515	9.57857	154.429	-4.011	8.6754e-23	3.48e-21	Ascorbate oxidase	sp|P24792|ASO_CUCMA L-ascorbate oxidase OS=Cucurbita maxima GN=AAO PE=1 SV=2//0
PGSC0003DMG400016032	2.49425	40.1621	-4.0092	9.3846e-07	7.7011e-06	Glutaredoxin	sp|Q8L8Z8|GRXS2_ARATH Monothiol glutaredoxin-S2 OS=Arabidopsis thaliana GN=GRXS2 PE=3 SV=1//1.17797e-37
PGSC0003DMG400003250	9.90529	158.253	-3.9979	5.3037e-23	2.171e-21	Conserved gene of unknown function	-//-
PGSC0003DMG400010224	44.9205	715.046	-3.9926	0.00016616	0.00089968	Phytophthora-inhibited protease 1	sp|Q9FJ47|SAG12_ARATH Senescence-specific cysteine protease SAG12 OS=Arabidopsis thaliana GN=SAG12 PE=1 SV=1//9.90366e-106
PGSC0003DMG400010132	84.7648	1339.79	-3.9824	9.1993e-08	8.6959e-07	Conserved gene of unknown function	sp|P13087|MIRA_SYNDU Miraculin OS=Synsepalum dulcificum PE=1 SV=3//2.77774e-31
PGSC0003DMG400027194	1.01205	15.978	-3.9807	0.0020058	0.0084163	Serine/threonine-protein kinase Nek8	sp|Q9FN03|UVR8_ARATH Ultraviolet-B receptor UVR8 OS=Arabidopsis thaliana GN=UVR8 PE=1 SV=1//1.02337e-06
PGSC0003DMG400012822	73.9909	1166.44	-3.9786	1.18e-05	7.9747e-05	Stem-specific protein TSJT1	sp|P24805|TSJT1_TOBAC Stem-specific protein TSJT1 OS=Nicotiana tabacum GN=TSJT1 PE=2 SV=1//1.41682e-32
PGSC0003DMG400020832	1.01205	15.8233	-3.9667	0.0023704	0.0097429	Conserved gene of unknown function	sp|Q9FL28|FLS2_ARATH LRR receptor-like serine/threonine-protein kinase FLS2 OS=Arabidopsis thaliana GN=FLS2 PE=1 SV=1//8.7886e-71
PGSC0003DMG400004264	5.45867	84.7668	-3.9569	2.5224e-13	4.5389e-12	Thaumatin	sp|P81370|TLP_ACTDE Thaumatin-like protein OS=Actinidia deliciosa GN=tlp PE=1 SV=2//1.42758e-70
PGSC0003DMG400032273	19.954	306.043	-3.939	1.4801e-39	1.6e-37	N-acetyltransferase	sp|P05332|YP20_BACLI Uncharacterized N-acetyltransferase p20 OS=Bacillus licheniformis GN=p20 PE=3 SV=1//3.96057e-16
PGSC0003DMG400004827	1.41048	21.4987	-3.93	0.00037613	0.0018839	Peroxisomal acyl-CoA oxidase 1B	sp|O65202|ACOX1_ARATH Peroxisomal acyl-coenzyme A oxidase 1 OS=Arabidopsis thaliana GN=ACX1 PE=1 SV=1//0
PGSC0003DMG400013763	2.02409	30.8428	-3.9296	0.00018978	0.0010156	Ankyrin repeat-containing protein	sp|Q9ZU96|Y2168_ARATH Ankyrin repeat-containing protein At2g01680 OS=Arabidopsis thaliana GN=At2g01680 PE=2 SV=1//2.53127e-06
PGSC0003DMG400024967	178.359	2704.92	-3.9227	1.6498e-06	1.2925e-05	Peroxidase	sp|Q9SZE7|PER51_ARATH Peroxidase 51 OS=Arabidopsis thaliana GN=PER51 PE=2 SV=1//1.51471e-157
PGSC0003DMG400029844	1.48221	21.923	-3.8866	0.00029905	0.0015319	Phosphate/phosphoenolpyruvate translocator	sp|Q9FYE5|PT504_ARATH Probable sugar phosphate/phosphate translocator At5g04160 OS=Arabidopsis thaliana GN=At5g04160 PE=2 SV=1//9.4833e-167
PGSC0003DMG400039214	179.786	2651.69	-3.8826	1.479e-14	3.0516e-13	Arachidonic acid-induced DEA1	sp|Q39176|ERLI1_ARATH Lipid transfer protein EARLI 1 OS=Arabidopsis thaliana GN=EARLI1 PE=1 SV=1//2.96573e-24
PGSC0003DMG400013988	1.01205	14.8848	-3.8785	0.0037503	0.014576	TA20 protein	-//-
PGSC0003DMG400020261	1.41048	20.4055	-3.8547	0.00090341	0.004148	Polcalcin Jun o	sp|Q8RYJ8|CML19_ORYSJ Putative calcium-binding protein CML19 OS=Oryza sativa subsp. japonica GN=CML19 PE=3 SV=1//2.70304e-42
PGSC0003DMG400006905	29.5007	423.759	-3.8444	4.0027e-23	1.6554e-21	Gene of unknown function	sp|Q9ZVX4|U90A1_ARATH UDP-glycosyltransferase 90A1 OS=Arabidopsis thaliana GN=UGT90A1 PE=2 SV=1//5.89984e-29
PGSC0003DMG400000505	2.42253	34.6815	-3.8396	0.0054781	0.020313	Alpha-DOX1	sp|Q9SGH6|DOX1_ARATH Alpha-dioxygenase 1 OS=Arabidopsis thaliana GN=DOX1 PE=1 SV=1//0
PGSC0003DMG400025063	10.9173	155.412	-3.8314	9.3158e-22	3.4502e-20	Class IV chitinase	sp|Q7Y1Z0|CHI5_ORYSJ Chitinase 5 OS=Oryza sativa subsp. japonica GN=Cht5 PE=2 SV=1//1.9956e-110
PGSC0003DMG400022823	46.3708	658.786	-3.8285	6.4725e-15	1.3813e-13	Ethylene response factor 3	sp|Q9LW49|ERF4_NICSY Ethylene-responsive transcription factor 4 OS=Nicotiana sylvestris GN=ERF4 PE=2 SV=1//7.03852e-25
PGSC0003DMG400020541	10.9173	154.898	-3.8266	1.138e-21	4.1924e-20	Protein phosphatase 2C	sp|Q8RX37|P2C02_ARATH Probable protein phosphatase 2C 2 OS=Arabidopsis thaliana GN=At1g07160 PE=2 SV=1//6.99966e-12
PGSC0003DMG400025266	10.232	144.336	-3.8183	0.00014434	0.000794	Conserved gene of unknown function	-//-
PGSC0003DMG400025668	2.09582	29.3903	-3.8098	0.00076365	0.0035642	ATP binding protein	sp|Q9LMP1|WAK2_ARATH Wall-associated receptor kinase 2 OS=Arabidopsis thaliana GN=WAK2 PE=1 SV=1//0
PGSC0003DMG400002530	6.75761	93.7316	-3.794	3.6866e-14	7.2385e-13	Conserved gene of unknown function	-//-
PGSC0003DMG400024478	8.70998	120.611	-3.7916	1.2419e-17	3.3181e-16	Calmodulin-binding protein	sp|C0SVV6|CB60A_ARATH Calmodulin-binding protein 60 A OS=Arabidopsis thaliana GN=CBP60A PE=2 SV=1//1.24921e-27
PGSC0003DMG400014766	49.0803	678.658	-3.7895	4.2891e-12	6.835e-11	41 kD chloroplast nucleoid DNA binding protein (CND41)	sp|Q766C2|NEP2_NEPGR Aspartic proteinase nepenthesin-2 OS=Nepenthes gracilis GN=nep2 PE=1 SV=1//4.65279e-31
PGSC0003DMG400006709	72.2856	995.423	-3.7835	3.4174e-89	2.2252e-86	CXE carboxylesterase	sp|Q0ZPV7|CXE1_ACTER Carboxylesterase 1 OS=Actinidia eriantha GN=CXE1 PE=1 SV=1//9.44637e-106
PGSC0003DMG400000709	30.6164	419.122	-3.775	5.1202e-08	5.0302e-07	DNA binding protein	sp|Q58FS3|RAD_ANTMA Transcription factor RADIALIS OS=Antirrhinum majus GN=RAD PE=1 SV=1//4.95814e-28
PGSC0003DMG400033142	2.09582	28.4519	-3.7629	0.0030169	0.012076	Beta-fructofuranosidase, cell wall isozyme	sp|Q67XZ3|INV3_ARATH Beta-fructofuranosidase, insoluble isoenzyme CWINV3 OS=Arabidopsis thaliana GN=CWINV3 PE=1 SV=2//0
PGSC0003DMG400028578	1.48221	20.0911	-3.7607	0.00072379	0.0033991	DNA binding protein	sp|Q9C7T4|BH096_ARATH Transcription factor bHLH96 OS=Arabidopsis thaliana GN=BHLH96 PE=2 SV=1//8.41253e-66
PGSC0003DMG400001333	10.4472	141.381	-3.7584	2.1103e-12	3.4676e-11	Calcium ion binding protein	sp|Q93Z27|CML45_ARATH Probable calcium-binding protein CML45 OS=Arabidopsis thaliana GN=CML45 PE=1 SV=1//2.36825e-27
PGSC0003DMG400006000	2.96441	40.0024	-3.7543	1.0357e-06	8.4106e-06	Receptor kinase	sp|Q9FID6|Y5392_ARATH Probable receptor-like protein kinase At5g39020 OS=Arabidopsis thaliana GN=At5g39020 PE=2 SV=1//1.19728e-101
PGSC0003DMG400012355	14.6388	197.406	-3.7533	2.8196e-26	1.4302e-24	Conserved gene of unknown function	sp|Q6DST1|Y1465_ARATH Late embryogenesis abundant protein At1g64065 OS=Arabidopsis thaliana GN=At1g64065 PE=2 SV=1//2.69261e-26
PGSC0003DMG400017132	2.49425	33.6332	-3.7532	7.6826e-06	5.3817e-05	Nonspecific lipid transfer protein	sp|Q43681|NLTP_VIGUN Probable non-specific lipid-transfer protein AKCS9 OS=Vigna unguiculata PE=2 SV=1//5.44808e-19
PGSC0003DMG400046726	49.8452	670.132	-3.7489	4.9472e-28	2.7927e-26	F-box family protein	sp|O49508|FB237_ARATH F-box protein At4g18380 OS=Arabidopsis thaliana GN=At4g18380 PE=2 SV=1//3.68957e-47
PGSC0003DMG400023445	4.3749	58.5062	-3.7413	3.7307e-09	4.2775e-08	Spotted leaf protein	sp|Q9FXA4|PUB26_ARATH U-box domain-containing protein 26 OS=Arabidopsis thaliana GN=PUB26 PE=2 SV=1//3.70606e-36
PGSC0003DMG400028451	1.48221	19.7566	-3.7365	0.0008807	0.0040557	ATP binding protein	sp|Q9FXF2|RKF1_ARATH Probable LRR receptor-like serine/threonine-protein kinase RFK1 OS=Arabidopsis thaliana GN=RKF1 PE=1 SV=1//3.12095e-24
PGSC0003DMG400012962	10.6623	141.261	-3.7278	8.8813e-20	2.8078e-18	Transcription factor HBP-1b(C1)	sp|Q9SX27|PAN_ARATH Transcription factor PERIANTHIA OS=Arabidopsis thaliana GN=PAN PE=1 SV=1//2.77883e-125
PGSC0003DMG400011294	0.940322	12.4489	-3.7267	0.011963	0.040123	MYB transcription factor MYB114	sp|Q6R0H1|LHY_ARATH Protein LHY OS=Arabidopsis thaliana GN=LHY PE=1 SV=2//4.53851e-32
PGSC0003DMG400017087	11.3477	150.161	-3.726	7.3564e-21	2.5429e-19	Disease resistance protein	sp|Q6L3X3|R1B8_SOLDE Putative late blight resistance protein homolog R1B-8 OS=Solanum demissum GN=R1B-8 PE=5 SV=1//4.98685e-08
PGSC0003DMG400026277	2.02409	26.7298	-3.7231	8.4641e-05	0.00048934	Leucoanthocyanidin dioxygenase	sp|D4N501|DIOX2_PAPSO Probable 2-oxoglutarate/Fe(II)-dependent dioxygenase OS=Papaver somniferum GN=DIOX2 PE=2 SV=1//4.58107e-59
PGSC0003DMG400013414	72.7239	955.835	-3.7163	6.4047e-85	3.4486e-82	Chlorophyll a-b binding protein 3C, chloroplastic	sp|P07369|CB2G_SOLLC Chlorophyll a-b binding protein 3C, chloroplastic OS=Solanum lycopersicum GN=CAB3C PE=3 SV=1//0
PGSC0003DMG400027083	7.95292	103.939	-3.7081	5.4612e-15	1.1771e-13	Nitrate transporter	sp|Q9LV10|PTR53_ARATH Protein NRT1/ PTR FAMILY 2.11 OS=Arabidopsis thaliana GN=NPF2.11 PE=1 SV=1//0
PGSC0003DMG400001396	33.9075	442.652	-3.7065	1.6012e-09	1.9217e-08	Avr9/Cf-9 rapidly elicited protein 231	sp|Q9LHD2|GATLA_ARATH Probable galacturonosyltransferase-like 10 OS=Arabidopsis thaliana GN=GATL10 PE=2 SV=1//7.20372e-166
PGSC0003DMG400003999	14.854	192.739	-3.6977	1.8908e-13	3.4467e-12	ATP binding protein	sp|Q9FLV4|Y5248_ARATH G-type lectin S-receptor-like serine/threonine-protein kinase At5g24080 OS=Arabidopsis thaliana GN=At5g24080 PE=2 SV=1//3.24095e-112
PGSC0003DMG400008801	16.5514	213.649	-3.6902	0.0055064	0.020405	Eukaryotic translation initiation factor 2 gamma subunit	sp|Q24208|IF2G_DROME Eukaryotic translation initiation factor 2 subunit 3 OS=Drosophila melanogaster GN=eIF-2gamma PE=2 SV=1//2.63741e-07
PGSC0003DMG400019278	4.98851	64.3662	-3.6896	2.431e-08	2.5135e-07	ATP binding protein	sp|O81832|Y4729_ARATH G-type lectin S-receptor-like serine/threonine-protein kinase At4g27290 OS=Arabidopsis thaliana GN=At4g27290 PE=3 SV=4//1.44114e-53
PGSC0003DMG400028956	10.9891	141.181	-3.6834	2.8728e-08	2.9432e-07	Glycine-rich cell wall structural protein 1	-//-
PGSC0003DMG400013415	41.6054	534.352	-3.6829	1.3767e-56	2.9425e-54	Chlorophyll a-b binding protein 3C, chloroplastic	sp|P07369|CB2G_SOLLC Chlorophyll a-b binding protein 3C, chloroplastic OS=Solanum lycopersicum GN=CAB3C PE=3 SV=1//1.40482e-175
PGSC0003DMG400002566	13.4435	171.784	-3.6756	0.0020936	0.0087401	Coatomer subunit beta'-2	sp|Q9C827|COB22_ARATH Coatomer subunit beta&apos;-2 OS=Arabidopsis thaliana GN=At1g52360 PE=2 SV=1//1.79218e-131
PGSC0003DMG400010753	86.5339	1104.59	-3.6741	0.00050382	0.0024512	Ethylene response factor 5	sp|Q40478|ERF5_TOBAC Ethylene-responsive transcription factor 5 OS=Nicotiana tabacum GN=ERF5 PE=2 SV=1//8.49149e-85
PGSC0003DMG400002309	6.28745	79.9199	-3.668	5.4255e-12	8.539e-11	Xyloglucan endo-transglycosylase	sp|Q38857|XTH22_ARATH Xyloglucan endotransglucosylase/hydrolase protein 22 OS=Arabidopsis thaliana GN=XTH22 PE=1 SV=1//2.61931e-85
PGSC0003DMG400031457	104.822	1321.01	-3.6556	1.1091e-83	5.859e-81	Phenylalanine ammonia-lyase 1	sp|P31425|PAL1_SOLTU Phenylalanine ammonia-lyase 1 OS=Solanum tuberosum GN=PAL-1 PE=3 SV=1//0
PGSC0003DMG400035573	21.3645	265.98	-3.638	1.3593e-08	1.4521e-07	Glucosyltransferase	sp|Q9ZSK5|ZOG_PHALU Zeatin O-glucosyltransferase OS=Phaseolus lunatus GN=ZOG1 PE=2 SV=1//5.84502e-154
PGSC0003DMG400018853	58.117	719.514	-3.63	5.8395e-69	2.0696e-66	Sugar transporter	sp|Q07423|HEX6_RICCO Hexose carrier protein HEX6 OS=Ricinus communis GN=HEX6 PE=2 SV=1//0
PGSC0003DMG400031454	5.45867	67.2913	-3.6238	4.9072e-10	6.2653e-09	UDP-glucose:glucosyltransferase	sp|F8WKW8|UGT9_GARJA Beta-D-glucosyl crocetin beta-1,6-glucosyltransferase OS=Gardenia jasminoides GN=UGT94E5 PE=1 SV=1//4.61524e-122
PGSC0003DMG402028453	3.64975	44.9191	-3.6215	2.6322e-07	2.3308e-06	ATP binding protein	sp|Q9FXF2|RKF1_ARATH Probable LRR receptor-like serine/threonine-protein kinase RFK1 OS=Arabidopsis thaliana GN=RKF1 PE=1 SV=1//2.09125e-71
PGSC0003DMG402018475	15.0691	185.167	-3.6192	4.5803e-06	3.3293e-05	ABA 8'-hydroxylase CYP707A1	sp|Q949P1|ABAH1_ARATH Abscisic acid 8&apos;-hydroxylase 1 OS=Arabidopsis thaliana GN=CYP707A1 PE=2 SV=1//0
PGSC0003DMG400010489	1.01205	12.404	-3.6155	0.011904	0.039954	Receptor serine/threonine kinase	sp|Q9FID5|Y5393_ARATH Probable receptor-like protein kinase At5g39030 OS=Arabidopsis thaliana GN=At5g39030 PE=2 SV=1//3.83409e-07
PGSC0003DMG401030920	5.41885	66.3529	-3.6141	2.9955e-10	3.9266e-09	Cucumber peeling cupredoxin	sp|P42849|UMEC_ARMRU Umecyanin OS=Armoracia rusticana PE=1 SV=1//3.54324e-35
PGSC0003DMG400007073	194.042	2374.68	-3.6133	9.5486e-12	1.4649e-10	Epidermis-specific secreted glycoprotein EP1	sp|Q39688|EP1G_DAUCA Epidermis-specific secreted glycoprotein EP1 OS=Daucus carota GN=EP1 PE=1 SV=1//1.77536e-102
PGSC0003DMG400009028	14.4954	177.046	-3.6105	6.3963e-23	2.5805e-21	Conserved gene of unknown function	sp|Q6NMR8|FAF3_ARATH Protein FANTASTIC FOUR 3 OS=Arabidopsis thaliana GN=FAF3 PE=2 SV=1//1.19533e-18
PGSC0003DMG400008337	4.59007	55.8257	-3.6043	1.2251e-08	1.3158e-07	MYB21	sp|Q9SM27|MY104_ARATH Transcription factor MYB104 OS=Arabidopsis thaliana GN=MYB104 PE=2 SV=3//3.43094e-12
PGSC0003DMG400010495	1.88064	22.7066	-3.5938	0.00051477	0.0024984	Conserved gene of unknown function	sp|Q3ECH2|Y1670_ARATH Probable receptor-like protein kinase At1g67000 OS=Arabidopsis thaliana GN=At1g67000 PE=2 SV=2//7.53062e-13
PGSC0003DMG400003192	2.02409	24.2041	-3.5799	0.00025947	0.0013466	Receptor-like kinase CHRK1	sp|Q9LDQ3|CRK35_ARATH Putative cysteine-rich receptor-like protein kinase 35 OS=Arabidopsis thaliana GN=CRK35 PE=3 SV=3//3.23396e-81
PGSC0003DMG400028751	2.96441	35.2005	-3.5698	1.0097e-05	6.9254e-05	Conserved gene of unknown function	-//-
PGSC0003DMG400004109	14.4954	171.525	-3.5648	5.0523e-22	1.9039e-20	Xyloglucan endotransglycosylase hydrolase	sp|Q8LC45|XTH33_ARATH Probable xyloglucan endotransglucosylase/hydrolase protein 33 OS=Arabidopsis thaliana GN=XTH33 PE=2 SV=2//3.46596e-128
PGSC0003DMG400011016	13.555	160.044	-3.5616	8.671e-08	8.2242e-07	Soul heme-binding family protein	sp|Q9SR77|HBPL1_ARATH Heme-binding-like protein At3g10130, chloroplastic OS=Arabidopsis thaliana GN=At3g10130 PE=2 SV=1//1.21523e-13
PGSC0003DMG400020564	47.5263	561.131	-3.5615	1.1123e-06	8.9623e-06	Avr9/Cf-9 rapidly elicited protein 216	sp|O22932|CIPKB_ARATH CBL-interacting serine/threonine-protein kinase 11 OS=Arabidopsis thaliana GN=CIPK11 PE=1 SV=1//3.4326e-155
PGSC0003DMG402003983	49.2237	577.414	-3.5522	1.088e-12	1.853e-11	ATP binding protein	sp|Q39202|RLK1_ARATH G-type lectin S-receptor-like serine/threonine-protein kinase RLK1 OS=Arabidopsis thaliana GN=RLK1 PE=2 SV=2//2.59796e-21
PGSC0003DMG400014938	3.29113	38.5499	-3.5501	4.4716e-06	3.2562e-05	VQ motif-containing protein	-//-
PGSC0003DMG400009969	4.84506	56.4746	-3.543	2.2081e-08	2.295e-07	Lysine/histidine transporter	sp|Q9SX98|LHTL8_ARATH Lysine histidine transporter-like 8 OS=Arabidopsis thaliana GN=AATL1 PE=1 SV=1//2.11513e-169
PGSC0003DMG400009995	4.19163	48.8574	-3.543	0.0014207	0.0062125	Phosphate transporter	sp|Q9S735|PHT19_ARATH Probable inorganic phosphate transporter 1-9 OS=Arabidopsis thaliana GN=PHT1-9 PE=2 SV=1//0
PGSC0003DMG400025446	2.09582	24.1142	-3.5243	0.00026031	0.0013502	Gene of unknown function	-//-
PGSC0003DMG400018520	5.38694	61.8156	-3.5204	4.8874e-09	5.5046e-08	SET domain protein	sp|Q9FNE9|ATXR6_ARATH Histone-lysine N-methyltransferase ATXR6 OS=Arabidopsis thaliana GN=ATXR6 PE=1 SV=1//4.26203e-127
PGSC0003DMG400010484	4.19163	47.6694	-3.5075	1.912e-07	1.7269e-06	BRASSINOSTEROID INSENSITIVE 1-associated receptor kinase 1	sp|D7SFH9|GPDL2_ARATH Glycerophosphodiester phosphodiesterase protein kinase domain-containing GDPDL2 OS=Arabidopsis thaliana GN=GDPDL2 PE=1 SV=1//8.14849e-100
PGSC0003DMG400027914	6.07228	68.7888	-3.5019	5.6548e-10	7.1642e-09	Ascorbate oxidase	sp|Q40588|ASO_TOBAC L-ascorbate oxidase OS=Nicotiana tabacum GN=AAO PE=2 SV=1//1.73195e-06
PGSC0003DMG400000791	70.2375	789.57	-3.4908	1.1921e-16	2.9436e-15	Photoperiod responsive protein	sp|Q9FLF4|PUB27_ARATH U-box domain-containing protein 27 OS=Arabidopsis thaliana GN=PUB27 PE=2 SV=1//6.6987e-88
PGSC0003DMG400007526	8.16809	91.7649	-3.4899	1.0171e-12	1.7376e-11	Conserved gene of unknown function	-//-
PGSC0003DMG400011087	19.3006	215.625	-3.4818	5.3049e-11	7.5551e-10	NtEIG-E80 protein	-//-
PGSC0003DMG400030828	30.2897	337.993	-3.4801	3.9563e-06	2.9059e-05	Phi-1 protein	sp|Q9ZPE7|EXO_ARATH Protein EXORDIUM OS=Arabidopsis thaliana GN=EXO PE=2 SV=1//2.0549e-150
PGSC0003DMG400041652	5.67384	63.1831	-3.4771	0.0002488	0.0012972	Microsomal oleic acid desaturase	sp|P48631|FD6E2_SOYBN Omega-6 fatty acid desaturase, endoplasmic reticulum isozyme 2 OS=Glycine max GN=FAD2-2 PE=2 SV=1//0
PGSC0003DMG400022592	5.06023	56.185	-3.4729	2.5343e-08	2.6164e-07	ATP binding protein	-//-
PGSC0003DMG400016623	7.37122	81.5224	-3.4672	5.6968e-06	4.07e-05	Cytochrome P450	sp|Q8VWZ7|C76B6_CATRO Geraniol 8-hydroxylase OS=Catharanthus roseus GN=CYP76B6 PE=1 SV=1//0
PGSC0003DMG400012631	70.628	778.868	-3.4631	4.0247e-05	0.00024755	Microtubule-associated protein futsch	-//-
PGSC0003DMG400000174	9.57857	105.062	-3.4553	4.7118e-14	9.1109e-13	Origin recognition complex 5 subunit	sp|Q6EWX0|ORC5_ARATH Origin of replication complex subunit 5 OS=Arabidopsis thaliana GN=ORC5 PE=1 SV=1//0
PGSC0003DMG400011711	8.70998	95.3189	-3.452	5.2533e-13	9.2102e-12	Conserved gene of unknown function	sp|Q5UNY4|YL728_MIMIV Uncharacterized protein L728 OS=Acanthamoeba polyphaga mimivirus GN=MIMI_L728 PE=4 SV=1//1.23897e-66
PGSC0003DMG400023283	2.16754	23.6001	-3.4447	0.00032136	0.001637	Receptor-kinase	sp|C0LGP4|Y3475_ARATH Probable LRR receptor-like serine/threonine-protein kinase At3g47570 OS=Arabidopsis thaliana GN=At3g47570 PE=2 SV=1//1.09628e-14
PGSC0003DMG400027971	1.48221	16.1128	-3.4424	0.0043202	0.016514	Receptor protein kinase	sp|Q8VZG8|Y4885_ARATH Probable LRR receptor-like serine/threonine-protein kinase At4g08850 OS=Arabidopsis thaliana GN=At4g08850 PE=2 SV=3//0
PGSC0003DMG400007086	14.6707	159.341	-3.4411	1.7818e-20	5.9533e-19	Mixed-lineage leukemia protein	sp|P55201|BRPF1_HUMAN Peregrin OS=Homo sapiens GN=BRPF1 PE=1 SV=2//9.58313e-30
PGSC0003DMG400035191	1.41048	15.3091	-3.4401	0.0065459	0.023695	Aluminum-activated malate transporter	sp|Q9SRM9|ALMT8_ARATH Aluminum-activated malate transporter 8 OS=Arabidopsis thaliana GN=ALMT8 PE=3 SV=1//1.99489e-55
PGSC0003DMG400018435	28.0504	302.773	-3.4321	7.3431e-05	0.00042926	NAC domain protein NAC2	sp|O49255|NAC29_ARATH NAC transcription factor 29 OS=Arabidopsis thaliana GN=NAC029 PE=2 SV=1//2.61203e-102
PGSC0003DMG400030927	4.59007	49.3466	-3.4264	2.1521e-07	1.9301e-06	Hemoglobin	sp|P23244|HBP2_CASGL Hemoglobin-2 OS=Casuarina glauca GN=HBII PE=3 SV=1//1.02207e-81
PGSC0003DMG400016973	189.3	2035.03	-3.4263	3.1089e-22	1.1957e-20	F-box and wd40 domain protein	sp|P90648|MHCKB_DICDI Myosin heavy chain kinase B OS=Dictyostelium discoideum GN=mhkB PE=2 SV=1//1.96588e-09
PGSC0003DMG400000811	201.309	2161.15	-3.4243	5.2904e-08	5.1792e-07	RAV transcription factor	sp|Q9ZWM9|RAV1_ARATH AP2/ERF and B3 domain-containing transcription factor RAV1 OS=Arabidopsis thaliana GN=RAV1 PE=1 SV=1//1.42713e-135
PGSC0003DMG400002272	2.42253	25.9462	-3.4209	0.00024215	0.0012673	Transcription factor AP2-EREBP	sp|O80338|EF101_ARATH Ethylene-responsive transcription factor 2 OS=Arabidopsis thaliana GN=ERF2 PE=2 SV=1//5.09462e-34
PGSC0003DMG400020678	2.02409	21.6535	-3.4193	0.014722	0.047813	Conserved gene of unknown function	-//-
PGSC0003DMG400027475	98.7183	1053.31	-3.4155	2.187e-80	1.0558e-77	CONSTANS	sp|Q9FHH8|COL5_ARATH Zinc finger protein CONSTANS-LIKE 5 OS=Arabidopsis thaliana GN=COL5 PE=2 SV=2//1.16036e-90
PGSC0003DMG400015673	8.27963	88.2358	-3.4137	1.9046e-06	1.4788e-05	Geranylgeranyl pyrophosphate synthase 1	sp|Q94ID7|GGPPS_HEVBR Geranylgeranyl pyrophosphate synthase, chloroplastic OS=Hevea brasiliensis GN=GGPS PE=1 SV=1//2.50066e-150
PGSC0003DMG400024438	7.15605	76.0315	-3.4094	1.3822e-10	1.876e-09	Hcr2-p3	sp|Q9C9H7|RLP12_ARATH Receptor-like protein 12 OS=Arabidopsis thaliana GN=RLP12 PE=2 SV=2//1.06885e-15
PGSC0003DMG400027963	4.11991	43.7361	-3.4081	1.0416e-06	8.4561e-06	Ga20 oxidase	sp|Q39110|GAOX1_ARATH Gibberellin 20 oxidase 1 OS=Arabidopsis thaliana GN=GA20OX1 PE=2 SV=2//1.35034e-172
PGSC0003DMG400029754	63.2568	669.035	-3.4028	2.1257e-60	5.1754e-58	Conserved gene of unknown function	-//-
PGSC0003DMG400016663	4.04818	42.7327	-3.4	0.0001113	0.0006275	Conserved gene of unknown function	-//-
PGSC0003DMG400030826	17.3163	182.486	-3.3976	0.00012426	0.00069387	Phi-1 protein	sp|Q9ZPE7|EXO_ARATH Protein EXORDIUM OS=Arabidopsis thaliana GN=EXO PE=2 SV=1//7.41825e-143
PGSC0003DMG400026139	10.0487	105.781	-3.396	2.6811e-05	0.0001705	Flotillin-1	sp|D2XNQ8|FLOT1_MEDTR Flotillin-like protein 1 OS=Medicago truncatula GN=FLOT1 PE=2 SV=1//0
PGSC0003DMG400017807	1.48221	15.5987	-3.3956	0.0053911	0.02004	Conserved gene of unknown function	-//-
PGSC0003DMG400026308	2.35081	24.5385	-3.3838	0.00045573	0.0022425	3-oxoacyl-(Acyl-carrier-protein) synthase III	sp|P49245|FABH2_CUPWR 3-oxoacyl-[acyl-carrier-protein] synthase 3 B, chloroplastic OS=Cuphea wrightii GN=KAS3B PE=2 SV=1//0
PGSC0003DMG400027570	2.49425	26.016	-3.3827	0.014399	0.04695	Gene of unknown function	-//-
PGSC0003DMG400028198	146.826	1529.21	-3.3806	3.6425e-09	4.1814e-08	VQ	sp|O80683|CAB25_ARATH Calmodulin-binding protein 25 OS=Arabidopsis thaliana GN=CAMBP25 PE=1 SV=1//2.96073e-23
PGSC0003DMG400000144	1.41048	14.6153	-3.3732	0.0083996	0.029519	Flavonol 3-sulfotransferase	sp|Q9FZ80|SOT17_ARATH Cytosolic sulfotransferase 17 OS=Arabidopsis thaliana GN=SOT17 PE=1 SV=1//1.53474e-72
PGSC0003DMG400030470	7.76965	79.8301	-3.361	5.8199e-11	8.2507e-10	RAB6-interacting protein	sp|F4KEW8|NET4A_ARATH Protein NETWORKED 4A OS=Arabidopsis thaliana GN=NET4A PE=2 SV=1//2.66298e-17
PGSC0003DMG400002910	9.39531	96.2124	-3.3562	7.2922e-13	1.2597e-11	Cf-2.1	sp|Q9C9H7|RLP12_ARATH Receptor-like protein 12 OS=Arabidopsis thaliana GN=RLP12 PE=2 SV=2//8.04172e-09
PGSC0003DMG400012159	4.51834	46.2169	-3.3546	7.7244e-07	6.4329e-06	Conserved gene of unknown function	sp|Q499B3|KANL3_DANRE KAT8 regulatory NSL complex subunit 3 OS=Danio rerio GN=kansl3 PE=2 SV=1//2.94078e-13
PGSC0003DMG400026461	32.3536	329.932	-3.3502	5.6555e-35	4.8573e-33	AP2/ERF domain-containing transcription factor	sp|Q9LYD3|DREB3_ARATH Dehydration-responsive element-binding protein 3 OS=Arabidopsis thaliana GN=DREB3 PE=2 SV=1//1.96129e-45
PGSC0003DMG400014580	14.4954	147.75	-3.3495	3.2044e-12	5.1801e-11	Conserved gene of unknown function	-//-
PGSC0003DMG400017969	3.5063	35.7146	-3.3485	1.6847e-05	0.0001112	Hcr2-0A	sp|Q9C9H7|RLP12_ARATH Receptor-like protein 12 OS=Arabidopsis thaliana GN=RLP12 PE=2 SV=2//1.49648e-17
PGSC0003DMG400023949	132.092	1335.99	-3.3383	2.4597e-88	1.4971e-85	Abscisic acid receptor PYL4	sp|O80920|PYL4_ARATH Abscisic acid receptor PYL4 OS=Arabidopsis thaliana GN=PYL4 PE=1 SV=1//1.4661e-77
PGSC0003DMG400016928	4.04818	40.4765	-3.3217	0.0078048	0.027711	Conserved gene of unknown function	-//-
PGSC0003DMG400033123	326.468	3264.23	-3.3217	0.000294	0.0015096	Basic 7S globulin 2 small subunit	sp|P13917|7SB1_SOYBN Basic 7S globulin OS=Glycine max GN=BG PE=1 SV=2//5.44919e-63
PGSC0003DMG400012145	10.6623	106.52	-3.3205	0.00045054	0.0022205	Conserved gene of unknown function	-//-
PGSC0003DMG400035459	1.41048	14.0563	-3.317	0.010517	0.035892	Plastid CUL1	sp|Q94AH6|CUL1_ARATH Cullin-1 OS=Arabidopsis thaliana GN=CUL1 PE=1 SV=1//8.83519e-27
PGSC0003DMG400022337	5.8571	57.8373	-3.3037	5.0774e-08	4.9917e-07	Gene of unknown function	-//-
PGSC0003DMG400015835	2.42253	23.8447	-3.2991	0.0005737	0.0027557	Receptor kinase	sp|Q3ECH2|Y1670_ARATH Probable receptor-like protein kinase At1g67000 OS=Arabidopsis thaliana GN=At1g67000 PE=2 SV=2//1.52712e-09
PGSC0003DMG400021331	16.1927	159.206	-3.2975	3.2774e-19	9.8884e-18	PEN1	sp|Q9ZSD4|SY121_ARATH Syntaxin-121 OS=Arabidopsis thaliana GN=SYP121 PE=1 SV=1//1.6817e-44
PGSC0003DMG400010223	47.3431	465.458	-3.2974	5.1626e-34	4.13e-32	Phytophthora-inhibited protease 1	sp|Q9FJ47|SAG12_ARATH Senescence-specific cysteine protease SAG12 OS=Arabidopsis thaliana GN=SAG12 PE=1 SV=1//2.30567e-99
PGSC0003DMG400005401	10.8775	106.61	-3.2929	0.00097091	0.0044195	Sigma factor binding protein 1	sp|Q9LDH1|SIB1_ARATH Sigma factor binding protein 1, chloroplastic OS=Arabidopsis thaliana GN=SIB1 PE=1 SV=1//6.51288e-07
PGSC0003DMG401002909	2.49425	24.4287	-3.2919	0.0035323	0.013848	Cf-2.1	sp|Q9C9H7|RLP12_ARATH Receptor-like protein 12 OS=Arabidopsis thaliana GN=RLP12 PE=2 SV=2//4.43817e-48
PGSC0003DMG400010351	16.121	157.718	-3.2903	8.3254e-11	1.158e-09	Serine-threonine protein kinase, plant-type	sp|C0LGP4|Y3475_ARATH Probable LRR receptor-like serine/threonine-protein kinase At3g47570 OS=Arabidopsis thaliana GN=At3g47570 PE=2 SV=1//1.39854e-12
PGSC0003DMG400014222	16.3362	159.625	-3.2885	0.0022217	0.0092197	Zinc finger protein	-//-
PGSC0003DMG400018102	30.7279	299.389	-3.2844	5.9569e-13	1.0392e-11	Calmodulin-binding protein	-//-
PGSC0003DMG400026231	1.95237	19.0179	-3.2841	0.0023724	0.0097496	Hcr2-2A	sp|Q9C9H7|RLP12_ARATH Receptor-like protein 12 OS=Arabidopsis thaliana GN=RLP12 PE=2 SV=2//5.27987e-115
PGSC0003DMG400026232	46.9206	456.089	-3.281	1.0086e-43	1.3258e-41	Avr9/Cf-9 rapidly elicited protein 1	sp|O80341|EF102_ARATH Ethylene-responsive transcription factor 5 OS=Arabidopsis thaliana GN=ERF5 PE=2 SV=1//3.74896e-35
PGSC0003DMG400046768	2.89269	27.7781	-3.2635	0.00021182	0.0011243	Pollen-specific kinase partner protein	sp|Q9CA89|ROGFC_ARATH Rop guanine nucleotide exchange factor 12 OS=Arabidopsis thaliana GN=ROPGEF12 PE=1 SV=1//0
PGSC0003DMG400003993	82.2787	788.184	-3.2599	3.4899e-06	2.583e-05	Citrate binding protein	sp|Q39962|CBPR_HEVBR Citrate-binding protein OS=Hevea brasiliensis GN=CBP PE=1 SV=1//2.27791e-68
PGSC0003DMG400007850	1.55393	14.8848	-3.2598	0.0078385	0.027813	Gene of unknown function	-//-
PGSC0003DMG400029341	13.9137	132.945	-3.2563	1.0689e-10	1.47e-09	TSI-1 protein	sp|P17642|PRS2_SOLTU Pathogenesis-related protein STH-2 OS=Solanum tuberosum GN=STH-2 PE=2 SV=1//4.37274e-63
PGSC0003DMG400005762	78.8998	753.606	-3.2557	2.1528e-22	8.3601e-21	Gene of unknown function	-//-
PGSC0003DMG400028337	23.2771	221.885	-3.2528	8.1363e-08	7.7512e-07	Gene of unknown function	-//-
PGSC0003DMG400005909	2.56598	24.3838	-3.2483	0.0010776	0.0048548	Regulator of gene silencing	sp|Q8RYJ8|CML19_ORYSJ Putative calcium-binding protein CML19 OS=Oryza sativa subsp. japonica GN=CML19 PE=3 SV=1//2.38712e-42
PGSC0003DMG400035878	25.3729	240.353	-3.2438	0.00186	0.0078752	Fatty acid desaturase	sp|P48631|FD6E2_SOYBN Omega-6 fatty acid desaturase, endoplasmic reticulum isozyme 2 OS=Glycine max GN=FAD2-2 PE=2 SV=1//1.15106e-180
PGSC0003DMG400046292	48.9846	463.406	-3.2419	0.0011806	0.0052578	Conserved gene of unknown function	-//-
PGSC0003DMG400013176	1.55393	14.6602	-3.2379	0.0081375	0.028714	DUF26 domain-containing protein 2	sp|Q9LRJ9|CRR38_ARATH Cysteine-rich repeat secretory protein 38 OS=Arabidopsis thaliana GN=CRRSP38 PE=2 SV=1//6.40313e-80
PGSC0003DMG400025860	9.3634	88.1011	-3.2341	5.8414e-08	5.6711e-07	Conserved gene of unknown function	-//-
PGSC0003DMG400026522	1.55393	14.6153	-3.2335	0.0081991	0.028891	Avr9/Cf-9 rapidly elicited protein 141	sp|Q9SHV1|GLR22_ARATH Glutamate receptor 2.2 OS=Arabidopsis thaliana GN=GLR2.2 PE=2 SV=1//8.94603e-07
PGSC0003DMG400008366	512.892	4817.91	-3.2317	1.231e-85	6.7581e-83	H/ACA ribonucleoprotein complex subunit	sp|Q8VZT0|NLAL1_ARATH Putative H/ACA ribonucleoprotein complex subunit 1-like protein 1 OS=Arabidopsis thaliana GN=At3g03920 PE=2 SV=1//1.35726e-53
PGSC0003DMG400036566	15.9058	149.407	-3.2316	1.9579e-05	0.00012743	Ethylene response factor 5	sp|Q40478|ERF5_TOBAC Ethylene-responsive transcription factor 5 OS=Nicotiana tabacum GN=ERF5 PE=2 SV=1//3.14544e-83
PGSC0003DMG400016792	4.51834	42.3983	-3.2301	0.0036698	0.014303	Avr9/Cf-9 rapidly elicited protein 75	-//-
PGSC0003DMG400008300	499.815	4683.49	-3.2281	2.6198e-104	2.6197e-101	Chlorophyll a/b binding protein	sp|P07370|CB2B_SOLLC Chlorophyll a-b binding protein 1B, chloroplastic OS=Solanum lycopersicum GN=CAB1B PE=3 SV=1//0
PGSC0003DMG402002164	19.2608	180.146	-3.2254	5.9793e-19	1.7697e-17	Glutathione-S-transferase	sp|Q03662|GSTX1_TOBAC Probable glutathione S-transferase OS=Nicotiana tabacum PE=2 SV=1//9.51719e-94
PGSC0003DMG400041402	37.9876	355.2	-3.225	6.8198e-36	6.1596e-34	Basic 7S globulin 2 small subunit	sp|Q9LS40|ASPG1_ARATH Protein ASPARTIC PROTEASE IN GUARD CELL 1 OS=Arabidopsis thaliana GN=ASPG1 PE=1 SV=1//2.58886e-62
PGSC0003DMG402007101	15.5791	145.494	-3.2233	9.7484e-09	1.0579e-07	Epidermis-specific secreted glycoprotein EP1	sp|Q39688|EP1G_DAUCA Epidermis-specific secreted glycoprotein EP1 OS=Daucus carota GN=EP1 PE=1 SV=1//3.48184e-100
PGSC0003DMG400005590	18.7587	175.074	-3.2223	2.8557e-20	9.3735e-19	Disease resistance protein	sp|Q9FIZ3|GSO2_ARATH LRR receptor-like serine/threonine-protein kinase GSO2 OS=Arabidopsis thaliana GN=GSO2 PE=2 SV=2//3.43914e-12
PGSC0003DMG400047336	3.5063	32.56	-3.2151	5.269e-05	0.0003172	ACRE 132	sp|P0C035|ATL60_ARATH RING-H2 finger protein ATL60 OS=Arabidopsis thaliana GN=ATL60 PE=2 SV=1//8.19096e-38
PGSC0003DMG401030114	1.95237	18.1244	-3.2146	0.0035543	0.013924	Serine-threonine protein kinase, plant-type	sp|Q9SGP2|HSL1_ARATH Receptor-like protein kinase HSL1 OS=Arabidopsis thaliana GN=HSL1 PE=2 SV=1//2.3939e-07
PGSC0003DMG400005691	121.995	1132.36	-3.2144	2.984e-77	1.3054e-74	WD-repeat protein	sp|Q15269|PWP2_HUMAN Periodic tryptophan protein 2 homolog OS=Homo sapiens GN=PWP2 PE=1 SV=2//0
PGSC0003DMG400023353	126.322	1171.94	-3.2137	3.4155e-79	1.5424e-76	MAR-binding protein	sp|Q9MAB3|NOP5B_ARATH Probable nucleolar protein 5-2 OS=Arabidopsis thaliana GN=NOP5-2 PE=2 SV=1//8.16051e-82
PGSC0003DMG400036004	23.7791	220.462	-3.2128	0.0023211	0.0095626	Fatty acid desaturase	sp|P48631|FD6E2_SOYBN Omega-6 fatty acid desaturase, endoplasmic reticulum isozyme 2 OS=Glycine max GN=FAD2-2 PE=2 SV=1//7.85752e-180
PGSC0003DMG400020266	195.229	1807.87	-3.2111	2.0232e-21	7.3377e-20	Amino acid transporter	sp|Q9FKS8|LHT1_ARATH Lysine histidine transporter 1 OS=Arabidopsis thaliana GN=LHT1 PE=1 SV=1//0
PGSC0003DMG400018865	2.16754	20.0461	-3.2092	0.0014879	0.0064708	Conserved gene of unknown function	sp|Q9C9H7|RLP12_ARATH Receptor-like protein 12 OS=Arabidopsis thaliana GN=RLP12 PE=2 SV=2//1.93789e-91
PGSC0003DMG400005111	88.1756	814.599	-3.2076	8.3896e-65	2.3727e-62	PR1 protein	sp|P11670|PRB1_TOBAC Basic form of pathogenesis-related protein 1 OS=Nicotiana tabacum PE=3 SV=1//2.40035e-97
PGSC0003DMG400017936	214.147	1974.48	-3.2048	2.713e-23	1.1354e-21	Late embryogenis abundant protein 5	sp|Q39644|LEA5_CITSI Late embryogenesis abundant protein Lea5 OS=Citrus sinensis GN=LEA5 PE=2 SV=1//1.61397e-14
PGSC0003DMG400011906	2.02409	18.5487	-3.196	0.002882	0.011599	Tospovirus resistance protein D	sp|Q6L438|R1A6_SOLDE Putative late blight resistance protein homolog R1A-6 OS=Solanum demissum GN=R1A-6 PE=3 SV=2//7.616e-81
PGSC0003DMG400029271	1.62565	14.8848	-3.1948	0.007746	0.02753	Conserved gene of unknown function	-//-
PGSC0003DMG400012315	20.3844	186.255	-3.1917	4.8892e-21	1.7263e-19	Conserved gene of unknown function	-//-
PGSC0003DMG400003052	1.62565	14.8399	-3.1904	0.0078038	0.027711	Conserved gene of unknown function	-//-
PGSC0003DMG400007315	681.593	6180.59	-3.1808	5.3601e-139	1.2507e-135	H/ACA ribonucleoprotein complex subunit 4	sp|Q9LD90|CBF5_ARATH H/ACA ribonucleoprotein complex subunit 4 OS=Arabidopsis thaliana GN=CBF5 PE=1 SV=1//0
PGSC0003DMG400022063	26.2415	236.925	-3.1745	2.3179e-06	1.7693e-05	WRKY1a transcription factor	sp|Q9C519|WRKY6_ARATH WRKY transcription factor 6 OS=Arabidopsis thaliana GN=WRKY6 PE=1 SV=1//1.66179e-99
PGSC0003DMG400025877	26.0582	234.179	-3.1678	7.8128e-06	5.4595e-05	Twi1 protein	sp|Q9AT54|SCGT_TOBAC Scopoletin glucosyltransferase OS=Nicotiana tabacum GN=TOGT1 PE=1 SV=1//0
PGSC0003DMG400020809	99.0929	888.927	-3.1652	3.5872e-07	3.1328e-06	Cytochrome P450	sp|O48923|C71DA_SOYBN Cytochrome P450 71D10 OS=Glycine max GN=CYP71D10 PE=2 SV=1//1.54407e-20
PGSC0003DMG400029586	6.54244	58.6859	-3.1651	6.5463e-08	6.3203e-07	Resistance protein PSH-RGH6	sp|Q6L403|R1B17_SOLDE Putative late blight resistance protein homolog R1B-17 OS=Solanum demissum GN=R1B-17 PE=3 SV=1//7.07963e-07
PGSC0003DMG400017718	9.6503	86.399	-3.1624	6.2101e-11	8.7595e-10	Receptor protein kinase	sp|Q8VZG8|Y4885_ARATH Probable LRR receptor-like serine/threonine-protein kinase At4g08850 OS=Arabidopsis thaliana GN=At4g08850 PE=2 SV=3//9.36867e-38
PGSC0003DMG400029028	2.35081	20.7849	-3.1443	0.0022992	0.0094892	2-oxoglutarate-dependent dioxygenase	sp|Q9LHN8|F6H1_ARATH Feruloyl CoA ortho-hydroxylase 1 OS=Arabidopsis thaliana GN=F6&apos;H1 PE=1 SV=1//8.10411e-92
PGSC0003DMG402028252	46.6258	411.425	-3.1414	7.9403e-14	1.5032e-12	Beta-fructofuranosidase	sp|P26792|INV1_DAUCA Beta-fructofuranosidase, insoluble isoenzyme 1 OS=Daucus carota GN=INV1 PE=1 SV=1//0
PGSC0003DMG400016563	3.5063	30.8629	-3.1379	0.00011364	0.00063916	Auxin-induced SAUR	sp|Q9C7Q1|SAU66_ARATH Auxin-responsive protein SAUR66 OS=Arabidopsis thaliana GN=SAUR66 PE=2 SV=1//3.03878e-42
PGSC0003DMG400019527	8.31154	72.3925	-3.1227	0.0056879	0.020985	Calcium ion binding protein	sp|Q9MBG5|CML30_ARATH Probable calcium-binding protein CML30 OS=Arabidopsis thaliana GN=CML30 PE=2 SV=1//3.88193e-21
PGSC0003DMG400016004	377.142	3277.26	-3.1193	6.4956e-117	1.0104e-113	Ethylene response factor 4	sp|Q9LY05|EF106_ARATH Ethylene-responsive transcription factor ERF106 OS=Arabidopsis thaliana GN=ERF106 PE=2 SV=1//1.23818e-41
PGSC0003DMG400021701	245.465	2131.94	-3.1186	5.267e-74	2.077e-71	Conserved gene of unknown function	sp|Q8W487|YB95_ARATH Uncharacterized protein At2g39795, mitochondrial OS=Arabidopsis thaliana GN=At2g39795 PE=2 SV=1//3.36482e-59
PGSC0003DMG400008112	2.49425	21.5436	-3.1106	0.001551	0.0067067	MLO1	sp|Q94KB7|MLO6_ARATH MLO-like protein 6 OS=Arabidopsis thaliana GN=MLO6 PE=2 SV=2//7.56242e-46
PGSC0003DMG400033903	3741.17	32291.8	-3.1096	5.2615e-161	1.8414e-157	SGRP-1 protein	sp|Q03878|GRP1_DAUCA Glycine-rich RNA-binding protein OS=Daucus carota PE=2 SV=1//3.43487e-09
PGSC0003DMG400002943	28.9828	249.758	-3.1073	3.9893e-05	0.00024565	Microsomal omega-6-desaturase	sp|P48631|FD6E2_SOYBN Omega-6 fatty acid desaturase, endoplasmic reticulum isozyme 2 OS=Glycine max GN=FAD2-2 PE=2 SV=1//0
PGSC0003DMG400012164	219.271	1885.51	-3.1042	2.7843e-26	1.4148e-24	Conserved gene of unknown function	-//-
PGSC0003DMG400024264	638.951	5494.38	-3.1042	1.5707e-40	1.7451e-38	Ribosomal protein l7ae	sp|Q6P8E9|NH2L1_XENTR NHP2-like protein 1 OS=Xenopus tropicalis GN=nhp2l1 PE=2 SV=1//1.52814e-58
PGSC0003DMG400020697	4.59007	39.2886	-3.0975	1.2961e-05	8.7215e-05	Conserved gene of unknown function	sp|C0LGQ5|GSO1_ARATH LRR receptor-like serine/threonine-protein kinase GSO1 OS=Arabidopsis thaliana GN=GSO1 PE=2 SV=1//4.19605e-170
PGSC0003DMG400010077	18.8304	160.978	-3.0957	5.4013e-18	1.4973e-16	Oligopeptidase B	sp|Q59536|PTRB_MORLA Protease 2 OS=Moraxella lacunata GN=ptrB PE=3 SV=1//5.32537e-58
PGSC0003DMG400022193	6.144	51.9622	-3.0802	5.7937e-07	4.9038e-06	Pirin	sp|Q9LPS9|PRNL1_ARATH Pirin-like protein At1g50590 OS=Arabidopsis thaliana GN=At1g50590 PE=2 SV=1//1.71202e-137
PGSC0003DMG400025255	5.38694	45.2336	-3.0699	4.2733e-06	3.1183e-05	Cohesin subunit rad21	sp|Q9FQ19|SCC13_ARATH Sister chromatid cohesion 1 protein 3 OS=Arabidopsis thaliana GN=SYN3 PE=2 SV=2//8.27949e-80
PGSC0003DMG400009926	3.03614	25.477	-3.0689	0.00055867	0.0026918	DNA binding protein	sp|Q9C9K7|AHL29_ARATH AT-hook motif nuclear-localized protein 29 OS=Arabidopsis thaliana GN=AHL29 PE=1 SV=1//1.64897e-40
PGSC0003DMG400008098	4.19163	35.0208	-3.0626	4.0074e-05	0.00024671	KiTH-2	sp|P84527|KIWEL_ACTDE Kiwellin OS=Actinidia deliciosa PE=1 SV=1//4.75138e-74
PGSC0003DMG401015894	105.173	878.635	-3.0625	3.9974e-63	1.0762e-60	Amt2	sp|Q84KJ6|AMT31_ORYSJ Ammonium transporter 3 member 1 OS=Oryza sativa subsp. japonica GN=AMT3-1 PE=2 SV=1//0
PGSC0003DMG400010022	101.938	851.511	-3.0623	3.197e-61	8.0642e-59	Patatin 3	sp|B8AQW7|PLP1_ORYSI Patatin-like protein 1 OS=Oryza sativa subsp. indica GN=PLP1 PE=3 SV=1//3.23324e-147
PGSC0003DMG400018651	318.205	2640.95	-3.053	4.6959e-106	5.057e-103	Amino acid transporter	sp|Q9SX98|LHTL8_ARATH Lysine histidine transporter-like 8 OS=Arabidopsis thaliana GN=AATL1 PE=1 SV=1//0
PGSC0003DMG400014779	6.39899	53.0803	-3.0523	3.7331e-05	0.00023104	Aromatic amino acid decarboxylase 1A	sp|P54772|DCHS_SOLLC Histidine decarboxylase OS=Solanum lycopersicum GN=HDC PE=2 SV=1//0
PGSC0003DMG400015897	81.6171	676.647	-3.0515	8.3426e-53	1.4508e-50	Abscisic acid receptor PYL4	sp|O80920|PYL4_ARATH Abscisic acid receptor PYL4 OS=Arabidopsis thaliana GN=PYL4 PE=1 SV=1//1.62167e-76
PGSC0003DMG400003625	24.1457	199.573	-3.0471	5.5749e-21	1.9536e-19	COL domain class transcription factor	sp|C0SVM5|BBX19_ARATH B-box zinc finger protein 19 OS=Arabidopsis thaliana GN=BBX19 PE=2 SV=1//1.71933e-65
PGSC0003DMG400024912	10.0487	82.8948	-3.0443	4.6665e-05	0.00028367	Conserved gene of unknown function	-//-
PGSC0003DMG400005273	26.3132	216.559	-3.0409	1.9709e-22	7.6748e-21	Peroxidase	sp|O23044|PER3_ARATH Peroxidase 3 OS=Arabidopsis thaliana GN=PER3 PE=2 SV=1//1.15707e-150
PGSC0003DMG400018364	87.6256	717.253	-3.0331	5.5373e-54	1.0133e-51	Conserved gene of unknown function	sp|Q96HR8|NAF1_HUMAN H/ACA ribonucleoprotein complex non-core subunit NAF1 OS=Homo sapiens GN=NAF1 PE=1 SV=2//8.78581e-10
PGSC0003DMG400024150	1.88064	15.354	-3.0293	0.011944	0.040071	Receptor protein kinase	sp|Q8LGB6|ZED1_ARATH Non-functional pseudokinase ZED1 OS=Arabidopsis thaliana GN=ZED1 PE=1 SV=1//6.61104e-51
PGSC0003DMG400001639	43.6693	355.854	-3.0266	1.0416e-32	7.7358e-31	Transducin family protein	sp|A8IR43|WDR12_CHLRE Ribosome biogenesis protein WDR12 homolog OS=Chlamydomonas reinhardtii GN=CHLREDRAFT_128420 PE=3 SV=2//1.23001e-83
PGSC0003DMG400002190	276.759	2250.87	-3.0238	2.6036e-98	2.3515e-95	Minichromosome maintenance factor	sp|B8BKI8|MCM2_ORYSI DNA replication licensing factor MCM2 OS=Oryza sativa subsp. indica GN=OsI_36121 PE=3 SV=1//0
PGSC0003DMG400016180	18.8304	152.862	-3.0211	7.869e-17	1.9725e-15	Flowering locus T	sp|Q93WI9|HD3A_ORYSJ Protein HEADING DATE 3A OS=Oryza sativa subsp. japonica GN=HD3A PE=1 SV=1//2.99602e-74
PGSC0003DMG400017421	6.144	49.4613	-3.0091	0.010196	0.034943	Flavonol synthase/flavanone 3-hydroxylase	sp|Q39224|SRG1_ARATH Protein SRG1 OS=Arabidopsis thaliana GN=SRG1 PE=2 SV=1//4.15514e-27
PGSC0003DMG400015413	13.9535	111.786	-3.002	1.0728e-12	1.8304e-11	Ndr kinase	sp|Q9Y2H1|ST38L_HUMAN Serine/threonine-protein kinase 38-like OS=Homo sapiens GN=STK38L PE=1 SV=3//3.87336e-146
PGSC0003DMG400006610	21.4362	171.665	-3.0015	1.1471e-08	1.2372e-07	Receptor serine-threonine protein kinase	sp|Q9LQQ8|RLCK7_ARATH Probable serine/threonine-protein kinase RLCKVII OS=Arabidopsis thaliana GN=At1g07870 PE=2 SV=1//2.12248e-06
PGSC0003DMG400017278	14.0969	112.705	-2.9991	8.3541e-13	1.4368e-11	Receptor-like kinase	sp|Q8RWZ5|SD25_ARATH G-type lectin S-receptor-like serine/threonine-protein kinase SD2-5 OS=Arabidopsis thaliana GN=SD25 PE=1 SV=1//2.65287e-98
PGSC0003DMG400033634	24.7912	197.91	-2.9969	0.0026144	0.010629	Fatty acid desaturase	sp|P48631|FD6E2_SOYBN Omega-6 fatty acid desaturase, endoplasmic reticulum isozyme 2 OS=Glycine max GN=FAD2-2 PE=2 SV=1//0
PGSC0003DMG400030645	42.5457	339.132	-2.9948	2.2702e-31	1.5617e-29	Conserved gene of unknown function	-//-
PGSC0003DMG400000582	38.8164	308.573	-2.9909	4.2946e-14	8.3677e-13	1-aminocyclopropane-1-carboxylate oxidase	sp|Q06942|FL3H_MALDO Naringenin,2-oxoglutarate 3-dioxygenase OS=Malus domestica PE=2 SV=1//2.29657e-67
PGSC0003DMG400002134	5.38694	42.7528	-2.9885	1.1182e-05	7.5935e-05	Clathrin assembly protein	sp|Q8L936|CAP16_ARATH Putative clathrin assembly protein At4g40080 OS=Arabidopsis thaliana GN=At4g40080 PE=2 SV=2//2.44474e-47
PGSC0003DMG400017880	2.89269	22.9063	-2.9853	0.0015696	0.0067716	Signal recognition particle GTPase, FtsY	-//-
PGSC0003DMG400012201	87.1873	690.184	-2.9848	7.9532e-52	1.3255e-49	Potassium channel tetramerization domain-containing protein	sp|Q9FN67|Y5133_ARATH BTB/POZ domain-containing protein At5g41330 OS=Arabidopsis thaliana GN=At5g41330 PE=2 SV=1//0
PGSC0003DMG400021390	4.11991	32.54	-2.9815	0.00010945	0.00061819	Multispanning membrane protein	sp|Q9LIC2|TMN7_ARATH Transmembrane 9 superfamily member 7 OS=Arabidopsis thaliana GN=TMN7 PE=2 SV=1//0
PGSC0003DMG400004940	10.8058	85.3307	-2.9813	2.6225e-05	0.00016722	Conserved gene of unknown function	-//-
PGSC0003DMG400009734	6.61416	52.052	-2.9763	1.0398e-05	7.1114e-05	Conserved gene of unknown function	-//-
PGSC0003DMG400012977	34.8399	273.648	-2.9735	2.5148e-15	5.6119e-14	VQ motif-containing protein	-//-
PGSC0003DMG400024260	24.4724	192.155	-2.973	1.2852e-19	4.0071e-18	Receptor protein kinase zmpk1	sp|P17801|KPRO_MAIZE Putative receptor protein kinase ZmPK1 OS=Zea mays GN=PK1 PE=2 SV=2//0
PGSC0003DMG400033632	12.0728	94.7598	-2.9725	6.1694e-11	8.711e-10	Cf-2.2	sp|C0LGQ5|GSO1_ARATH LRR receptor-like serine/threonine-protein kinase GSO1 OS=Arabidopsis thaliana GN=GSO1 PE=2 SV=1//6.81211e-09
PGSC0003DMG400002101	136.586	1071.97	-2.9724	5.27e-68	1.7157e-65	Gene of unknown function	-//-
PGSC0003DMG400016749	70.9548	556.819	-2.9722	1.7287e-42	2.1323e-40	TMV-induced protein I	sp|C8YR32|LOXH1_MOUSE Lipoxygenase homology domain-containing protein 1 OS=Mus musculus GN=Loxhd1 PE=2 SV=1//6.8315e-06
PGSC0003DMG400011989	12.543	98.1141	-2.9676	2.5382e-06	1.9249e-05	LRR receptor-like serine/threonine-protein kinase	sp|Q8VZG8|Y4885_ARATH Probable LRR receptor-like serine/threonine-protein kinase At4g08850 OS=Arabidopsis thaliana GN=At4g08850 PE=2 SV=3//0
PGSC0003DMG400008897	7.37122	57.2133	-2.9564	2.3222e-07	2.072e-06	Kinase	sp|Q9M345|LRK42_ARATH L-type lectin-domain containing receptor kinase IV.2 OS=Arabidopsis thaliana GN=LECRK42 PE=2 SV=1//0
PGSC0003DMG400003569	8.92515	69.2131	-2.9551	1.2671e-08	1.3583e-07	Thaumatin protein	sp|P83332|TLP1_PRUPE Thaumatin-like protein 1 OS=Prunus persica PE=2 SV=1//4.08653e-76
PGSC0003DMG400017105	2.49425	19.2874	-2.951	0.0041215	0.015869	ATP binding protein	sp|Q9LMN8|WAK3_ARATH Wall-associated receptor kinase 3 OS=Arabidopsis thaliana GN=WAK3 PE=2 SV=2//2.60413e-116
PGSC0003DMG400023480	3.36285	25.9462	-2.9478	0.00083675	0.0038763	Acyltransferase 1	sp|Q70PR7|VINSY_RAUSE Vinorine synthase OS=Rauvolfia serpentina GN=ACT PE=1 SV=2//5.29492e-56
PGSC0003DMG400000263	2.56598	19.7117	-2.9415	0.003374	0.013296	Conserved gene of unknown function	-//-
PGSC0003DMG400024152	1.95237	14.9947	-2.9412	0.01246	0.041527	Oleosin	sp|Q42980|OLEO1_ORYSJ Oleosin 16 kDa OS=Oryza sativa subsp. japonica GN=OLE16 PE=2 SV=2//3.30714e-25
PGSC0003DMG400010724	14.2404	109.22	-2.9392	2.8575e-10	3.7561e-09	ERF transcription factor 4	sp|O04681|PTI5_SOLLC Pathogenesis-related genes transcriptional activator PTI5 OS=Solanum lycopersicum GN=PTI5 PE=2 SV=1//4.15629e-73
PGSC0003DMG400013416	513.561	3933.19	-2.9371	1.4018e-65	4.1753e-63	Chlorophyll a-b binding protein 3C, chloroplastic	sp|P07369|CB2G_SOLLC Chlorophyll a-b binding protein 3C, chloroplastic OS=Solanum lycopersicum GN=CAB3C PE=3 SV=1//6.06106e-173
PGSC0003DMG400015350	3.03614	23.2408	-2.9363	0.0012917	0.0056954	Monooxygenase	-//-
PGSC0003DMG400022258	119.286	910.536	-2.9323	1.3277e-07	1.2305e-06	Alkaline alpha-galactosidase seed imbibition protein	sp|Q84VX0|RFS1_ARATH Probable galactinol--sucrose galactosyltransferase 1 OS=Arabidopsis thaliana GN=RFS1 PE=2 SV=1//0
PGSC0003DMG400031140	14.3838	109.714	-2.9312	7.2631e-05	0.00042517	WRKY transcription factor	sp|Q93WU9|WRK51_ARATH Probable WRKY transcription factor 51 OS=Arabidopsis thaliana GN=WRKY51 PE=1 SV=1//1.40276e-19
PGSC0003DMG400005112	34.2263	260.645	-2.9289	3.4443e-25	1.6235e-23	Basic PR-1 protein	sp|P11670|PRB1_TOBAC Basic form of pathogenesis-related protein 1 OS=Nicotiana tabacum PE=3 SV=1//1.32289e-105
PGSC0003DMG400014823	18.3284	139.309	-2.9261	0.0082742	0.029131	Xyloglucan endotransglucosylase-hydrolase XTH3	sp|Q38910|XTH23_ARATH Probable xyloglucan endotransglucosylase/hydrolase protein 23 OS=Arabidopsis thaliana GN=XTH23 PE=2 SV=1//8.87666e-45
PGSC0003DMG400009955	7.26759	55.1568	-2.924	9.4675e-07	7.7645e-06	Syringolide-induced protein 14-1-1	sp|Q9SGS5|Y1607_ARATH Uncharacterized protein At1g76070 OS=Arabidopsis thaliana GN=At1g76070 PE=1 SV=1//4.18138e-21
PGSC0003DMG400005390	7.76965	58.9603	-2.9238	0.011641	0.039179	Calmodulin-binding protein	sp|Q9C9T2|SARD1_ARATH Protein SAR DEFICIENT 1 OS=Arabidopsis thaliana GN=SARD1 PE=1 SV=1//7.74155e-131
PGSC0003DMG400002697	5.38694	40.831	-2.9221	2.37e-05	0.00015213	Stress-associated protein 8	sp|Q9SJM6|SAP4_ARATH Zinc finger A20 and AN1 domain-containing stress-associated protein 4 OS=Arabidopsis thaliana GN=SAP4 PE=1 SV=1//2.44501e-46
PGSC0003DMG400024634	65.2092	492.373	-2.9166	5.0328e-40	5.483e-38	70 kDa subunit of replication protein A	sp|Q9SD82|RFA1B_ARATH Replication protein A 70 kDa DNA-binding subunit B OS=Arabidopsis thaliana GN=RPA1B PE=3 SV=1//0
PGSC0003DMG400002908	2.09582	15.8233	-2.9165	0.0094893	0.032817	Conserved gene of unknown function	sp|Q9C9H7|RLP12_ARATH Receptor-like protein 12 OS=Arabidopsis thaliana GN=RLP12 PE=2 SV=2//4.68332e-15
PGSC0003DMG400007854	10.9891	82.8748	-2.9149	0.0081031	0.028607	Xyloglucan endotransglucosylase-hydrolase XTH9	sp|Q8LG58|XTH16_ARATH Probable xyloglucan endotransglucosylase/hydrolase protein 16 OS=Arabidopsis thaliana GN=XTH16 PE=2 SV=2//1.13066e-120
PGSC0003DMG400021454	14.0969	106.315	-2.9149	4.5982e-09	5.1955e-08	NHL25 (NDR1/HIN1-LIKE 25)	sp|Q9SJ52|YLS9_ARATH Protein YLS9 OS=Arabidopsis thaliana GN=YLS9 PE=2 SV=1//2.54468e-12
PGSC0003DMG400008097	5.88901	44.3601	-2.9132	5.0937e-06	3.6729e-05	KiTH-2	sp|P84527|KIWEL_ACTDE Kiwellin OS=Actinidia deliciosa PE=1 SV=1//2.84727e-72
PGSC0003DMG400013575	1.95237	14.7052	-2.913	0.014771	0.047956	Indole-3-acetic acid-induced protein ARG7	sp|P33081|AX15A_SOYBN Auxin-induced protein 15A OS=Glycine max PE=2 SV=1//1.08106e-11
PGSC0003DMG400031486	9.72202	73.0615	-2.9098	0.00035734	0.0018008	Conserved gene of unknown function	sp|Q3ECH2|Y1670_ARATH Probable receptor-like protein kinase At1g67000 OS=Arabidopsis thaliana GN=At1g67000 PE=2 SV=2//8.33328e-96
PGSC0003DMG401031172	100.224	752.149	-2.9078	5.0682e-32	3.5654e-30	PRA1 family protein F3	-//-
PGSC0003DMG400016493	21.5797	161.682	-2.9054	0.005872	0.021596	Gene of unknown function	-//-
PGSC0003DMG400008993	3.10786	23.2207	-2.9014	0.0014543	0.0063387	Conserved gene of unknown function	-//-
PGSC0003DMG400001948	15.2126	113.204	-2.8956	0.0046081	0.017435	Copalyl diphosphate synthase	sp|G3CCC0|CLDS_TOBAC Copal-8-ol diphosphate hydratase, chloroplastic OS=Nicotiana tabacum GN=CPS2 PE=1 SV=1//0
PGSC0003DMG400011981	8.85342	65.684	-2.8912	5.3557e-08	5.2413e-07	Gene of unknown function	-//-
PGSC0003DMG400007613	3.90474	28.9211	-2.8888	0.0078199	0.027757	Alternative oxidase	sp|Q8LEE7|AOX3_ARATH Ubiquinol oxidase 3, mitochondrial OS=Arabidopsis thaliana GN=AOX3 PE=2 SV=2//6.6422e-156
PGSC0003DMG400028187	2.89269	21.3439	-2.8833	0.0032299	0.012809	SAUR family protein	sp|Q9ZUZ3|SAU32_ARATH Auxin-responsive protein SAUR32 OS=Arabidopsis thaliana GN=SAUR32 PE=2 SV=1//8.50954e-13
PGSC0003DMG400026518	13.2283	97.4652	-2.8813	4.9996e-08	4.9204e-07	Avr9/Cf-9 rapidly elicited protein 141	sp|Q9SHV1|GLR22_ARATH Glutamate receptor 2.2 OS=Arabidopsis thaliana GN=GLR2.2 PE=2 SV=1//8.87414e-55
PGSC0003DMG400032498	42.9044	315.902	-2.8803	7.1656e-07	5.9943e-06	Protein kinase	sp|O49840|APK2B_ARATH Protein kinase 2B, chloroplastic OS=Arabidopsis thaliana GN=APK2B PE=2 SV=1//2.29712e-142
PGSC0003DMG400008100	12.5032	91.9397	-2.8784	1.3337e-10	1.8127e-09	KiTH-2	sp|P84527|KIWEL_ACTDE Kiwellin OS=Actinidia deliciosa PE=1 SV=1//1.13524e-77
PGSC0003DMG400028152	2.02409	14.8399	-2.8741	0.01434	0.046791	Hin1	sp|Q9SJ52|YLS9_ARATH Protein YLS9 OS=Arabidopsis thaliana GN=YLS9 PE=2 SV=1//2.78464e-58
PGSC0003DMG400030309	7.62621	55.8706	-2.8731	6.4729e-07	5.4457e-06	Auxin-regulated protein	sp|Q9LX14|UFC_ARATH Protein UPSTREAM OF FLC OS=Arabidopsis thaliana GN=UFC PE=2 SV=1//2.66256e-34
PGSC0003DMG400012583	4.19163	30.7081	-2.873	0.00023197	0.0012206	LIM domain-containing protein	sp|Q84WJ0|DAR5_ARATH Protein DA1-related 5 OS=Arabidopsis thaliana GN=DAR5 PE=2 SV=2//4.96298e-29
PGSC0003DMG400031043	24.0022	175.788	-2.8726	1.1691e-17	3.1354e-16	DNA polymerase epsilon subunit B	sp|Q5ZKQ6|DPOE2_CHICK DNA polymerase epsilon subunit 2 OS=Gallus gallus GN=POLE2 PE=2 SV=1//4.56259e-31
PGSC0003DMG400031771	38.3462	279.882	-2.8677	1.0585e-06	8.5802e-06	O-methyltransferase	sp|B6VJS4|ROMT_VITVI Trans-resveratrol di-O-methyltransferase OS=Vitis vinifera GN=ROMT PE=1 SV=2//5.87307e-130
PGSC0003DMG400020327	4.98851	36.3386	-2.8648	7.4849e-05	0.0004366	Kinase	sp|O80939|LRK41_ARATH L-type lectin-domain containing receptor kinase IV.1 OS=Arabidopsis thaliana GN=LECRK41 PE=2 SV=1//0
PGSC0003DMG400005783	2.35081	17.0961	-2.8624	0.0095088	0.032861	Plant cell wall protein SlTFR88	-//-
PGSC0003DMG400012111	381.127	2767.68	-2.8603	6.5717e-34	5.2125e-32	Granule-bound starch synthase 1, chloroplastic/amyloplastic	sp|Q00775|SSG1_SOLTU Granule-bound starch synthase 1, chloroplastic/amyloplastic OS=Solanum tuberosum GN=WAXY PE=1 SV=1//0
PGSC0003DMG400030968	232.245	1680.51	-2.8552	1.7304e-79	7.9425e-77	Minichromosome maintenance 4 protein	sp|Q0WVF5|MCM4_ARATH DNA replication licensing factor MCM4 OS=Arabidopsis thaliana GN=MCM4 PE=1 SV=1//8.78628e-32
PGSC0003DMG401028367	3.64975	26.3504	-2.852	0.0012479	0.0055251	Esterase PIR7B	sp|F4IE65|MES13_ARATH Putative methylesterase 13, chloroplastic OS=Arabidopsis thaliana GN=MES13 PE=2 SV=1//2.40472e-119
PGSC0003DMG400003043	40.0436	288.936	-2.8511	7.4024e-05	0.00043242	Osmotin	sp|P50702|OS81_SOLCO Osmotin-like protein OSML81 OS=Solanum commersonii PE=2 SV=1//0
PGSC0003DMG400025304	64.9542	466.287	-2.8437	2.0392e-21	7.3861e-20	DNA-binding protein MNB1B	sp|Q8LDF9|HMGB7_ARATH High mobility group B protein 7 OS=Arabidopsis thaliana GN=HMGB7 PE=1 SV=1//1.48802e-25
PGSC0003DMG400017231	33.4692	240.12	-2.8428	4.2286e-05	0.00025885	Transcription factor TSRF1	sp|Q8LDC8|ERF92_ARATH Ethylene-responsive transcription factor 1B OS=Arabidopsis thaliana GN=ERF1B PE=1 SV=2//2.37279e-39
PGSC0003DMG400016140	243.847	1744.02	-2.8384	9.5351e-66	2.8707e-63	Mitochondrial dicarboxylate carrier protein	sp|Q9SJY5|PUMP5_ARATH Mitochondrial uncoupling protein 5 OS=Arabidopsis thaliana GN=PUMP5 PE=2 SV=1//1.74669e-154
PGSC0003DMG400007713	19.699	140.483	-2.8342	1.8278e-14	3.7193e-13	Conserved gene of unknown function	-//-
PGSC0003DMG400016261	2.16754	15.4439	-2.8329	0.01131	0.038218	Conserved gene of unknown function	-//-
PGSC0003DMG402011297	192.584	1371.88	-2.8326	4.2215e-32	2.9923e-30	Pseudo-response regulator 9	sp|Q689G6|PRR95_ORYSJ Two-component response regulator-like PRR95 OS=Oryza sativa subsp. japonica GN=PRR95 PE=2 SV=1//4.6894e-79
PGSC0003DMG400014753	9.72202	69.2331	-2.8321	3.54e-08	3.5692e-07	M18S-3Ap	sp|Q9C9H7|RLP12_ARATH Receptor-like protein 12 OS=Arabidopsis thaliana GN=RLP12 PE=2 SV=2//1.8918e-19
PGSC0003DMG400002552	1476.86	10513.7	-2.8317	1.1889e-55	2.3609e-53	Delta TIP	sp|Q41951|TIP21_ARATH Aquaporin TIP2-1 OS=Arabidopsis thaliana GN=TIP2-1 PE=1 SV=2//4.55662e-128
PGSC0003DMG400009040	117.581	836.182	-2.8302	1.1081e-54	2.1107e-52	DNA replication licensing factor MCM7	sp|P43299|MCM7_ARATH DNA replication licensing factor MCM7 OS=Arabidopsis thaliana GN=MCM7 PE=1 SV=2//0
PGSC0003DMG400006276	139.838	992.577	-2.8274	0.00029026	0.0014923	NtPRp27	sp|C0HJG8|BSP_BOSSE Basic secretory protease (Fragments) OS=Boswellia serrata PE=1 SV=1//2.20002e-11
PGSC0003DMG400012175	18.7985	133.31	-2.8261	1.3558e-13	2.5041e-12	Conserved gene of unknown function	sp|Q9SH58|MAKR2_ARATH Probable membrane-associated kinase regulator 2 OS=Arabidopsis thaliana GN=MAKR2 PE=2 SV=1//6.42198e-46
PGSC0003DMG400006157	38.386	271.626	-2.823	1.5956e-24	7.2881e-23	Thymidylate kinase family protein	sp|P23919|KTHY_HUMAN Thymidylate kinase OS=Homo sapiens GN=DTYMK PE=1 SV=4//3.89495e-62
PGSC0003DMG400010892	23.5719	166.494	-2.8203	2.8594e-16	6.8662e-15	Conserved gene of unknown function	sp|Q9SJW9|CDT1A_ARATH CDT1-like protein a, chloroplastic OS=Arabidopsis thaliana GN=CDT1A PE=1 SV=1//1.58931e-83
PGSC0003DMG400013928	66.5081	469.766	-2.8203	5.289e-37	4.9861e-35	Cytokinin-regulated kinase 1	sp|Q9FIJ6|ACCR4_ARATH Serine/threonine-protein kinase-like protein CCR4 OS=Arabidopsis thaliana GN=CCR4 PE=1 SV=1//0
PGSC0003DMG400026235	17.6749	124.395	-2.8151	6.4684e-13	1.1242e-11	Conserved gene of unknown function	sp|P0CH01|AT21A_ARATH Putative RING-H2 finger protein ATL21A OS=Arabidopsis thaliana GN=ATL21A PE=3 SV=1//6.08997e-11
PGSC0003DMG400024770	165.083	1159.56	-2.8123	5.6136e-65	1.6038e-62	Conserved gene of unknown function	sp|O80494|P2B15_ARATH F-box protein PP2-B15 OS=Arabidopsis thaliana GN=PP2B15 PE=2 SV=2//2.74722e-71
PGSC0003DMG400030663	36.2185	254.405	-2.8123	1.4854e-05	9.8996e-05	Hydroxyproline-rich glycoprotein	sp|Q9LSK9|Y5566_ARATH Uncharacterized protein At5g65660 OS=Arabidopsis thaliana GN=At5g65660 PE=2 SV=1//9.24586e-23
PGSC0003DMG400001059	7.0126	49.0322	-2.8057	5.0155e-06	3.6202e-05	Serine/threonine-protein kinase PBS1	sp|Q9LW83|CE101_ARATH G-type lectin S-receptor-like serine/threonine-protein kinase CES101 OS=Arabidopsis thaliana GN=CES101 PE=2 SV=2//0
PGSC0003DMG400007458	60.6589	423.259	-2.8027	0.00022168	0.0011722	RAV	sp|Q9ZWM9|RAV1_ARATH AP2/ERF and B3 domain-containing transcription factor RAV1 OS=Arabidopsis thaliana GN=RAV1 PE=1 SV=1//8.61471e-122
PGSC0003DMG400033636	10.8775	75.742	-2.7997	1.2864e-06	1.0256e-05	Cytochrome P450	sp|H2DH18|C7A12_PANGI Cytochrome P450 CYP736A12 OS=Panax ginseng PE=2 SV=1//1.79386e-136
PGSC0003DMG400025495	5.81729	40.4516	-2.7978	2.659e-05	0.00016932	Glucose-6-phosphate/phosphate translocator 2	sp|Q94B38|GPT2_ARATH Glucose-6-phosphate/phosphate translocator 2, chloroplastic OS=Arabidopsis thaliana GN=GPT2 PE=2 SV=2//0
PGSC0003DMG400012481	89.1637	619.852	-2.7974	3.4964e-12	5.6294e-11	Lipid binding protein	sp|O64864|YLS3_ARATH Protein YLS3 OS=Arabidopsis thaliana GN=YLS3 PE=2 SV=1//1.019e-09
PGSC0003DMG400004860	27.6918	192.48	-2.7972	1.6056e-10	2.1628e-09	Auxin-regulated dual specificity cytosolic kinase	sp|Q9CAH1|Y1725_ARATH Putative receptor-like protein kinase At1g72540 OS=Arabidopsis thaliana GN=At1g72540 PE=2 SV=1//3.74975e-123
PGSC0003DMG400010921	14.6388	101.613	-2.7952	7.8415e-07	6.5227e-06	Conserved gene of unknown function	-//-
PGSC0003DMG400002167	456.664	3167.58	-2.7942	1.2458e-06	9.9581e-06	Glutathion S-transferase	sp|P32111|GSTX1_SOLTU Probable glutathione S-transferase OS=Solanum tuberosum GN=PRP1 PE=2 SV=1//1.71041e-144
PGSC0003DMG400023957	6.28745	43.5813	-2.7932	1.454e-05	9.7021e-05	Prephenate dehydrogenase	sp|Q944B6|TYRA1_ARATH Arogenate dehydrogenase 1, chloroplastic OS=Arabidopsis thaliana GN=TYRAAT1 PE=1 SV=1//1.23813e-37
PGSC0003DMG400007820	45.9803	317.588	-2.7881	4.9787e-05	0.00030127	Stress induced protein	-//-
PGSC0003DMG400005162	43.4463	299.694	-2.7862	4.3509e-26	2.1792e-24	Conserved gene of unknown function	-//-
PGSC0003DMG400016678	63.5039	437.985	-2.786	7.4329e-35	6.345e-33	Hydroxyproline-rich glycoprotein	sp|Q9LSK9|Y5566_ARATH Uncharacterized protein At5g65660 OS=Arabidopsis thaliana GN=At5g65660 PE=2 SV=1//6.06413e-39
PGSC0003DMG400038230	6.144	42.3084	-2.7837	0.0021827	0.0090728	(+)-neomenthol dehydrogenase	sp|B2X050|MNR1_CAPAN (+)-neomenthol dehydrogenase OS=Capsicum annuum GN=MNR1 PE=1 SV=1//3.30072e-61
PGSC0003DMG400024693	5.13195	35.3352	-2.7835	0.0022009	0.0091415	Lipoxygenase	sp|Q43191|LOX15_SOLTU Probable linoleate 9S-lipoxygenase 5 OS=Solanum tuberosum GN=LOX1.5 PE=2 SV=1//0
PGSC0003DMG400021869	33.7242	231.015	-2.7761	3.9101e-21	1.3946e-19	Conserved gene of unknown function	-//-
PGSC0003DMG400014742	8.96497	61.3913	-2.7757	4.2822e-07	3.6983e-06	Serine-threonine protein kinase, plant-type	sp|Q9SHI3|RLP2_ARATH Receptor-like protein 2 OS=Arabidopsis thaliana GN=RLP2 PE=2 SV=1//4.98355e-15
PGSC0003DMG400005498	29.8593	203.666	-2.77	1.4262e-17	3.7887e-16	Multifunctional protein	sp|Q9ZPI6|AIM1_ARATH Peroxisomal fatty acid beta-oxidation multifunctional protein AIM1 OS=Arabidopsis thaliana GN=AIM1 PE=1 SV=1//0
PGSC0003DMG401003285	82.3423	561.496	-2.7696	6.0073e-41	6.8934e-39	Protein arginine n-methyltransferase	sp|A3BMN9|ANM3_ORYSJ Probable protein arginine N-methyltransferase 3 OS=Oryza sativa subsp. japonica GN=PRMT3 PE=2 SV=1//0
PGSC0003DMG400013488	150.819	1024.29	-2.7637	1.4458e-08	1.5421e-07	F-box/kelch protein	sp|Q9LDE3|FBK9_ARATH F-box/kelch-repeat protein At1g23390 OS=Arabidopsis thaliana GN=At1g23390 PE=2 SV=1//1.62722e-93
PGSC0003DMG400011249	13.8817	93.9113	-2.7581	5.7172e-09	6.3851e-08	F-box family protein	sp|O65416|SKI27_ARATH F-box protein SKIP27 OS=Arabidopsis thaliana GN=SKIP27 PE=1 SV=2//1.50723e-20
PGSC0003DMG400004621	30.2179	203.97	-2.7549	5.3251e-19	1.5828e-17	Fip1 motif-containing protein	sp|F4KDH9|FIPS5_ARATH FIP1[V]-like protein OS=Arabidopsis thaliana GN=FIPS5 PE=1 SV=1//1.91479e-20
PGSC0003DMG400017106	19.0137	128.328	-2.7547	7.7424e-13	1.3349e-11	ATP binding protein	sp|Q9LMN7|WAK5_ARATH Wall-associated receptor kinase 5 OS=Arabidopsis thaliana GN=WAK5 PE=2 SV=1//1.09242e-144
PGSC0003DMG400029717	6.61416	44.5847	-2.7529	1.5342e-05	0.00010203	Pentatricopeptide repeat-containing protein	sp|Q84JR3|PP334_ARATH Pentatricopeptide repeat-containing protein At4g21705, mitochondrial OS=Arabidopsis thaliana GN=At4g21705 PE=2 SV=1//1.41447e-163
PGSC0003DMG400009570	5.53039	37.2321	-2.7511	8.7348e-05	0.00050312	MYB transcription factor	sp|Q8S9H7|DIV_ANTMA Transcription factor DIVARICATA OS=Antirrhinum majus GN=DIVARICATA PE=2 SV=1//1.07373e-26
PGSC0003DMG400028326	114.265	768.557	-2.7498	1.9536e-49	3.0388e-47	Ankyrin repeat family protein	sp|Q4UMH6|Y381_RICFE Putative ankyrin repeat protein RF_0381 OS=Rickettsia felis (strain ATCC VR-1525 / URRWXCal2) GN=RF_0381 PE=3 SV=1//4.96117e-06
PGSC0003DMG400017946	5.20368	34.9559	-2.7479	0.014081	0.046045	S locus glycoprotein	sp|O81832|Y4729_ARATH G-type lectin S-receptor-like serine/threonine-protein kinase At4g27290 OS=Arabidopsis thaliana GN=At4g27290 PE=3 SV=4//0
PGSC0003DMG400030829	54.8337	367.768	-2.7457	0.0013082	0.005762	Phi-1 protein	sp|Q9ZPE7|EXO_ARATH Protein EXORDIUM OS=Arabidopsis thaliana GN=EXO PE=2 SV=1//2.25539e-153
PGSC0003DMG400041508	6.25554	41.9242	-2.7446	4.0691e-05	0.00024985	Farnesyltranstransferase	sp|P34802|GGPP1_ARATH Heterodimeric geranylgeranyl pyrophosphate synthase large subunit 1, chloroplastic OS=Arabidopsis thaliana GN=GGPPS1 PE=1 SV=2//4.04774e-136
PGSC0003DMG400027468	4.04818	27.1092	-2.7434	0.00091826	0.0042118	Leucine-rich repeat family protein	sp|Q9ASS4|Y5838_ARATH Probably inactive leucine-rich repeat receptor-like protein kinase At5g48380 OS=Arabidopsis thaliana GN=At5g48380 PE=1 SV=1//3.84724e-87
PGSC0003DMG400030432	157.752	1054.73	-2.7411	4.2701e-21	1.5172e-19	Proliferating cell nuclear antigen	sp|O82797|PCNA_TOBAC Proliferating cell nuclear antigen OS=Nicotiana tabacum GN=PCNA PE=2 SV=1//0
PGSC0003DMG400006764	9.32358	62.0402	-2.7342	3.3614e-07	2.9439e-06	Cytokinin oxidase/dehydrogenase	sp|Q9LY71|CKX6_ARATH Cytokinin dehydrogenase 6 OS=Arabidopsis thaliana GN=CKX6 PE=2 SV=2//0
PGSC0003DMG400014013	159.824	1060.03	-2.7296	2.1363e-17	5.6165e-16	Flavonoid 3-hydroxylase	sp|H2DH18|C7A12_PANGI Cytochrome P450 CYP736A12 OS=Panax ginseng PE=2 SV=1//1.05764e-122
PGSC0003DMG400020757	263.291	1741.64	-2.7257	2.8205e-32	2.0406e-30	Membrane protein	sp|Q9FGK4|B561J_ARATH Cytochrome b561 and DOMON domain-containing protein At5g47530 OS=Arabidopsis thaliana GN=At5g47530 PE=2 SV=1//1.18624e-134
PGSC0003DMG400024100	128.506	848.985	-2.7239	1.4958e-33	1.1698e-31	Conserved gene of unknown function	-//-
PGSC0003DMG400014582	11.7142	76.945	-2.7156	3.2154e-08	3.2738e-07	Conserved gene of unknown function	sp|P36591|DYR_SCHPO Dihydrofolate reductase OS=Schizosaccharomyces pombe (strain 972 / ATCC 24843) GN=dfr1 PE=2 SV=2//3.16683e-06
PGSC0003DMG400000869	24.6875	161.941	-2.7136	1.7438e-12	2.8873e-11	Quinonprotein alcohol dehydrogenase	sp|P77931|PVADH_PSESP Polyvinylalcohol dehydrogenase OS=Pseudomonas sp. GN=pvaA PE=1 SV=1//1.01969e-39
PGSC0003DMG400017761	3.57802	23.4453	-2.7121	0.01086	0.036916	Ring finger protein	sp|Q8LFY8|ATL54_ARATH RING-H2 finger protein ATL54 OS=Arabidopsis thaliana GN=ATL54 PE=2 SV=2//2.44838e-44
PGSC0003DMG400018107	261.57	1708.99	-2.7079	1.4837e-73	5.6909e-71	Notchless	sp|Q9FLX9|NLE1_ARATH Notchless protein homolog OS=Arabidopsis thaliana GN=NLE1 PE=2 SV=1//0
PGSC0003DMG400016497	34.808	227.166	-2.7063	0.0031143	0.012402	Conserved gene of unknown function	-//-
PGSC0003DMG400005737	10.0487	65.4994	-2.7045	9.2474e-05	0.00053068	Exonuclease	sp|Q8L6Z7|EXO1_ARATH Exonuclease 1 OS=Arabidopsis thaliana GN=EXO1 PE=2 SV=2//2.95854e-78
PGSC0003DMG400000771	15.5791	101.219	-2.6998	2.4155e-10	3.1917e-09	Protein MKS1	sp|Q8LGD5|MKS1_ARATH Protein MKS1 OS=Arabidopsis thaliana GN=MKS1 PE=1 SV=2//2.16747e-13
PGSC0003DMG400016145	10.232	66.243	-2.6947	3.725e-07	3.2461e-06	Transcription factor bHLH96	sp|Q9C7T4|BH096_ARATH Transcription factor bHLH96 OS=Arabidopsis thaliana GN=BHLH96 PE=2 SV=1//9.82486e-57
PGSC0003DMG400007915	2.56598	16.582	-2.692	0.011229	0.037972	Conserved gene of unknown function	sp|Q9C9H7|RLP12_ARATH Receptor-like protein 12 OS=Arabidopsis thaliana GN=RLP12 PE=2 SV=2//3.47093e-06
PGSC0003DMG400002765	1063.47	6842.13	-2.6857	2.2878e-65	6.7429e-63	Nucleolar protein nop56	sp|O94514|NOP56_SCHPO Nucleolar protein 56 OS=Schizosaccharomyces pombe (strain 972 / ATCC 24843) GN=nop56 PE=3 SV=1//1.11359e-176
PGSC0003DMG400000615	6.47071	41.5897	-2.6842	4.6473e-05	0.00028269	Conserved gene of unknown function	-//-
PGSC0003DMG400019879	5.74556	36.8976	-2.683	0.00010008	0.00057066	Conserved gene of unknown function	-//-
PGSC0003DMG400024781	153.401	984.506	-2.6821	2.117e-42	2.5884e-40	GRAS4	sp|Q9LTI5|SCL11_ARATH Scarecrow-like protein 11 OS=Arabidopsis thaliana GN=SCL11 PE=2 SV=1//4.49122e-172
PGSC0003DMG400006086	18.5037	118.39	-2.6777	0.013787	0.045224	Serine-threonine protein kinase, plant-type	sp|O64825|LYK4_ARATH LysM domain receptor-like kinase 4 OS=Arabidopsis thaliana GN=LYK4 PE=1 SV=1//9.49252e-74
PGSC0003DMG400027338	6.75761	43.177	-2.6757	2.5773e-05	0.00016453	UDP-glucose:glucosyltransferase	sp|F8WKW8|UGT9_GARJA Beta-D-glucosyl crocetin beta-1,6-glucosyltransferase OS=Gardenia jasminoides GN=UGT94E5 PE=1 SV=1//1.73319e-130
PGSC0003DMG400024936	192.097	1226.83	-2.675	2.1109e-14	4.2611e-13	LOB domain-containing protein	sp|Q9FN11|LBD37_ARATH LOB domain-containing protein 37 OS=Arabidopsis thaliana GN=LBD37 PE=2 SV=1//5.69019e-57
PGSC0003DMG400002276	5.13195	32.7397	-2.6735	0.00027565	0.0014227	Conserved gene of unknown function	sp|Q9T048|DRL27_ARATH Disease resistance protein At4g27190 OS=Arabidopsis thaliana GN=At4g27190 PE=2 SV=1//1.06827e-09
PGSC0003DMG400021785	21.4362	136.155	-2.6671	0.00052614	0.0025473	UDP-glucuronosyltransferase	sp|F8WKW1|UGT2_GARJA 7-deoxyloganetin glucosyltransferase OS=Gardenia jasminoides GN=UGT85A24 PE=1 SV=1//2.87977e-180
PGSC0003DMG400004930	118.226	750.831	-2.6669	1.0025e-26	5.2762e-25	Conserved gene of unknown function	sp|O81832|Y4729_ARATH G-type lectin S-receptor-like serine/threonine-protein kinase At4g27290 OS=Arabidopsis thaliana GN=At4g27290 PE=3 SV=4//0
PGSC0003DMG403003154	20.0257	127.16	-2.6667	2.2581e-12	3.7061e-11	Proteasome-activating nucleotidase	-//-
PGSC0003DMG400014210	310.722	1967.37	-2.6626	0.00087692	0.0040423	DnaJ protein	sp|Q9SAG8|DNAJ8_ARATH Chaperone protein dnaJ 8, chloroplastic OS=Arabidopsis thaliana GN=ATJ8 PE=2 SV=1//1.57111e-06
PGSC0003DMG400029830	860.455	5430.38	-2.6579	0.0072129	0.025815	Glucan endo-1,3-beta-D-glucosidase	sp|P36401|E13H_TOBAC Glucan endo-1,3-beta-glucosidase, acidic isoform PR-Q&apos; OS=Nicotiana tabacum PE=1 SV=1//3.94597e-180
PGSC0003DMG400008372	70.6919	443.75	-2.6501	2.0426e-05	0.0001326	VQ motif family protein	-//-
PGSC0003DMG400031860	16.4477	103.141	-2.6487	3.2296e-10	4.2255e-09	Conserved gene of unknown function	sp|Q39202|RLK1_ARATH G-type lectin S-receptor-like serine/threonine-protein kinase RLK1 OS=Arabidopsis thaliana GN=RLK1 PE=2 SV=2//4.97412e-138
PGSC0003DMG400026709	5.67384	35.555	-2.6477	0.00015228	0.00083358	SAUR family protein	sp|P32295|ARG7_VIGRR Indole-3-acetic acid-induced protein ARG7 OS=Vigna radiata var. radiata GN=ARG7 PE=2 SV=1//1.8186e-21
PGSC0003DMG400028520	345.673	2165.72	-2.6474	5.7923e-10	7.3251e-09	WRKY transcription factor 1	sp|Q9SAH7|WRK40_ARATH Probable WRKY transcription factor 40 OS=Arabidopsis thaliana GN=WRKY40 PE=1 SV=1//6.0478e-79
PGSC0003DMG400029026	6.144	38.4601	-2.6461	8.4352e-05	0.00048787	Conserved gene of unknown function	-//-
PGSC0003DMG400017175	249.266	1558.17	-2.6441	1.3644e-68	4.7164e-66	Rhicadhesin receptor	sp|Q9SFF9|GL17_ARATH Germin-like protein subfamily 1 member 7 OS=Arabidopsis thaliana GN=At3g05950 PE=2 SV=1//2.44412e-55
PGSC0003DMG400010119	1301.02	8127.78	-2.6432	1.2571e-108	1.4079e-105	Fibrillarin homolog	sp|Q94AH9|MD36A_ARATH Mediator of RNA polymerase II transcription subunit 36a OS=Arabidopsis thaliana GN=MED36A PE=1 SV=2//9.08638e-157
PGSC0003DMG400019515	176.104	1099.55	-2.6424	7.5972e-58	1.6618e-55	SET protein, phospatase 2A inhibitor	sp|Q8LC68|NRP2_ARATH NAP1-related protein 2 OS=Arabidopsis thaliana GN=NRP2 PE=1 SV=2//1.12639e-104
PGSC0003DMG400019167	22.8467	142.27	-2.6386	2.8604e-13	5.1405e-12	ATP binding protein	sp|Q9LMP1|WAK2_ARATH Wall-associated receptor kinase 2 OS=Arabidopsis thaliana GN=WAK2 PE=1 SV=1//0
PGSC0003DMG400008673	141.902	883.296	-2.638	0.0034566	0.013583	Endochitinase (Chitinase)	sp|Q05537|CHID_SOLLC Basic endochitinase (Fragment) OS=Solanum lycopersicum GN=CHI14 PE=2 SV=1//3.37673e-165
PGSC0003DMG401028453	13.6268	84.6071	-2.6343	1.5401e-06	1.2119e-05	ATP binding protein	sp|Q9FXF2|RKF1_ARATH Probable LRR receptor-like serine/threonine-protein kinase RFK1 OS=Arabidopsis thaliana GN=RKF1 PE=1 SV=1//1.51084e-112
PGSC0003DMG400032778	8.20791	50.869	-2.6317	0.012952	0.042873	Conserved gene of unknown function	-//-
PGSC0003DMG400024270	6.144	37.9708	-2.6276	0.00011373	0.00063928	Conserved gene of unknown function	-//-
PGSC0003DMG400016006	146.396	904.287	-2.6269	1.2526e-13	2.3236e-12	Pti4	sp|Q40476|ERF1_TOBAC Ethylene-responsive transcription factor 1 OS=Nicotiana tabacum GN=ERF1 PE=2 SV=1//4.388e-106
PGSC0003DMG402006195	193.851	1195.69	-2.6248	1.0472e-59	2.506e-57	Conserved gene of unknown function	sp|Q5RCE6|RL1D1_PONAB Ribosomal L1 domain-containing protein 1 OS=Pongo abelii GN=RSL1D1 PE=2 SV=2//8.76729e-24
PGSC0003DMG400013633	246.955	1521.9	-2.6236	6.1711e-44	8.2672e-42	Mini-chromosome maintenance protein MCM6	sp|F4KAB8|MCM6_ARATH DNA replication licensing factor MCM6 OS=Arabidopsis thaliana GN=MCM6 PE=1 SV=1//0
PGSC0003DMG400017284	14.2802	87.7168	-2.6188	8.0141e-09	8.7857e-08	Receptor-like kinase	sp|Q8RWZ5|SD25_ARATH G-type lectin S-receptor-like serine/threonine-protein kinase SD2-5 OS=Arabidopsis thaliana GN=SD25 PE=1 SV=1//1.19784e-127
PGSC0003DMG400033046	200.815	1233.35	-2.6186	8.8235e-61	2.2058e-58	Dof zinc finger protein	sp|Q8LFV3|CDF3_ARATH Cyclic dof factor 3 OS=Arabidopsis thaliana GN=CDF3 PE=1 SV=2//2.21052e-73
PGSC0003DMG400026596	5.8571	35.9592	-2.6181	0.00024098	0.0012616	Ribose-phosphate pyrophosphokinase	sp|Q9XG99|KPRS2_SPIOL Ribose-phosphate pyrophosphokinase 2, chloroplastic OS=Spinacia oleracea GN=PRS2 PE=2 SV=1//0
PGSC0003DMG400009390	4.30317	26.3255	-2.613	0.001894	0.0080047	Gene of unknown function	-//-
PGSC0003DMG400028659	3.5063	21.4088	-2.6102	0.0045557	0.017275	Cysteine desulfurylase	sp|Q8CTA4|CSD_STAES Probable cysteine desulfurase OS=Staphylococcus epidermidis (strain ATCC 12228) GN=csd PE=3 SV=1//1.35282e-15
PGSC0003DMG400031519	49.0803	299	-2.6069	3.8687e-24	1.7166e-22	Conserved gene of unknown function	sp|P24465|C71A1_PERAE Cytochrome P450 71A1 OS=Persea americana GN=CYP71A1 PE=1 SV=2//1.20692e-52
PGSC0003DMG400024755	816.059	4964.25	-2.6048	7.4108e-09	8.1659e-08	Xyloglucan endotransglucosylase/hydrolase 1	sp|Q40144|XTH1_SOLLC Probable xyloglucan endotransglucosylase/hydrolase 1 OS=Solanum lycopersicum GN=XTH1 PE=2 SV=1//0
PGSC0003DMG400004311	5.60211	33.8827	-2.5965	0.0065529	0.023711	9-cis-epoxycarotenoid dioxygenase	sp|Q8LP17|CCD1_PEA Carotenoid 9,10(9&apos;,10&apos;)-cleavage dioxygenase 1 OS=Pisum sativum GN=CCD1 PE=2 SV=1//1.00569e-57
PGSC0003DMG401026842	10.8775	65.684	-2.5942	4.1381e-07	3.5782e-06	NRC1	sp|P0C8S1|RP8L2_ARATH Probable disease resistance RPP8-like protein 2 OS=Arabidopsis thaliana GN=RPP8L2 PE=3 SV=1//5.45851e-20
PGSC0003DMG400005410	231.862	1399.62	-2.5937	2.4441e-59	5.7505e-57	NAD(P)H:quinone oxidoreductase	sp|Q8H9D2|NQR_SOLTU NAD(P)H:quinone oxidoreductase OS=Solanum tuberosum PE=2 SV=1//9.63889e-95
PGSC0003DMG400006841	172.55	1037.1	-2.5875	1.0484e-25	5.0787e-24	SBT4B protein	sp|O49607|SBT16_ARATH Subtilisin-like protease SBT1.6 OS=Arabidopsis thaliana GN=SBT1.6 PE=2 SV=1//9.92168e-157
PGSC0003DMG400024029	50.3552	301.935	-2.584	1.6414e-06	1.2863e-05	Histone H2A	sp|P35063|H2AX_PICAB Histone H2AX OS=Picea abies PE=2 SV=1//1.73255e-47
PGSC0003DMG400006140	7.26759	43.4915	-2.5812	6.687e-05	0.00039392	BRCA1 C Terminus domain containing protein	-//-
PGSC0003DMG400005103	16.8781	100.705	-2.5769	6.9627e-10	8.7303e-09	Proline iminopeptidase	sp|Q9LJM4|IKU2_ARATH Receptor-like protein kinase HAIKU2 OS=Arabidopsis thaliana GN=IKU2 PE=1 SV=1//0
PGSC0003DMG400007200	191.253	1140.86	-2.5766	2.5447e-10	3.3576e-09	VQ	sp|O80683|CAB25_ARATH Calmodulin-binding protein 25 OS=Arabidopsis thaliana GN=CAMBP25 PE=1 SV=1//4.25595e-21
PGSC0003DMG400027071	369.763	2199.55	-2.5725	1.0759e-05	7.3331e-05	Receptor kinase	sp|Q9SKB2|SBIR1_ARATH Leucine-rich repeat receptor-like serine/threonine/tyrosine-protein kinase SOBIR1 OS=Arabidopsis thaliana GN=SOBIR1 PE=1 SV=1//0
PGSC0003DMG400023731	12.0728	71.7837	-2.5719	1.9237e-07	1.7369e-06	Glycosyltransferase	sp|Q5NDE4|PMGT2_TAKRU Protein O-linked-mannose beta-1,4-N-acetylglucosaminyltransferase 2 OS=Takifugu rubripes GN=pomgnt2 PE=2 SV=1//4.23421e-06
PGSC0003DMG400017307	181.618	1078.08	-2.5695	2.359e-08	2.4436e-07	ATFP4	-//-
PGSC0003DMG400025023	83.8564	495.877	-2.564	6.1631e-21	2.1516e-19	Avr9/Cf-9 rapidly elicited protein 20	sp|Q9LSQ6|PBP1_ARATH Calcium-binding protein PBP1 OS=Arabidopsis thaliana GN=PBP1 PE=1 SV=1//9.09946e-06
PGSC0003DMG400028986	16.9896	100.186	-2.56	1.0672e-09	1.306e-08	ATP binding protein	sp|Q9P6Q3|BCS1_SCHPO Probable mitochondrial chaperone bcs1 OS=Schizosaccharomyces pombe (strain 972 / ATCC 24843) GN=SPAC644.07 PE=2 SV=1//5.66541e-25
PGSC0003DMG400005689	8.42308	49.5263	-2.5558	1.9961e-05	0.00012982	Receptor protein kinase	sp|Q8GYA4|CRK10_ARATH Cysteine-rich receptor-like protein kinase 10 OS=Arabidopsis thaliana GN=CRK10 PE=1 SV=3//1.98233e-92
PGSC0003DMG400000519	17.2048	100.86	-2.5515	9.7233e-10	1.1972e-08	Glucan endo-1,3-beta-glucosidase, acidic isoform GI9	sp|P23547|E13G_TOBAC Glucan endo-1,3-beta-glucosidase, acidic isoform GI9 OS=Nicotiana tabacum GN=PR2 PE=1 SV=1//6.85626e-149
PGSC0003DMG400022845	37.5174	219.933	-2.5514	2.6217e-18	7.3997e-17	Pax transcription activation domain interacting protein	sp|Q6ZW49|PAXI1_HUMAN PAX-interacting protein 1 OS=Homo sapiens GN=PAXIP1 PE=1 SV=2//5.48573e-25
PGSC0003DMG400008308	237.114	1388.17	-2.5495	1.0163e-61	2.6347e-59	DNA replication licensing factor MCM3	sp|Q9SX04|MCM32_MAIZE DNA replication licensing factor MCM3 homolog 2 OS=Zea mays GN=ROA2 PE=2 SV=1//0
PGSC0003DMG400024323	62.6113	365.442	-2.5451	0.0011979	0.0053228	Conserved gene of unknown function	-//-
PGSC0003DMG400002047	93.4429	545.208	-2.5447	4.9498e-09	5.5725e-08	AT-hook1 protein	sp|Q9LTA2|AHL17_ARATH AT-hook motif nuclear-localized protein 17 OS=Arabidopsis thaliana GN=AHL17 PE=2 SV=1//1.22373e-38
PGSC0003DMG400014577	12.9016	75.158	-2.5424	9.0777e-08	8.5838e-07	Receptor kinase	sp|Q3ECH2|Y1670_ARATH Probable receptor-like protein kinase At1g67000 OS=Arabidopsis thaliana GN=At1g67000 PE=2 SV=2//1.60003e-129
PGSC0003DMG400003313	29.4928	171.785	-2.5422	1.5671e-07	1.4367e-06	Serine-threonine protein kinase, plant-type	sp|P17801|KPRO_MAIZE Putative receptor protein kinase ZmPK1 OS=Zea mays GN=PK1 PE=2 SV=2//1.14453e-171
PGSC0003DMG402017288	27.7237	161.288	-2.5404	3.4225e-14	6.7532e-13	Strictosidine synthase	sp|Q4V3D9|SSL10_ARATH Protein STRICTOSIDINE SYNTHASE-LIKE 10 OS=Arabidopsis thaliana GN=SSL10 PE=2 SV=1//6.07631e-157
PGSC0003DMG400022502	96.6224	561.836	-2.5397	3.4055e-36	3.1263e-34	Deoxyuridine 5'-triphosphate nucleotidohydrolase	sp|P32518|DUT_SOLLC Deoxyuridine 5&apos;-triphosphate nucleotidohydrolase OS=Solanum lycopersicum PE=2 SV=1//6.70411e-77
PGSC0003DMG400018445	4.98851	28.986	-2.5387	0.0011598	0.0051749	Gene of unknown function	-//-
PGSC0003DMG400015780	4.98851	28.9411	-2.5364	0.0011659	0.0051955	Conserved gene of unknown function	-//-
PGSC0003DMG400009621	20.4242	118.115	-2.5318	9.5197e-09	1.0355e-07	Cytochrome P450	sp|A6YIH8|C7D55_HYOMU Premnaspirodiene oxygenase OS=Hyoscyamus muticus GN=CYP71D55 PE=1 SV=1//0
PGSC0003DMG400021356	4.3749	25.2773	-2.5305	0.0030393	0.012151	U-box protein	sp|Q84TG3|PUB23_ARATH E3 ubiquitin-protein ligase PUB23 OS=Arabidopsis thaliana GN=PUB23 PE=1 SV=1//3.40192e-84
PGSC0003DMG400002350	7.80947	45.0988	-2.5298	5.3947e-05	0.00032427	Ethylene-responsive transcription factor	sp|Q9SUE3|CRF4_ARATH Ethylene-responsive transcription factor CRF4 OS=Arabidopsis thaliana GN=CRF4 PE=1 SV=2//3.96914e-61
PGSC0003DMG400006104	902.601	5210.96	-2.5294	8.0891e-94	5.8074e-91	MAR-binding protein	sp|Q9MAB3|NOP5B_ARATH Probable nucleolar protein 5-2 OS=Arabidopsis thaliana GN=NOP5-2 PE=2 SV=1//0
PGSC0003DMG400029207	310.921	1792.37	-2.5272	1.6446e-15	3.7226e-14	WRKY transcription factor 6	sp|Q9LY00|WRK70_ARATH Probable WRKY transcription factor 70 OS=Arabidopsis thaliana GN=WRKY70 PE=2 SV=1//2.56358e-21
PGSC0003DMG400005057	13.1566	75.762	-2.5257	1.2133e-07	1.1308e-06	FAD-binding domain-containing protein	sp|Q8GTB6|THCAS_CANSA Tetrahydrocannabinolic acid synthase OS=Cannabis sativa PE=1 SV=1//1.9921e-96
PGSC0003DMG400024220	52.5148	302.214	-2.5248	2.3865e-23	1.0018e-21	Pyruvate kinase isozyme G, chloroplastic	sp|Q40546|KPYG_TOBAC Pyruvate kinase isozyme G, chloroplastic OS=Nicotiana tabacum PE=2 SV=1//0
PGSC0003DMG400013461	666.739	3835.81	-2.5243	9.3451e-88	5.5671e-85	Chlorophyll a-b binding protein 3C, chloroplastic	sp|P07369|CB2G_SOLLC Chlorophyll a-b binding protein 3C, chloroplastic OS=Solanum lycopersicum GN=CAB3C PE=3 SV=1//1.37147e-165
PGSC0003DMG400000516	116.911	671.491	-2.522	8.6855e-31	5.8458e-29	Polyribonucleotide nucleotidyltransferase	sp|Q9S7G6|PNP2_ARATH Polyribonucleotide nucleotidyltransferase 2, mitochondrial OS=Arabidopsis thaliana GN=PNP2 PE=2 SV=1//0
PGSC0003DMG400030394	191.293	1098.21	-2.5213	1.3963e-05	9.3416e-05	Conserved gene of unknown function	sp|Q9LZD3|E70A1_ARATH Exocyst complex component EXO70A1 OS=Arabidopsis thaliana GN=EXO70A1 PE=1 SV=1//1.22371e-81
PGSC0003DMG400002885	20.0975	115.14	-2.5183	1.2835e-10	1.7479e-09	Serine-threonine protein kinase, plant-type	sp|Q9C9H7|RLP12_ARATH Receptor-like protein 12 OS=Arabidopsis thaliana GN=RLP12 PE=2 SV=2//2.30018e-11
PGSC0003DMG400008880	7.41103	42.4183	-2.5169	9.3573e-05	0.00053632	Conserved gene of unknown function	-//-
PGSC0003DMG400024615	79.4097	451.931	-2.5087	7.8799e-31	5.3292e-29	WD-repeat protein	sp|O13046|WDHD1_XENLA WD repeat and HMG-box DNA-binding protein 1 OS=Xenopus laevis GN=wdhd1 PE=1 SV=1//1.17011e-74
PGSC0003DMG400029915	70.1898	398.706	-2.506	1.0185e-13	1.9062e-12	Acyl-CoA synthetase	sp|Q9SMT7|4CLLA_ARATH Oxalate--CoA ligase OS=Arabidopsis thaliana GN=AAE3 PE=1 SV=1//0
PGSC0003DMG400009620	4.04818	22.9512	-2.5032	0.0040955	0.015782	Cytochrome P450 71D6	sp|P93530|C71D6_SOLCH Cytochrome P450 71D6 OS=Solanum chacoense GN=CYP71D6 PE=2 SV=1//0
PGSC0003DMG400029419	6.07228	34.2171	-2.4944	0.00046119	0.0022658	Syringolide-induced protein 14-1-1	sp|Q9SGS5|Y1607_ARATH Uncharacterized protein At1g76070 OS=Arabidopsis thaliana GN=At1g76070 PE=1 SV=1//6.87703e-21
PGSC0003DMG400030722	16.6629	93.8414	-2.4936	6.0843e-09	6.7871e-08	Ring finger protein	sp|Q5EAE9|ATL43_ARATH RING-H2 finger protein ATL43 OS=Arabidopsis thaliana GN=ATL43 PE=2 SV=2//2.37822e-09
PGSC0003DMG400009873	297	1670.33	-2.4916	6.8129e-28	3.8227e-26	Dead box ATP-dependent RNA helicase	sp|Q9ZRZ8|RH28_ARATH DEAD-box ATP-dependent RNA helicase 28 OS=Arabidopsis thaliana GN=RH28 PE=2 SV=1//0
PGSC0003DMG400030291	29.5964	165.96	-2.4873	1.8425e-14	3.7465e-13	Kinase	sp|Q3ECH2|Y1670_ARATH Probable receptor-like protein kinase At1g67000 OS=Arabidopsis thaliana GN=At1g67000 PE=2 SV=2//3.54112e-95
PGSC0003DMG400003044	1038.05	5816.79	-2.4863	2.2614e-26	1.1661e-24	Osmotin	sp|P50701|OS13_SOLCO Osmotin-like protein OSML13 OS=Solanum commersonii PE=2 SV=1//0
PGSC0003DMG400014867	205.071	1148.58	-2.4857	3.0681e-16	7.3422e-15	Peroxidase	sp|Q9SZE7|PER51_ARATH Peroxidase 51 OS=Arabidopsis thaliana GN=PER51 PE=2 SV=1//6.14666e-163
PGSC0003DMG400010504	12.543	70.0865	-2.4823	5.5946e-07	4.7497e-06	Conserved gene of unknown function	sp|D7SFH9|GPDL2_ARATH Glycerophosphodiester phosphodiesterase protein kinase domain-containing GDPDL2 OS=Arabidopsis thaliana GN=GDPDL2 PE=1 SV=1//9.81049e-75
PGSC0003DMG400030994	6.28745	35.0208	-2.4777	0.00032406	0.0016487	Polygalacturonase-1 non-catalytic subunit beta	sp|Q40161|GP1_SOLLC Polygalacturonase-1 non-catalytic subunit beta OS=Solanum lycopersicum GN=GP1 PE=1 SV=1//0
PGSC0003DMG400003982	15.7943	87.8564	-2.4757	0.00029688	0.0015227	ATP binding protein	sp|Q39202|RLK1_ARATH G-type lectin S-receptor-like serine/threonine-protein kinase RLK1 OS=Arabidopsis thaliana GN=RLK1 PE=2 SV=2//1.09322e-114
PGSC0003DMG400023522	65.4244	363.691	-2.4748	6.8162e-26	3.3423e-24	Histone H4	sp|P35057|H4_SOLLC Histone H4 OS=Solanum lycopersicum PE=3 SV=2//1.20428e-50
PGSC0003DMG400023523	265.451	1474.64	-2.4739	2.1305e-19	6.5553e-18	Histone H4	sp|P35057|H4_SOLLC Histone H4 OS=Solanum lycopersicum PE=3 SV=2//6.19197e-50
PGSC0003DMG400033642	272.456	1511.37	-2.4718	4.5897e-20	1.4788e-18	2,4-dienoyl-CoA reductase	sp|Q9X248|FABG_THEMA 3-oxoacyl-[acyl-carrier-protein] reductase FabG OS=Thermotoga maritima (strain ATCC 43589 / MSB8 / DSM 3109 / JCM 10099) GN=fabG PE=3 SV=1//1.00616e-20
PGSC0003DMG400005381	28.9509	160.439	-2.4703	1.0136e-13	1.8983e-12	Brca1 associated ring domain	sp|Q8RXD4|BRCA1_ARATH Protein BREAST CANCER SUSCEPTIBILITY 1 homolog OS=Arabidopsis thaliana GN=BRCA1 PE=1 SV=1//2.9436e-60
PGSC0003DMG400012978	12.9414	71.5991	-2.4679	0.0033237	0.013126	Gene of unknown function	-//-
PGSC0003DMG400021843	24.7593	136.904	-2.4671	4.7729e-12	7.5458e-11	Conserved gene of unknown function	-//-
PGSC0003DMG400033682	4.98851	27.5335	-2.4645	0.0019573	0.0082322	Potassium channel SKOR	sp|Q9M8S6|SKOR_ARATH Potassium channel SKOR OS=Arabidopsis thaliana GN=SKOR PE=1 SV=1//4.74227e-30
PGSC0003DMG400029852	32.6006	179.766	-2.4632	4.3997e-15	9.5567e-14	Type-a response regulator	sp|O80366|ARR9_ARATH Two-component response regulator ARR9 OS=Arabidopsis thaliana GN=ARR9 PE=1 SV=1//7.03375e-80
PGSC0003DMG400024627	403.543	2217.97	-2.4584	1.4364e-70	5.3622e-68	GRP 2	sp|Q8RU27|UPTG2_SOLTU Alpha-1,4-glucan-protein synthase [UDP-forming] 2 OS=Solanum tuberosum GN=UPTG2 PE=1 SV=1//0
PGSC0003DMG400001190	219.614	1200.44	-2.4505	2.6648e-54	4.9412e-52	Conserved gene of unknown function	sp|Q9LRZ3|PUM24_ARATH Pumilio homolog 24 OS=Arabidopsis thaliana GN=APUM24 PE=2 SV=1//0
PGSC0003DMG400028632	82.4778	450.473	-2.4494	1.7302e-06	1.3516e-05	Flavonoid glucoyltransferase UGT73E2	sp|Q9ZQ96|U73C3_ARATH UDP-glycosyltransferase 73C3 OS=Arabidopsis thaliana GN=UGT73C3 PE=2 SV=1//4.3042e-180
PGSC0003DMG400010525	93.1401	508.651	-2.4492	1.4104e-32	1.0337e-30	Cytochrome P450	sp|A6YIH8|C7D55_HYOMU Premnaspirodiene oxygenase OS=Hyoscyamus muticus GN=CYP71D55 PE=1 SV=1//0
PGSC0003DMG400038018	3.10786	16.9614	-2.4483	0.014932	0.04839	Gene of unknown function	-//-
PGSC0003DMG400001848	8.56653	46.6212	-2.4442	0.00016654	0.0009016	Major pollen allergen Ory s 1	sp|Q850K7|EXLB1_ORYSJ Expansin-like B1 OS=Oryza sativa subsp. japonica GN=EXLB1 PE=2 SV=2//5.01196e-106
PGSC0003DMG400024843	155.815	847.767	-2.4438	0.0002178	0.0011543	Conserved gene of unknown function	sp|P16273|PRPX_HORVU Pathogen-related protein OS=Hordeum vulgare PE=2 SV=2//7.92937e-78
PGSC0003DMG400009157	12.9414	70.3512	-2.4426	6.6553e-07	5.5908e-06	DVL19	-//-
PGSC0003DMG402022374	5.92883	32.2056	-2.4415	0.00093641	0.0042848	Phosphoinositide-binding clathrin adaptor, N-terminal	sp|Q1PEB4|Y4498_ARATH Uncharacterized protein At4g04980 OS=Arabidopsis thaliana GN=At4g04980 PE=2 SV=1//4.83403e-96
PGSC0003DMG401029631	914.627	4966.8	-2.4411	2.2411e-13	4.0588e-12	Pleiotropic drug resistance protein 1	sp|Q76CU2|PDR1_TOBAC Pleiotropic drug resistance protein 1 OS=Nicotiana tabacum GN=PDR1 PE=2 SV=1//0
PGSC0003DMG400017713	342.837	1857.27	-2.4376	4.0553e-07	3.511e-06	LRR receptor-like serine/threonine-protein kinase	sp|Q8VZG8|Y4885_ARATH Probable LRR receptor-like serine/threonine-protein kinase At4g08850 OS=Arabidopsis thaliana GN=At4g08850 PE=2 SV=3//0
PGSC0003DMG400021152	17.165	92.9528	-2.437	0.0018021	0.0076542	Alcohol dehydrogenase	sp|Q7XWU3|CADH6_ORYSJ Probable cinnamyl alcohol dehydrogenase 6 OS=Oryza sativa subsp. japonica GN=CAD6 PE=2 SV=2//1.35801e-180
PGSC0003DMG400009399	33.541	181.428	-2.4354	8.3903e-15	1.7584e-13	Glutaredoxin-C9	sp|Q9SGP6|GRXC9_ARATH Glutaredoxin-C9 OS=Arabidopsis thaliana GN=GRXC9 PE=1 SV=1//7.87056e-32
PGSC0003DMG400008291	3.97646	21.4987	-2.4347	0.0070076	0.025171	Gene of unknown function	-//-
PGSC0003DMG400015182	22.1216	119.583	-2.4345	1.323e-10	1.799e-09	Deoxycytidylate deaminase	sp|Q5RC69|DCTD_PONAB Deoxycytidylate deaminase OS=Pongo abelii GN=DCTD PE=2 SV=1//7.33371e-60
PGSC0003DMG400024771	80.0632	430.462	-2.4267	2.2956e-17	6.024e-16	Conserved gene of unknown function	sp|Q3E6P4|FB95_ARATH F-box protein At2g02240 OS=Arabidopsis thaliana GN=At2g02240 PE=2 SV=1//1.62346e-14
PGSC0003DMG400030351	30.2498	162.63	-2.4266	1.1906e-13	2.2149e-12	Cdc6	sp|Q8W032|CDC6B_ARATH Cell division control protein 6 homolog B OS=Arabidopsis thaliana GN=CDC6B PE=2 SV=1//0
PGSC0003DMG400016695	1453.86	7814.38	-2.4262	8.0227e-94	5.8074e-91	Chlorophyll a-b binding protein 50, chloroplastic	sp|P27496|CB25_TOBAC Chlorophyll a-b binding protein 50, chloroplastic OS=Nicotiana tabacum GN=CAB50 PE=2 SV=1//0
PGSC0003DMG400007993	17.4598	93.7316	-2.4245	1.5823e-08	1.6756e-07	Pheromone receptor	-//-
PGSC0003DMG400007581	71.7118	384.311	-2.422	5.8007e-09	6.4759e-08	Conserved gene of unknown function	-//-
PGSC0003DMG400021211	4.33508	23.2207	-2.4213	0.0038361	0.014881	Argonaute protein group	sp|Q9SHF3|AGO2_ARATH Protein argonaute 2 OS=Arabidopsis thaliana GN=AGO2 PE=1 SV=1//0
PGSC0003DMG400024259	21.2131	113.309	-2.4172	3.3558e-10	4.3729e-09	Receptor protein kinase zmpk1	sp|P17801|KPRO_MAIZE Putative receptor protein kinase ZmPK1 OS=Zea mays GN=PK1 PE=2 SV=2//0
PGSC0003DMG400005649	78.836	420.539	-2.4153	0.0065568	0.023722	Calmodulin-binding protein	sp|Q9C9T2|SARD1_ARATH Protein SAR DEFICIENT 1 OS=Arabidopsis thaliana GN=SARD1 PE=1 SV=1//4.10173e-138
PGSC0003DMG400030698	41.8206	222.858	-2.4138	3.5445e-17	9.1721e-16	Stress induced protein	-//-
PGSC0003DMG400008301	2010.15	10688.1	-2.4106	1.6248e-96	1.2295e-93	Chlorophyll a/b binding protein	sp|P07370|CB2B_SOLLC Chlorophyll a-b binding protein 1B, chloroplastic OS=Solanum lycopersicum GN=CAB1B PE=3 SV=1//0
PGSC0003DMG400015454	6.21572	33.0292	-2.4097	0.00058333	0.0027958	Conserved gene of unknown function	-//-
PGSC0003DMG400027968	26.7435	141.336	-2.4019	4.4894e-08	4.4542e-07	Conserved gene of unknown function	sp|Q9LP24|Y1571_ARATH Probable leucine-rich repeat receptor-like protein kinase At1g35710 OS=Arabidopsis thaliana GN=At1g35710 PE=2 SV=1//6.76006e-115
PGSC0003DMG400019248	4917.22	25933.9	-2.3989	5.3879e-20	1.726e-18	Chlorophyll a-b binding protein 13, chloroplastic	sp|P27489|CB23_SOLLC Chlorophyll a-b binding protein 13, chloroplastic OS=Solanum lycopersicum GN=CAB13 PE=1 SV=1//7.13488e-29
PGSC0003DMG400011837	227.639	1198.43	-2.3963	1.9518e-52	3.3734e-50	Minichromosome maintenance 5 protein	sp|O80786|MCM5_ARATH DNA replication licensing factor MCM5 OS=Arabidopsis thaliana GN=MCM5 PE=1 SV=1//0
PGSC0003DMG400032555	62.205	327.422	-2.396	5.3854e-23	2.2012e-21	NAC domain protein	sp|Q39013|NAC2_ARATH NAC domain-containing protein 2 OS=Arabidopsis thaliana GN=NAC002 PE=2 SV=2//7.70063e-107
PGSC0003DMG400008854	53.7421	282.593	-2.3946	9.2093e-21	3.1445e-19	Nodulin	sp|Q9ZUS1|WTR13_ARATH WAT1-related protein At2g37460 OS=Arabidopsis thaliana GN=At2g37460 PE=2 SV=1//2.74996e-147
PGSC0003DMG400026556	13.555	71.0899	-2.3908	8.1659e-07	6.7684e-06	Ubiquitin-protein ligase	sp|O04251|Y4211_ARATH BRCT domain-containing protein At4g02110 OS=Arabidopsis thaliana GN=At4g02110 PE=3 SV=3//5.6266e-15
PGSC0003DMG400004758	56.0291	293.454	-2.3889	7.3007e-21	2.5271e-19	Glucosyltransferase	sp|Q8VZP6|GUX8_ARATH Putative glucuronosyltransferase PGSIP8 OS=Arabidopsis thaliana GN=PGSIP8 PE=2 SV=1//0
PGSC0003DMG400009507	207.039	1082.38	-2.3862	6.1939e-09	6.901e-08	Metal ion binding protein	-//-
PGSC0003DMG403013782	69.0741	361.015	-2.3858	1.9048e-24	8.6721e-23	Replication factor A	sp|Q9ZQ19|RFA2A_ARATH Replication protein A 32 kDa subunit A OS=Arabidopsis thaliana GN=RPA2A PE=1 SV=2//1.20383e-82
PGSC0003DMG400013405	58.1568	303.163	-2.3821	2.2212e-18	6.3525e-17	THM18 protein	sp|Q7XBH4|MYB4_ORYSJ Myb-related protein Myb4 OS=Oryza sativa subsp. japonica GN=MYB4 PE=2 SV=2//6.3347e-71
PGSC0003DMG402031302	5.92883	30.773	-2.3758	0.0013773	0.0060395	Gene of unknown function	sp|P98012|COX2_BETVU Cytochrome c oxidase subunit 2 OS=Beta vulgaris GN=COX2 PE=2 SV=1//5.17857e-77
PGSC0003DMG400014778	15.5074	80.3442	-2.3732	2.2216e-07	1.9879e-06	Tyramine hydroxycinnamoyl transferase	sp|Q9SMB8|THT11_TOBAC Tyramine N-feruloyltransferase 4/11 OS=Nicotiana tabacum GN=THT4 PE=2 SV=1//2.13725e-117
PGSC0003DMG400015552	95.7857	496.256	-2.3732	4.3963e-21	1.5561e-19	Beta-ketoacyl-coa synthase family protein	sp|Q9LQP8|KCS3_ARATH 3-ketoacyl-CoA synthase 3 OS=Arabidopsis thaliana GN=KCS3 PE=2 SV=3//0
PGSC0003DMG400018182	100.416	520.081	-2.3728	1.8988e-18	5.4475e-17	Ring finger protein	sp|Q8LGA5|ATL31_ARATH E3 ubiquitin-protein ligase ATL31 OS=Arabidopsis thaliana GN=ATL31 PE=1 SV=2//7.1965e-61
PGSC0003DMG400009078	42.2509	218.061	-2.3677	1.2962e-07	1.2029e-06	Receptor serine/threonine kinase	sp|Q9FID5|Y5393_ARATH Probable receptor-like protein kinase At5g39030 OS=Arabidopsis thaliana GN=At5g39030 PE=2 SV=1//4.08878e-89
PGSC0003DMG400014192	30.9033	159.056	-2.3637	8.1462e-13	1.4019e-11	Mitochondrial glycoprotein family protein	sp|Q8W487|YB95_ARATH Uncharacterized protein At2g39795, mitochondrial OS=Arabidopsis thaliana GN=At2g39795 PE=2 SV=1//2.73622e-13
PGSC0003DMG400015687	23.787	122.383	-2.3632	3.5803e-10	4.654e-09	Conserved gene of unknown function	sp|C0LGQ5|GSO1_ARATH LRR receptor-like serine/threonine-protein kinase GSO1 OS=Arabidopsis thaliana GN=GSO1 PE=2 SV=1//3.74446e-25
PGSC0003DMG400025049	4.84506	24.9179	-2.3626	0.0047565	0.017939	Gene of unknown function	-//-
PGSC0003DMG401000216	1249.25	6411.84	-2.3597	1.2707e-86	7.1156e-84	Dead box ATP-dependent RNA helicase	sp|Q9FFQ1|RH31_ARATH DEAD-box ATP-dependent RNA helicase 31 OS=Arabidopsis thaliana GN=RH31 PE=2 SV=2//3.78282e-12
PGSC0003DMG400008309	731.566	3749.84	-2.3578	2.6372e-14	5.2667e-13	Chlorophyll a/b binding protein	sp|P07370|CB2B_SOLLC Chlorophyll a-b binding protein 1B, chloroplastic OS=Solanum lycopersicum GN=CAB1B PE=3 SV=1//4.86365e-176
PGSC0003DMG400022496	293.581	1499.91	-2.353	2.3581e-56	5.0019e-54	60S ribosome subunit biogenesis protein NIP7	sp|A4QND5|NIP7_XENTR 60S ribosome subunit biogenesis protein NIP7 homolog OS=Xenopus tropicalis GN=nip7 PE=2 SV=1//8.01199e-79
PGSC0003DMG400009109	7.41103	37.8361	-2.352	0.00042872	0.0021223	Trehalose-6-phosphate synthase	sp|Q9FWQ2|TPP2_ORYSJ Probable trehalose-phosphate phosphatase 2 OS=Oryza sativa subsp. japonica GN=TPP2 PE=1 SV=1//1.74651e-113
PGSC0003DMG400033079	284.616	1450.87	-2.3498	2.907e-55	5.6919e-53	SET protein, phospatase 2A inhibitor	sp|Q8LC68|NRP2_ARATH NAP1-related protein 2 OS=Arabidopsis thaliana GN=NRP2 PE=1 SV=2//8.56762e-107
PGSC0003DMG400003384	23.532	119.828	-2.3483	2.662e-08	2.7422e-07	Origin-recognition complex subunit 6	sp|Q9ZVH3|ORC6_ARATH Origin of replication complex subunit 6 OS=Arabidopsis thaliana GN=ORC6 PE=1 SV=2//1.80835e-135
PGSC0003DMG401030312	6.39899	32.5849	-2.3483	0.0011951	0.0053125	ZPT2-12	sp|Q9SLD4|ZAT11_ARATH Zinc finger protein ZAT11 OS=Arabidopsis thaliana GN=ZAT11 PE=2 SV=1//6.55333e-30
PGSC0003DMG400013744	91.0762	462.752	-2.3451	0.0014607	0.0063627	Ethylene-responsive element binding factor	sp|Q40477|ERF4_TOBAC Ethylene-responsive transcription factor 4 OS=Nicotiana tabacum GN=ERF4 PE=1 SV=1//2.36955e-19
PGSC0003DMG400035478	158.126	803.182	-2.3447	9.3004e-10	1.1482e-08	Conserved gene of unknown function	-//-
PGSC0003DMG400006842	144.587	734.389	-2.3446	1.7898e-12	2.9601e-11	SBT4B protein	sp|O49607|SBT16_ARATH Subtilisin-like protease SBT1.6 OS=Arabidopsis thaliana GN=SBT1.6 PE=2 SV=1//6.23668e-93
PGSC0003DMG400012964	24.6477	125.133	-2.3439	9.91e-07	8.0754e-06	Lipase	sp|Q9SX25|CXE6_ARATH Probable carboxylesterase 6 OS=Arabidopsis thaliana GN=CXE6 PE=2 SV=1//2.73446e-116
PGSC0003DMG400008262	237.273	1200.49	-2.339	1.6969e-20	5.6833e-19	Nitrite reductase	sp|P38500|NIR_BETPN Ferredoxin--nitrite reductase, chloroplastic OS=Betula pendula GN=NIR1 PE=2 SV=1//0
PGSC0003DMG400013144	159.776	807.806	-2.338	5.8684e-15	1.262e-13	Conserved gene of unknown function	-//-
PGSC0003DMG400014736	40.5217	204.834	-2.3377	0.00015017	0.00082316	Serine-threonine protein kinase, plant-type	sp|Q9LY03|IRK_ARATH Probable LRR receptor-like serine/threonine-protein kinase IRK OS=Arabidopsis thaliana GN=IRK PE=1 SV=1//3.4829e-18
PGSC0003DMG400009365	86.6454	437.86	-2.3373	2.6396e-16	6.3547e-15	AT-hook DNA-binding protein	sp|Q9LTA2|AHL17_ARATH AT-hook motif nuclear-localized protein 17 OS=Arabidopsis thaliana GN=AHL17 PE=2 SV=1//4.05653e-60
PGSC0003DMG400020218	38.2426	193.119	-2.3362	8.0649e-10	1.0023e-08	Conserved gene of unknown function	-//-
PGSC0003DMG400016621	5.60211	28.2473	-2.3341	0.0021273	0.0088648	Cytochrome P450	sp|Q8VWZ7|C76B6_CATRO Geraniol 8-hydroxylase OS=Catharanthus roseus GN=CYP76B6 PE=1 SV=1//0
PGSC0003DMG402003286	73.3056	369.471	-2.3335	1.6585e-07	1.5146e-06	ACI112	-//-
PGSC0003DMG400005673	232.603	1171.73	-2.3327	2.3327e-49	3.5886e-47	Zinc finger (Ran-binding) family protein	sp|Q8S9K3|VAR3_ARATH Zinc finger protein VAR3, chloroplastic OS=Arabidopsis thaliana GN=VAR3 PE=1 SV=2//3.93605e-34
PGSC0003DMG400026779	320.579	1614.69	-2.3325	1.6263e-57	3.5299e-55	PAS/LOV protein A	sp|O64511|TLOV1_ARATH Protein TWIN LOV 1 OS=Arabidopsis thaliana GN=TLP1 PE=1 SV=2//1.46314e-10
PGSC0003DMG400018942	13.7702	69.2829	-2.3309	4.562e-06	3.3177e-05	Autoinhibited calcium ATPase	sp|Q9LY77|ACA12_ARATH Calcium-transporting ATPase 12, plasma membrane-type OS=Arabidopsis thaliana GN=ACA12 PE=2 SV=1//0
PGSC0003DMG400026414	273.268	1373.71	-2.3297	3.1747e-36	2.9239e-34	Ribosomal protein l7ae	sp|Q6P8E9|NH2L1_XENTR NHP2-like protein 1 OS=Xenopus tropicalis GN=nhp2l1 PE=2 SV=1//1.85256e-57
PGSC0003DMG400029569	5204.54	26083.3	-2.3253	1.5563e-96	1.2104e-93	Proline-rich protein	sp|P14009|14KD_DAUCA 14 kDa proline-rich protein DC2.15 OS=Daucus carota PE=2 SV=1//4.6118e-21
PGSC0003DMG400019072	24.9027	124.749	-2.3247	2.1418e-10	2.8448e-09	M18S-3Ap	sp|Q9C9H7|RLP12_ARATH Receptor-like protein 12 OS=Arabidopsis thaliana GN=RLP12 PE=2 SV=2//5.00735e-45
PGSC0003DMG400030514	46.9845	235.323	-2.3244	9.3479e-15	1.9561e-13	Histone chaperone ASF1A	sp|Q9C9M6|ASF1A_ARATH Probable histone chaperone ASF1A OS=Arabidopsis thaliana GN=ASF1A PE=2 SV=1//3.16669e-97
PGSC0003DMG400023144	840.094	4199.56	-2.3216	0.00024539	0.0012819	41 kD chloroplast nucleoid DNA binding protein (CND41)	sp|Q9LS40|ASPG1_ARATH Protein ASPARTIC PROTEASE IN GUARD CELL 1 OS=Arabidopsis thaliana GN=ASPG1 PE=1 SV=1//2.14891e-59
PGSC0003DMG400040010	36.8002	183.255	-2.3161	8.039e-14	1.5198e-12	Pentatricopeptide repeat-containing protein	sp|Q9M065|PP352_ARATH Pentatricopeptide repeat-containing protein At4g36680, mitochondrial OS=Arabidopsis thaliana GN=At4g36680 PE=2 SV=1//2.87556e-162
PGSC0003DMG400006242	57.8699	288.133	-2.3159	7.1633e-20	2.2792e-18	Protein phosphatase 2c	sp|Q9M9W9|P2C34_ARATH Probable protein phosphatase 2C 34 OS=Arabidopsis thaliana GN=At3g05640 PE=2 SV=1//9.50445e-140
PGSC0003DMG400027425	26.2096	130.49	-2.3158	1.5633e-10	2.1105e-09	Sugar transporter	sp|Q8GW61|STP14_ARATH Sugar transport protein 14 OS=Arabidopsis thaliana GN=STP14 PE=2 SV=2//0
PGSC0003DMG400028145	103.38	514.291	-2.3146	6.829e-24	2.9461e-22	Syntaxin	sp|Q9ZSD4|SY121_ARATH Syntaxin-121 OS=Arabidopsis thaliana GN=SYP121 PE=1 SV=1//9.51897e-134
PGSC0003DMG400028485	7.8812	39.1788	-2.3136	0.00049914	0.0024305	Conserved gene of unknown function	-//-
PGSC0003DMG400002166	3.64975	18.1244	-2.3121	0.015469	0.049887	Glutathione S-transferase	sp|Q03662|GSTX1_TOBAC Probable glutathione S-transferase OS=Nicotiana tabacum PE=2 SV=1//3.70693e-20
PGSC0003DMG400025558	41.4939	205.218	-2.3062	0.0069826	0.025084	ATP binding protein	sp|Q39202|RLK1_ARATH G-type lectin S-receptor-like serine/threonine-protein kinase RLK1 OS=Arabidopsis thaliana GN=RLK1 PE=2 SV=2//3.51259e-09
PGSC0003DMG401027133	9.3634	46.2618	-2.3047	0.00012495	0.00069731	UDP-glucosyltransferase family 1 protein	sp|U3U992|UGT8_CATRO 7-deoxyloganetic acid glucosyltransferase OS=Catharanthus roseus GN=UGT709C2 PE=1 SV=1//2.4007e-134
PGSC0003DMG400005539	7.15605	35.3103	-2.3029	0.00065071	0.0030838	Hcr2-0A	sp|Q9C9H7|RLP12_ARATH Receptor-like protein 12 OS=Arabidopsis thaliana GN=RLP12 PE=2 SV=2//2.49333e-11
PGSC0003DMG400005641	10.5906	52.2317	-2.3021	0.0039642	0.015346	MYB	sp|P81391|MYB05_ANTMA Myb-related protein 305 OS=Antirrhinum majus GN=MYB305 PE=2 SV=1//1.00648e-56
PGSC0003DMG400003565	627.5	3092.41	-2.301	6.7975e-22	2.541e-20	DnaJ	sp|Q9FYB5|DNJ11_ARATH Chaperone protein dnaJ 11, chloroplastic OS=Arabidopsis thaliana GN=ATJ11 PE=1 SV=2//9.51694e-22
PGSC0003DMG400013204	17.3163	85.3009	-2.3004	1.759e-07	1.6011e-06	NADH-ubiquinone oxidoreductase 49 kDa subunit	sp|Q36450|NDUS2_NICSY NADH dehydrogenase [ubiquinone] iron-sulfur protein 2 OS=Nicotiana sylvestris GN=NAD7 PE=2 SV=1//5.17903e-11
PGSC0003DMG400010296	11.8577	58.017	-2.2907	1.8185e-05	0.00011924	Patellin-4	sp|Q94C59|PATL4_ARATH Patellin-4 OS=Arabidopsis thaliana GN=PATL4 PE=1 SV=2//2.67256e-88
PGSC0003DMG400014459	1104.02	5399.97	-2.2902	1.3402e-09	1.6251e-08	Phosphoethanolamine N-methyltransferase	sp|Q9FR44|PEAM1_ARATH Phosphoethanolamine N-methyltransferase 1 OS=Arabidopsis thaliana GN=NMT1 PE=1 SV=1//0
PGSC0003DMG400025635	16.0493	78.3927	-2.2882	0.0038861	0.015058	Leucine rich repeat containing protein	sp|Q9SD62|Y3471_ARATH Putative receptor-like protein kinase At3g47110 OS=Arabidopsis thaliana GN=At3g47110 PE=3 SV=1//7.53124e-06
PGSC0003DMG402021193	97.0449	473.825	-2.2876	2.9755e-28	1.7107e-26	U3 small nucleolar RNA-interacting protein	sp|Q75LV5|YAO_ORYSJ U3 snoRNP-associated protein-like YAOH OS=Oryza sativa subsp. japonica GN=Os03g0625900 PE=2 SV=1//1.32953e-170
PGSC0003DMG400005745	639.143	3120.42	-2.2875	0.00016454	0.00089196	Calcium-binding allergen Ole e 8	sp|Q9M7R0|ALL8_OLEEU Calcium-binding allergen Ole e 8 OS=Olea europaea PE=1 SV=1//1.44501e-64
PGSC0003DMG400004703	45.9086	224.066	-2.2871	6.5932e-16	1.5487e-14	Conserved gene of unknown function	-//-
PGSC0003DMG402030736	70.6679	344.737	-2.2864	4.4006e-07	3.7912e-06	Zinc finger family protein	-//-
PGSC0003DMG400027225	61.7029	300.757	-2.2852	3.4627e-05	0.00021579	Conserved gene of unknown function	-//-
PGSC0003DMG400005629	4.19163	20.4055	-2.2834	0.011192	0.037882	Structural constituent of cell wall	sp|Q9M9A5|PCR6_ARATH Protein PLANT CADMIUM RESISTANCE 6 OS=Arabidopsis thaliana GN=PCR6 PE=2 SV=1//3.06522e-49
PGSC0003DMG400021177	267.379	1300.82	-2.2825	4.2986e-50	6.957e-48	Dead box ATP-dependent RNA helicase	sp|Q9SW44|RH16_ARATH DEAD-box ATP-dependent RNA helicase 16 OS=Arabidopsis thaliana GN=RH16 PE=2 SV=1//0
PGSC0003DMG400022210	80.3501	390.201	-2.2798	2.3188e-24	1.0472e-22	Mitogen-activated protein kinase kinase kinase	sp|Q9FZ36|M3K2_ARATH Mitogen-activated protein kinase kinase kinase 2 OS=Arabidopsis thaliana GN=ANP2 PE=2 SV=1//7.56806e-55
PGSC0003DMG400019718	860.342	4163.9	-2.275	1.0257e-30	6.8871e-29	Amine oxidase	sp|Q8H191|PAO4_ARATH Probable polyamine oxidase 4 OS=Arabidopsis thaliana GN=PAO4 PE=1 SV=1//0
PGSC0003DMG400002732	118.808	574.625	-2.274	9.1568e-10	1.1309e-08	VQ motif-containing protein	-//-
PGSC0003DMG400002800	21.1095	101.978	-2.2723	1.6729e-08	1.7668e-07	Nicotianamine synthase	sp|Q9XGI7|NAS_SOLLC Nicotianamine synthase OS=Solanum lycopersicum GN=CHLN PE=2 SV=1//0
PGSC0003DMG400031548	9.50685	45.9274	-2.2723	0.00014228	0.00078448	Conserved gene of unknown function	-//-
PGSC0003DMG400006149	15034.8	72495.5	-2.2696	5.9695e-76	2.4946e-73	Chlorophyll a-b binding protein 4, chloroplastic	sp|P14278|CB24_SOLLC Chlorophyll a-b binding protein 4, chloroplastic OS=Solanum lycopersicum GN=CAB4 PE=2 SV=1//0
PGSC0003DMG400024309	203.397	980.584	-2.2693	1.2407e-27	6.8652e-26	Conserved gene of unknown function	sp|Q501D5|MCMBP_ARATH Mini-chromosome maintenance complex-binding protein OS=Arabidopsis thaliana GN=ETG1 PE=1 SV=1//0
PGSC0003DMG400007375	4419.52	21292.2	-2.2684	3.7984e-75	1.5413e-72	Chlorophyll a/b-binding protein PS II-Type I	sp|P08221|CB21_CUCSA Chlorophyll a-b binding protein of LHCII type I, chloroplastic (Fragment) OS=Cucumis sativus PE=2 SV=1//2.16692e-140
PGSC0003DMG400028789	21.4362	103.226	-2.2677	1.434e-08	1.5301e-07	Conserved gene of unknown function	-//-
PGSC0003DMG400034322	13.81	66.4876	-2.2674	5.5976e-06	4.0084e-05	Zinc finger protein	sp|Q96289|ZAT10_ARATH Zinc finger protein ZAT10 OS=Arabidopsis thaliana GN=ZAT10 PE=2 SV=1//1.24108e-36
PGSC0003DMG400034790	632.847	3025.94	-2.2575	0.00038063	0.0019051	P69B protein	sp|O65351|SBT17_ARATH Subtilisin-like protease SBT1.7 OS=Arabidopsis thaliana GN=SBT1.7 PE=1 SV=1//1.22679e-140
PGSC0003DMG400032160	753.799	3602.29	-2.2567	3.2395e-15	7.1307e-14	Conserved gene of unknown function	sp|Q9LQU4|PCR2_ARATH Protein PLANT CADMIUM RESISTANCE 2 OS=Arabidopsis thaliana GN=PCR2 PE=1 SV=1//1.66208e-50
PGSC0003DMG400008931	48.363	230.925	-2.2554	3.6104e-16	8.5886e-15	Conserved gene of unknown function	-//-
PGSC0003DMG400047346	115.636	551.358	-2.2534	3.7138e-06	2.7371e-05	BRASSINOSTEROID INSENSITIVE 1-associated receptor kinase 1	sp|O64825|LYK4_ARATH LysM domain receptor-like kinase 4 OS=Arabidopsis thaliana GN=LYK4 PE=1 SV=1//3.60364e-146
PGSC0003DMG402007388	7.84138	37.3468	-2.2518	0.011598	0.039071	MRNA, 1346 bp sequence	sp|Q9SAH7|WRK40_ARATH Probable WRKY transcription factor 40 OS=Arabidopsis thaliana GN=WRKY40 PE=1 SV=1//2.14073e-54
PGSC0003DMG400020253	355.754	1690.26	-2.2483	1.5416e-16	3.783e-15	Ribonucleoside-diphosphate reductase small chain	sp|P49730|RIR2_TOBAC Ribonucleoside-diphosphate reductase small chain OS=Nicotiana tabacum PE=2 SV=1//0
PGSC0003DMG400016030	16.0174	76.0315	-2.247	1.957e-06	1.5157e-05	Glutaredoxin	sp|Q9SA68|GRXS1_ARATH Monothiol glutaredoxin-S1 OS=Arabidopsis thaliana GN=GRXS1 PE=3 SV=1//1.64986e-37
PGSC0003DMG400027185	47.4944	225.249	-2.2457	8.5101e-16	1.9774e-14	Hydrolase	-//-
PGSC0003DMG400001191	3890.25	18426.9	-2.2439	1.5296e-88	9.5169e-86	Nucleolin	sp|Q7XTT4|NUCL2_ORYSJ Nucleolin 2 OS=Oryza sativa subsp. japonica GN=Os04g0620700 PE=2 SV=2//4.78534e-70
PGSC0003DMG400025752	553.135	2620.13	-2.2439	2.1713e-25	1.0375e-23	LOB domain-containing protein	sp|Q9FN11|LBD37_ARATH LOB domain-containing protein 37 OS=Arabidopsis thaliana GN=LBD37 PE=2 SV=1//4.65044e-45
PGSC0003DMG400025404	7.55448	35.6897	-2.2401	0.00082387	0.0038223	Class S F-box protein	sp|Q9SU30|CPR30_ARATH F-box protein CPR30 OS=Arabidopsis thaliana GN=CPR30 PE=1 SV=2//3.07133e-15
PGSC0003DMG400030908	13.2283	62.4644	-2.2394	9.0139e-06	6.2316e-05	Conserved gene of unknown function	sp|Q6PR54|RIF1_MOUSE Telomere-associated protein RIF1 OS=Mus musculus GN=Rif1 PE=1 SV=2//3.59308e-13
PGSC0003DMG400013417	143.535	676.108	-2.2358	4.5317e-34	3.6356e-32	Chlorophyll a-b binding protein 3C, chloroplastic	sp|P07369|CB2G_SOLLC Chlorophyll a-b binding protein 3C, chloroplastic OS=Solanum lycopersicum GN=CAB3C PE=3 SV=1//0
PGSC0003DMG400026155	7.80947	36.698	-2.2324	0.0011259	0.0050416	S-locus-specific glycoprotein S6	sp|Q9ZR08|Y4230_ARATH G-type lectin S-receptor-like serine/threonine-protein kinase At4g03230 OS=Arabidopsis thaliana GN=At4g03230 PE=3 SV=3//0
PGSC0003DMG400012572	12.6147	59.1102	-2.2283	1.6612e-05	0.00010983	Minichromosome maintenance protein MCM	sp|F4IFF3|MCM9_ARATH Probable DNA helicase MCM9 OS=Arabidopsis thaliana GN=MCM9 PE=3 SV=1//6.42934e-10
PGSC0003DMG400003060	52.7777	247.123	-2.2272	7.4671e-16	1.7394e-14	Conserved gene of unknown function	-//-
PGSC0003DMG400016149	45.1117	211.228	-2.2272	0.0020524	0.0085898	Avr9/Cf-9 rapidly elicited protein 75	-//-
PGSC0003DMG400013736	28.5923	133.849	-2.2269	3.9422e-09	4.4977e-08	BED finger-nbs-lrr resistance protein	sp|Q9T048|DRL27_ARATH Disease resistance protein At4g27190 OS=Arabidopsis thaliana GN=At4g27190 PE=2 SV=1//4.67815e-85
PGSC0003DMG400009016	22.7671	106.535	-2.2263	7.6669e-09	8.4282e-08	Pentatricopeptide repeat-containing protein	sp|Q9FZ24|PPR4_ARATH Pentatricopeptide repeat-containing protein At1g02370, mitochondrial OS=Arabidopsis thaliana GN=At1g02370 PE=2 SV=1//1.14529e-149
PGSC0003DMG400032785	30.1462	140.992	-2.2256	7.902e-11	1.1024e-09	Conserved gene of unknown function	sp|Q9FIZ3|GSO2_ARATH LRR receptor-like serine/threonine-protein kinase GSO2 OS=Arabidopsis thaliana GN=GSO2 PE=2 SV=2//2.85814e-11
PGSC0003DMG400003967	40.9201	190.927	-2.2221	4.1582e-12	6.6301e-11	Conserved gene of unknown function	sp|Q9Y4F3|MARF1_HUMAN Meiosis arrest female protein 1 OS=Homo sapiens GN=KIAA0430 PE=1 SV=6//3.211e-08
PGSC0003DMG400018677	297.549	1388.25	-2.2221	2.9181e-15	6.464e-14	Lectin kinase	sp|Q9FG33|LRKS5_ARATH Probable L-type lectin-domain containing receptor kinase S.5 OS=Arabidopsis thaliana GN=LECRKS5 PE=2 SV=1//4.80299e-121
PGSC0003DMG400010676	485.686	2258.72	-2.2174	2.0522e-60	5.0848e-58	DNA binding protein	sp|O60094|DPO5_SCHPO DNA polymerase V OS=Schizosaccharomyces pombe (strain 972 / ATCC 24843) GN=pol5 PE=1 SV=2//1.71368e-13
PGSC0003DMG400003848	129.693	601.733	-2.214	2.5618e-06	1.9412e-05	Sugar transporter	sp|P93051|ERDL7_ARATH Sugar transporter ERD6-like 7 OS=Arabidopsis thaliana GN=At2g48020 PE=2 SV=2//0
PGSC0003DMG400014614	6.39899	29.6798	-2.2136	0.0031546	0.012546	Conserved gene of unknown function	-//-
PGSC0003DMG400006190	23.7472	110.064	-2.2125	7.4366e-09	8.1911e-08	Minichromosome maintenance protein 10 isoform 1	sp|Q28E45|MCM10_XENTR Protein MCM10 homolog OS=Xenopus tropicalis GN=mcm10 PE=2 SV=1//1.69111e-31
PGSC0003DMG400009869	584.922	2704.72	-2.2092	0.00013324	0.00073931	DNAJ	sp|Q9FYB5|DNJ11_ARATH Chaperone protein dnaJ 11, chloroplastic OS=Arabidopsis thaliana GN=ATJ11 PE=1 SV=2//6.17539e-26
PGSC0003DMG402024077	8.4948	39.2237	-2.2071	0.0014452	0.0063057	Conserved gene of unknown function	sp|B6SFA4|MAA3_ARATH Probable helicase MAGATAMA 3 OS=Arabidopsis thaliana GN=MAA3 PE=2 SV=1//2.77446e-23
PGSC0003DMG400025481	44.8248	206.935	-2.2068	0.00058021	0.0027841	WRKY domain class transcription factor	sp|O22176|WRK15_ARATH Probable WRKY transcription factor 15 OS=Arabidopsis thaliana GN=WRKY15 PE=2 SV=1//4.31949e-61
PGSC0003DMG400001434	370.943	1709.08	-2.2039	1.8478e-27	1.0124e-25	WRKY transcription factor-c	sp|Q9ZQ70|WRKY3_ARATH Probable WRKY transcription factor 3 OS=Arabidopsis thaliana GN=WRKY3 PE=2 SV=1//9.24906e-98
PGSC0003DMG400020576	139.232	641.062	-2.203	2.4194e-32	1.7549e-30	RNA binding protein	sp|Q9SVM8|RBG2_ARATH Glycine-rich RNA-binding protein 2, mitochondrial OS=Arabidopsis thaliana GN=RBG2 PE=1 SV=1//6.05346e-43
PGSC0003DMG400020830	24.8708	114.492	-2.2027	6.519e-09	7.2402e-08	Mitochondrial import inner membrane translocase subunit Tim10	sp|Q9ZW33|TIM10_ARATH Mitochondrial import inner membrane translocase subunit TIM10 OS=Arabidopsis thaliana GN=TIM10 PE=1 SV=1//1.1006e-31
PGSC0003DMG400024820	14.7105	67.7156	-2.2026	4.9911e-06	3.6036e-05	MAP3Ka	sp|Q9CAD5|YODA_ARATH Mitogen-activated protein kinase kinase kinase YODA OS=Arabidopsis thaliana GN=YDA PE=1 SV=1//4.40825e-95
PGSC0003DMG400025261	181.754	835.953	-2.2014	3.1057e-07	2.7327e-06	Histone H3.2	sp|P68428|H32_WHEAT Histone H3.2 OS=Triticum aestivum PE=1 SV=2//4.48821e-52
PGSC0003DMG402023533	26.5682	122.109	-2.2004	1.6996e-09	2.0345e-08	DNA replication complex GINS protein PSF2	sp|Q9C7A8|PSF2_ARATH DNA replication complex GINS protein PSF2 OS=Arabidopsis thaliana GN=GINS2 PE=2 SV=2//5.95351e-74
PGSC0003DMG400030533	51.3673	235.897	-2.1992	0.0002717	0.0014048	Wall-associated kinase	sp|P0C5E2|Y1839_ARATH Probable serine/threonine-protein kinase At1g18390 OS=Arabidopsis thaliana GN=At1g18390 PE=2 SV=2//1.25669e-143
PGSC0003DMG400024578	31.5567	144.276	-2.1928	4.3311e-09	4.9175e-08	Type-A response regulator	sp|Q9ZWS6|ARR6_ARATH Two-component response regulator ARR6 OS=Arabidopsis thaliana GN=ARR6 PE=1 SV=2//1.21374e-66
PGSC0003DMG400027026	6.07228	27.6882	-2.189	0.0037	0.0144	Multidrug/pheromone exporter, MDR family, ABC transporter family	sp|Q9SGY1|AB10B_ARATH ABC transporter B family member 10 OS=Arabidopsis thaliana GN=ABCB10 PE=1 SV=2//1.00072e-97
PGSC0003DMG400009892	431.649	1967.6	-2.1885	5.7526e-13	1.0054e-11	Prolyl endopeptidase	sp|Q9QUR6|PPCE_MOUSE Prolyl endopeptidase OS=Mus musculus GN=Prep PE=2 SV=1//0
PGSC0003DMG400004952	140.786	641.496	-2.1879	6.3449e-32	4.4524e-30	Branched-chain amino acid aminotransferase	-//-
PGSC0003DMG400016389	119.939	546.077	-2.1868	1.2404e-28	7.3424e-27	U3 small nucleolar ribonucleoprotein protein imp4	sp|Q5PQR5|IMP4_RAT U3 small nucleolar ribonucleoprotein protein IMP4 OS=Rattus norvegicus GN=Imp4 PE=2 SV=1//2.82224e-105
PGSC0003DMG400022151	78.9475	359.323	-2.1863	2.672e-21	9.5913e-20	Chaperone protein DNAj	sp|Q9FYB5|DNJ11_ARATH Chaperone protein dnaJ 11, chloroplastic OS=Arabidopsis thaliana GN=ATJ11 PE=1 SV=2//1.96859e-22
PGSC0003DMG400032192	195.58	890.006	-2.1861	7.4155e-39	7.7185e-37	RRNA-processing protein EBP2	sp|Q9LUJ5|EBP2_ARATH Probable rRNA-processing protein EBP2 homolog OS=Arabidopsis thaliana GN=At3g22660 PE=2 SV=1//1.97048e-80
PGSC0003DMG400027176	1541.19	7004.57	-2.1843	6.6969e-07	5.6241e-06	Transcription factor	sp|Q9XEE6|C3H29_ARATH Zinc finger CCCH domain-containing protein 29 OS=Arabidopsis thaliana GN=At2g40140 PE=2 SV=1//0
PGSC0003DMG400025246	550.513	2501.33	-2.1838	1.4988e-10	2.0283e-09	Histone H3.2	sp|P68428|H32_WHEAT Histone H3.2 OS=Triticum aestivum PE=1 SV=2//4.22219e-77
PGSC0003DMG400006458	19.699	89.349	-2.1813	2.3328e-07	2.0788e-06	Leucine rich repeat protein	sp|O64566|PIRL6_ARATH Plant intracellular Ras-group-related LRR protein 6 OS=Arabidopsis thaliana GN=PIRL6 PE=2 SV=1//5.89463e-119
PGSC0003DMG400004000	31.3336	141.965	-2.1798	0.00092323	0.0042321	ATP binding protein	sp|Q39202|RLK1_ARATH G-type lectin S-receptor-like serine/threonine-protein kinase RLK1 OS=Arabidopsis thaliana GN=RLK1 PE=2 SV=2//4.70362e-13
PGSC0003DMG400004824	11.1325	50.4398	-2.1798	8.9903e-05	0.00051677	CYP92B3	sp|Q9SD85|F3PH_ARATH Flavonoid 3&apos;-monooxygenase OS=Arabidopsis thaliana GN=CYP75B1 PE=1 SV=1//1.94496e-55
PGSC0003DMG400014442	12.1446	54.9571	-2.178	5.0267e-05	0.00030385	Flavonoid 3-hydroxylase	sp|H2DH18|C7A12_PANGI Cytochrome P450 CYP736A12 OS=Panax ginseng PE=2 SV=1//6.61261e-160
PGSC0003DMG400007125	24.4006	110.069	-2.1734	1.8337e-08	1.9266e-07	Conserved gene of unknown function	-//-
PGSC0003DMG400027180	14.7503	66.5326	-2.1733	1.1154e-05	7.5761e-05	Anthocyanin 5-aromatic acyltransferase	sp|Q9FF86|DCR_ARATH BAHD acyltransferase DCR OS=Arabidopsis thaliana GN=DCR PE=2 SV=1//6.58414e-61
PGSC0003DMG400012290	28.9509	130.555	-2.173	7.68e-08	7.334e-07	DNA primase	sp|Q24317|PRI1_DROME DNA primase small subunit OS=Drosophila melanogaster GN=DNApol-alpha50 PE=2 SV=2//1.24213e-15
PGSC0003DMG400018341	80.7166	363.501	-2.171	3.8898e-05	0.00024005	Conserved gene of unknown function	-//-
PGSC0003DMG400007463	24.4325	110.019	-2.1709	1.0329e-08	1.1192e-07	Phospholipid-transporting ATPase 9	sp|Q9SX33|ALA9_ARATH Putative phospholipid-transporting ATPase 9 OS=Arabidopsis thaliana GN=ALA9 PE=3 SV=1//0
PGSC0003DMG400009530	188.033	846.28	-2.1701	2.7978e-37	2.6827e-35	WRKY transcription factor 3	sp|Q9SV15|WRK11_ARATH Probable WRKY transcription factor 11 OS=Arabidopsis thaliana GN=WRKY11 PE=2 SV=2//2.94082e-65
PGSC0003DMG400011907	5.06023	22.7515	-2.1687	0.010347	0.035399	NBS-coding resistance gene analog	sp|Q6L3Z7|R1B14_SOLDE Putative late blight resistance protein homolog R1B-14 OS=Solanum demissum GN=R1B-14 PE=3 SV=1//4.3135e-24
PGSC0003DMG400030661	63.6872	286.311	-2.1685	5.283e-18	1.466e-16	ATP binding protein	-//-
PGSC0003DMG401011794	13.6985	61.506	-2.1667	0.00044469	0.0021944	Conserved gene of unknown function	sp|Q9LMP1|WAK2_ARATH Wall-associated receptor kinase 2 OS=Arabidopsis thaliana GN=WAK2 PE=1 SV=1//9.89205e-14
PGSC0003DMG401027528	133.239	598.04	-2.1662	5.4586e-30	3.5216e-28	Peter Pan	sp|Q9ASU7|PPAN_ARATH Peter Pan-like protein OS=Arabidopsis thaliana GN=PPAN PE=1 SV=1//9.61412e-29
PGSC0003DMG400004263	15.7226	70.4659	-2.1641	4.595e-06	3.3374e-05	Thaumatin	sp|P81370|TLP_ACTDE Thaumatin-like protein OS=Actinidia deliciosa GN=tlp PE=1 SV=2//1.65575e-82
PGSC0003DMG402027676	7.62621	34.1473	-2.1627	0.0013291	0.0058448	Conserved gene of unknown function	sp|F4I111|MCU6_ARATH Calcium uniporter protein 6, mitochondrial OS=Arabidopsis thaliana GN=At1g09575 PE=2 SV=1//7.56968e-23
PGSC0003DMG400001119	488.722	2185.74	-2.161	1.5044e-22	5.8993e-21	Histone H3.2	sp|P68428|H32_WHEAT Histone H3.2 OS=Triticum aestivum PE=1 SV=2//5.51162e-77
PGSC0003DMG400013449	19.1173	85.2809	-2.1573	3.7e-07	3.2253e-06	SNF2 domain-containing protein	sp|Q9FIY7|SM3L3_ARATH Putative SWI/SNF-related matrix-associated actin-dependent regulator of chromatin subfamily A member 3-like 3 OS=Arabidopsis thaliana GN=At5g43530 PE=3 SV=1//0
PGSC0003DMG400010700	27.1101	120.746	-2.1551	3.5493e-09	4.0795e-08	Hcr9-OR2A	sp|Q9C9H7|RLP12_ARATH Receptor-like protein 12 OS=Arabidopsis thaliana GN=RLP12 PE=2 SV=2//2.25724e-81
PGSC0003DMG400019725	46.7693	208.173	-2.1542	3.499e-14	6.8993e-13	Conserved gene of unknown function	sp|D7SFH9|GPDL2_ARATH Glycerophosphodiester phosphodiesterase protein kinase domain-containing GDPDL2 OS=Arabidopsis thaliana GN=GDPDL2 PE=1 SV=1//9.63736e-81
PGSC0003DMG400040046	75.2579	334.754	-2.1532	0.0013673	0.0059984	Ethylene response factor 5	sp|Q40478|ERF5_TOBAC Ethylene-responsive transcription factor 5 OS=Nicotiana tabacum GN=ERF5 PE=2 SV=1//1.46953e-84
PGSC0003DMG400024948	126.267	561.202	-2.152	1.1796e-23	5.0502e-22	Arabinogalactan protein	-//-
PGSC0003DMG400015287	24.1776	107.269	-2.1495	2.6404e-08	2.721e-07	Proteinase inhibitor type-2 CEVI57	sp|Q43502|IP23_SOLLC Proteinase inhibitor type-2 CEVI57 OS=Solanum lycopersicum GN=CEVI57 PE=2 SV=1//3.42786e-67
PGSC0003DMG400028676	39.1112	173.492	-2.1492	4.6462e-12	7.3622e-11	Chromatin assembly factor I P60 subunit	sp|Q9SXY1|FAS2_ARATH Chromatin assembly factor 1 subunit FAS2 OS=Arabidopsis thaliana GN=FAS2 PE=1 SV=1//0
PGSC0003DMG400005541	8.70998	38.6197	-2.1486	0.00071898	0.0033776	Hcr2-0A	sp|Q9C9H7|RLP12_ARATH Receptor-like protein 12 OS=Arabidopsis thaliana GN=RLP12 PE=2 SV=2//1.11613e-06
PGSC0003DMG400001895	37.4138	165.72	-2.1471	3.4573e-06	2.5595e-05	Conserved gene of unknown function	-//-
PGSC0003DMG400024219	269.069	1189.15	-2.1439	1.0864e-09	1.3283e-08	Inositol-1,4,5-triphosphate-5-phosphatase	sp|Q9FUR2|IP5P2_ARATH Type I inositol polyphosphate 5-phosphatase 2 OS=Arabidopsis thaliana GN=IP5P2 PE=1 SV=2//0
PGSC0003DMG400030673	4.98851	22.0128	-2.1417	0.012541	0.041741	Gene of unknown function	-//-
PGSC0003DMG401011095	21.9781	96.9062	-2.1405	9.6818e-07	7.9194e-06	Undecaprenyl pyrophosphate synthetase	sp|Q56Y11|DDPS2_ARATH Dehydrodolichyl diphosphate synthase 2 OS=Arabidopsis thaliana GN=At5g58770 PE=2 SV=2//1.45817e-94
PGSC0003DMG401026747	8.31154	36.5632	-2.1372	0.00094776	0.0043296	Conserved gene of unknown function	sp|Q9FIZ3|GSO2_ARATH LRR receptor-like serine/threonine-protein kinase GSO2 OS=Arabidopsis thaliana GN=GSO2 PE=2 SV=2//5.70216e-18
PGSC0003DMG402003154	35.6766	156.93	-2.1371	4.0355e-11	5.8182e-10	Proteasome-activating nucleotidase	-//-
PGSC0003DMG400011726	324.484	1426.11	-2.1359	1.7994e-39	1.923e-37	MAP kinase phosphatase 1	sp|Q9C5S1|MKP1_ARATH Protein-tyrosine-phosphatase MKP1 OS=Arabidopsis thaliana GN=MKP1 PE=1 SV=1//2.13324e-163
PGSC0003DMG400012186	4.73352	20.8049	-2.1359	0.014245	0.046529	1-amino-cyclopropane-1-carboxylate synthase	sp|P31531|1A1C_SOYBN 1-aminocyclopropane-1-carboxylate synthase OS=Glycine max GN=ACS1 PE=2 SV=1//8.71773e-37
PGSC0003DMG400031213	100.224	440.336	-2.1354	3.0318e-24	1.3604e-22	Protein gar2	sp|P28644|ROC1_SPIOL 28 kDa ribonucleoprotein, chloroplastic OS=Spinacia oleracea PE=1 SV=1//4.49341e-15
PGSC0003DMG400002963	6.00055	26.3055	-2.1322	0.0066906	0.02415	P20Sh148J07	-//-
PGSC0003DMG400024725	114.449	501.723	-2.1322	3.3189e-06	2.4675e-05	Deoxyuridine 5'-triphosphate nucleotidohydrolase	sp|P32518|DUT_SOLLC Deoxyuridine 5&apos;-triphosphate nucleotidohydrolase OS=Solanum lycopersicum PE=2 SV=1//1.61679e-110
PGSC0003DMG400001703	54.507	238.722	-2.1308	1.9298e-15	4.3539e-14	Protein binding / zinc ion binding	sp|Q9BVC3|DCC1_HUMAN Sister chromatid cohesion protein DCC1 OS=Homo sapiens GN=DSCC1 PE=1 SV=2//4.44063e-37
PGSC0003DMG400013802	13.3	58.2215	-2.1301	0.0075042	0.026759	Serine-threonine protein kinase, plant-type	sp|Q8LGB6|ZED1_ARATH Non-functional pseudokinase ZED1 OS=Arabidopsis thaliana GN=ZED1 PE=1 SV=1//4.26953e-45
PGSC0003DMG401005733	21.5797	94.4205	-2.1294	1.8849e-07	1.703e-06	Conserved gene of unknown function	-//-
PGSC0003DMG400025515	11.3875	49.746	-2.1271	0.00015287	0.00083595	Zinc finger CCCH domain-containing protein 39	sp|Q9LT81|C3H39_ARATH Zinc finger CCCH domain-containing protein 39 OS=Arabidopsis thaliana GN=At3g19360 PE=2 SV=1//1.02637e-73
PGSC0003DMG400012664	71.3532	311.449	-2.1259	1.3207e-18	3.84e-17	Multidrug resistance pump	sp|Q9LYT3|TT12_ARATH Protein TRANSPARENT TESTA 12 OS=Arabidopsis thaliana GN=TT12 PE=2 SV=1//2.15809e-149
PGSC0003DMG400028174	489.894	2134	-2.123	5.5122e-55	1.0718e-52	Brix domain containing protein	sp|Q9AWM9|RPF2_ORYSJ Ribosome production factor 2 homolog OS=Oryza sativa subsp. japonica GN=Os01g0513800 PE=2 SV=1//3.15197e-143
PGSC0003DMG400009115	225.774	982.725	-2.1219	6.2977e-39	6.5795e-37	Membrane receptor 1	-//-
PGSC0003DMG400017744	278.583	1212.18	-2.1214	2.6834e-43	3.4307e-41	Peroxidase 31	sp|Q9ZPV5|NOC2L_ARATH Nucleolar complex protein 2 homolog OS=Arabidopsis thaliana GN=At2g18220 PE=3 SV=2//1.49708e-07
PGSC0003DMG400025972	604.837	2631.38	-2.1212	1.8652e-43	2.3955e-41	14 kDa proline-rich protein DC2.15	sp|Q8RW93|LBP65_ARATH Putative lipid-binding protein At4g00165 OS=Arabidopsis thaliana GN=At4g00165 PE=2 SV=1//9.04605e-37
PGSC0003DMG400032112	305.932	1330.81	-2.121	9.0974e-11	1.2616e-09	Histone H3.2	sp|P68428|H32_WHEAT Histone H3.2 OS=Triticum aestivum PE=1 SV=2//5.99612e-77
PGSC0003DMG400013790	6.00055	26.1009	-2.1209	0.01429	0.046647	Gene of unknown function	-//-
PGSC0003DMG400008296	74.2459	321.487	-2.1144	8.1727e-19	2.3936e-17	LRR receptor-like serine/threonine-protein kinase FLS2	sp|Q9FL28|FLS2_ARATH LRR receptor-like serine/threonine-protein kinase FLS2 OS=Arabidopsis thaliana GN=FLS2 PE=1 SV=1//0
PGSC0003DMG400015461	120.003	519.258	-2.1134	1.2583e-26	6.5978e-25	Myb family transcription factor	sp|Q1A173|RADL6_ARATH Protein RADIALIS-like 6 OS=Arabidopsis thaliana GN=RL6 PE=2 SV=1//8.03544e-33
PGSC0003DMG400019116	5.2754	22.8165	-2.1127	0.0089679	0.031211	Endoribonuclease	-//-
PGSC0003DMG400020507	46.6657	201.51	-2.1104	9.0501e-12	1.3923e-10	F-box family protein	sp|Q9S9V9|FBL23_ARATH Putative F-box/LRR-repeat protein 23 OS=Arabidopsis thaliana GN=FBL23 PE=3 SV=1//3.74481e-12
PGSC0003DMG400002169	133.941	578.342	-2.1103	0.0010399	0.0046984	Glutathione-S-transferase	sp|Q03663|GSTX2_TOBAC Probable glutathione S-transferase OS=Nicotiana tabacum PE=2 SV=1//1.92516e-108
PGSC0003DMG400024564	6.47071	27.9128	-2.1089	0.005171	0.019322	Conserved gene of unknown function	-//-
PGSC0003DMG400019029	184.702	796.135	-2.1078	1.5279e-34	1.277e-32	Tubulin--tyrosine ligase 12	sp|Q3UDE2|TTL12_MOUSE Tubulin--tyrosine ligase-like protein 12 OS=Mus musculus GN=Ttll12 PE=2 SV=1//1.44123e-11
PGSC0003DMG400014490	6.61416	28.3821	-2.1013	0.004372	0.016671	Aminoacyl-tRNA synthetase	-//-
PGSC0003DMG400000732	7.48276	32.0708	-2.0996	0.0028407	0.011446	Hydrolase, alpha/beta fold family protein	-//-
PGSC0003DMG400014710	33.4373	143.228	-2.0988	4.348e-10	5.5921e-09	Enzyme of the cupin superfamily	-//-
PGSC0003DMG400021406	12.4713	53.3249	-2.0962	0.00011329	0.00063735	Phytosulfokine peptide	sp|Q9FS10|PSK_ASPOF Phytosulfokines OS=Asparagus officinalis GN=PSK PE=1 SV=1//3.67892e-09
PGSC0003DMG400016880	151.066	645.893	-2.0961	1.8609e-06	1.4469e-05	Gene of unknown function	sp|Q9LN68|GATL1_ARATH Probable galacturonosyltransferase-like 1 OS=Arabidopsis thaliana GN=GATL1 PE=2 SV=1//2.79399e-163
PGSC0003DMG400011563	9.83356	41.9242	-2.092	0.00063066	0.0029979	Cyclin A	sp|Q9FMH5|CCA31_ARATH Putative cyclin-A3-1 OS=Arabidopsis thaliana GN=CYCA3-1 PE=3 SV=1//1.06142e-142
PGSC0003DMG400020209	351.267	1497.53	-2.0919	9.713e-08	9.1536e-07	Nodulin family protein	sp|F4I9E1|NFD4_ARATH Protein NUCLEAR FUSION DEFECTIVE 4 OS=Arabidopsis thaliana GN=NFD4 PE=3 SV=1//1.35324e-29
PGSC0003DMG400013938	193.898	826.129	-2.0911	5.2719e-13	9.237e-12	Gene of unknown function	-//-
PGSC0003DMG400007385	20.6713	88.0312	-2.0904	4.7656e-07	4.0843e-06	CC-NB-LRR protein	sp|O81825|DRL28_ARATH Probable disease resistance protein At4g27220 OS=Arabidopsis thaliana GN=At4g27220 PE=2 SV=1//4.24552e-65
PGSC0003DMG400014555	36.864	156.68	-2.0875	4.8505e-11	6.9361e-10	Conserved gene of unknown function	-//-
PGSC0003DMG400006814	1243.37	5272.46	-2.0842	9.6154e-10	1.185e-08	AN1-like transcription factor	sp|Q9LHJ8|SAP5_ARATH Zinc finger A20 and AN1 domain-containing stress-associated protein 5 OS=Arabidopsis thaliana GN=SAP5 PE=2 SV=1//3.40099e-42
PGSC0003DMG400004036	14.9974	63.4878	-2.0818	0.0031424	0.012501	ATP binding protein	sp|Q40541|NPK1_TOBAC Mitogen-activated protein kinase kinase kinase NPK1 OS=Nicotiana tabacum GN=NPK1 PE=1 SV=1//3.95126e-42
PGSC0003DMG400031861	36.075	152.622	-2.0809	1.8734e-08	1.966e-07	Conserved gene of unknown function	sp|Q39202|RLK1_ARATH G-type lectin S-receptor-like serine/threonine-protein kinase RLK1 OS=Arabidopsis thaliana GN=RLK1 PE=2 SV=2//1.55398e-150
PGSC0003DMG400011515	26.2415	110.803	-2.0781	3.249e-08	3.3067e-07	Gene of unknown function	-//-
PGSC0003DMG400023774	6.07228	25.6117	-2.0765	0.0079252	0.028074	Hec1 protein	sp|P0CP16|NDC80_CRYNJ Probable kinetochore protein NDC80 OS=Cryptococcus neoformans var. neoformans serotype D (strain JEC21 / ATCC MYA-565) GN=NDC80 PE=3 SV=1//6.20021e-08
PGSC0003DMG400013753	45.5102	191.931	-2.0763	2.0868e-12	3.431e-11	COL domain class transcription factor	sp|Q9LJB7|BBX32_ARATH B-box zinc finger protein 32 OS=Arabidopsis thaliana GN=BBX32 PE=1 SV=1//5.38372e-07
PGSC0003DMG400025734	186.806	787.614	-2.0759	2.0161e-33	1.5594e-31	Pyruvate kinase	sp|Q43117|KPYA_RICCO Pyruvate kinase isozyme A, chloroplastic OS=Ricinus communis PE=1 SV=1//0
PGSC0003DMG400020099	769.362	3242.69	-2.0755	2.2658e-26	1.1662e-24	RPM1 interacting protein 4 transcript 2	sp|Q8GYN5|RIN4_ARATH RPM1-interacting protein 4 OS=Arabidopsis thaliana GN=RIN4 PE=1 SV=1//1.84065e-27
PGSC0003DMG400020498	169.705	714.123	-2.0731	9.6367e-08	9.0878e-07	Inositol-1,4,5-triphosphate-5-phosphatase	sp|Q9FUR2|IP5P2_ARATH Type I inositol polyphosphate 5-phosphatase 2 OS=Arabidopsis thaliana GN=IP5P2 PE=1 SV=2//3.18984e-49
PGSC0003DMG400031195	434.144	1822.57	-2.0697	7.2222e-50	1.1424e-47	Conserved gene of unknown function	sp|Q9M2Q4|U202B_ARATH UPF0202 protein At3g57940 OS=Arabidopsis thaliana GN=At3g57940 PE=2 SV=2//3.48934e-39
PGSC0003DMG400010741	91.2674	382.339	-2.0667	8.5045e-21	2.9181e-19	Uro-adherence factor A	-//-
PGSC0003DMG400004037	5.81729	24.3589	-2.066	0.0077667	0.027589	ATP binding protein	sp|Q40541|NPK1_TOBAC Mitogen-activated protein kinase kinase kinase NPK1 OS=Nicotiana tabacum GN=NPK1 PE=1 SV=1//6.95586e-42
PGSC0003DMG400002798	57.9018	242.216	-2.0646	6.1196e-15	1.312e-13	Pentatricopeptide repeat-containing protein	sp|Q93WC5|PP300_ARATH Pentatricopeptide repeat-containing protein At4g01990, mitochondrial OS=Arabidopsis thaliana GN=At4g01990 PE=2 SV=1//3.24508e-81
PGSC0003DMG400025561	7.48276	31.2422	-2.0619	0.0034102	0.013412	TONSOKU protein	sp|Q6Q4D0|TONS_ARATH Protein TONSOKU OS=Arabidopsis thaliana GN=TSK PE=1 SV=2//1.19577e-41
PGSC0003DMG400026641	364.185	1520.03	-2.0614	1.0946e-45	1.5324e-43	Importin beta-1	sp|Q9FJD4|IMB1_ARATH Importin subunit beta-1 OS=Arabidopsis thaliana GN=KPNB1 PE=1 SV=1//0
PGSC0003DMG400009279	28.919	120.686	-2.0612	5.267e-06	3.7881e-05	Ribosomal RNA methyltransferase	sp|O42832|SPB1_SCHPO AdoMet-dependent rRNA methyltransferase spb1 OS=Schizosaccharomyces pombe (strain 972 / ATCC 24843) GN=spb1 PE=1 SV=2//1.24525e-120
PGSC0003DMG400002874	9.50685	39.668	-2.0609	0.0009367	0.0042854	Sn-1 protein	sp|P85524|KIRO_ACTDE Kirola OS=Actinidia deliciosa PE=1 SV=1//1.77592e-10
PGSC0003DMG400008197	14.8938	62.1051	-2.06	3.6725e-05	0.00022754	Conserved gene of unknown function	-//-
PGSC0003DMG400021023	8.27963	34.4818	-2.0582	0.0023153	0.0095416	Purine transporter	sp|Q9FZ95|PUP3_ARATH Purine permease 3 OS=Arabidopsis thaliana GN=PUP3 PE=2 SV=1//1.04446e-83
PGSC0003DMG400020742	210.37	875.361	-2.0569	5.4468e-35	4.7069e-33	Aquaporin	sp|Q7XSQ9|PIP12_ORYSJ Probable aquaporin PIP1-2 OS=Oryza sativa subsp. japonica GN=PIP1-2 PE=2 SV=3//0
PGSC0003DMG400021574	213.765	887.879	-2.0543	6.539e-13	1.1337e-11	21kD protein	sp|P17407|21KD_DAUCA 21 kDa protein OS=Daucus carota PE=2 SV=1//8.65077e-73
PGSC0003DMG400021838	26.6797	110.763	-2.0537	8.9088e-06	6.1666e-05	Gene of unknown function	-//-
PGSC0003DMG400014623	7.69793	31.9111	-2.0515	0.013502	0.04442	Avr9/Cf-9 rapidly elicited protein 11	sp|Q94C25|Y5005_ARATH Probable receptor-like protein kinase At5g20050 OS=Arabidopsis thaliana GN=At5g20050 PE=2 SV=1//3.46203e-71
PGSC0003DMG402012965	21.5399	89.2792	-2.0513	5.4999e-07	4.6735e-06	Homologous-pairing protein 2 homolog	sp|Q9FX64|HOP2_ARATH Homologous-pairing protein 2 homolog OS=Arabidopsis thaliana GN=HOP2 PE=1 SV=1//1.20192e-109
PGSC0003DMG400014714	86.4223	358.035	-2.0506	5.0561e-17	1.2952e-15	ATBARD1/BARD1	sp|F4I443|BARD1_ARATH BRCA1-associated RING domain protein 1 OS=Arabidopsis thaliana GN=BARD1 PE=1 SV=1//5.5605e-148
PGSC0003DMG404026432	7.15605	29.59	-2.0479	0.0043644	0.016646	Tir-nbs-lrr resistance protein	sp|Q40392|TMVRN_NICGU TMV resistance protein N OS=Nicotiana glutinosa GN=N PE=1 SV=1//8.93731e-33
PGSC0003DMG400004797	12.9733	53.5495	-2.0453	0.0011156	0.0050008	P-rich protein EIG-I30	sp|Q9SU34|ERLL2_ARATH pEARLI1-like lipid transfer protein 2 OS=Arabidopsis thaliana GN=At4g12490 PE=2 SV=1//7.82462e-16
PGSC0003DMG400003074	72.5883	299.454	-2.0445	6.4782e-05	0.00038281	Gene of unknown function	sp|P49211|RL321_ARATH 60S ribosomal protein L32-1 OS=Arabidopsis thaliana GN=RPL32A PE=2 SV=2//4.87024e-08
PGSC0003DMG402025438	17.5315	72.3227	-2.0445	0.00012176	0.00068167	Desacetoxyvindoline 4-hydroxylase	sp|Q84MB3|ACCH1_ARATH 1-aminocyclopropane-1-carboxylate oxidase homolog 1 OS=Arabidopsis thaliana GN=At1g06620 PE=2 SV=1//5.29802e-141
PGSC0003DMG400000980	129.669	533.339	-2.0402	2.7611e-25	1.3081e-23	Aspartate carbamoyltransferase	sp|P49077|PYRB_ARATH Aspartate carbamoyltransferase, chloroplastic OS=Arabidopsis thaliana GN=PYRB PE=2 SV=2//0
PGSC0003DMG400015194	518.677	2133.34	-2.0402	2.5503e-51	4.2253e-49	Malate synthase	sp|P17815|MASY_RICCO Malate synthase, glyoxysomal OS=Ricinus communis PE=2 SV=1//0
PGSC0003DMG400007279	6.39899	26.2806	-2.0381	0.008386	0.029483	Binding protein	sp|Q9LN01|PPR21_ARATH Pentatricopeptide repeat-containing protein At1g08070, chloroplastic OS=Arabidopsis thaliana GN=PCMP-H12 PE=2 SV=1//1.79309e-07
PGSC0003DMG400004448	18.3603	75.3377	-2.0368	5.4623e-06	3.9215e-05	Anthocyanin acyltransferase	sp|Q9SPU3|BEATL_CLABR Acetyl-CoA-benzylalcohol acetyltransferase OS=Clarkia breweri GN=BEAT PE=1 SV=1//4.75167e-40
PGSC0003DMG400016451	85.1234	349.205	-2.0364	2.4026e-10	3.1776e-09	Conserved gene of unknown function	-//-
PGSC0003DMG400011745	80.0951	328.555	-2.0363	6.5618e-08	6.3325e-07	VQ motif-containing protein	-//-
PGSC0003DMG400015354	6.54244	26.7747	-2.033	0.0079431	0.028127	Conserved gene of unknown function	sp|Q9C9H7|RLP12_ARATH Receptor-like protein 12 OS=Arabidopsis thaliana GN=RLP12 PE=2 SV=2//1.37774e-07
PGSC0003DMG400021478	13.6985	56.0054	-2.0315	8.9325e-05	0.00051355	F-box protein	sp|Q9SU30|CPR30_ARATH F-box protein CPR30 OS=Arabidopsis thaliana GN=CPR30 PE=1 SV=2//1.71148e-33
PGSC0003DMG400007999	866.734	3542.64	-2.0312	8.2641e-10	1.0243e-08	Nbs-lrr resistance protein	sp|Q9SZA7|DRL29_ARATH Probable disease resistance protein At4g33300 OS=Arabidopsis thaliana GN=At4g33300 PE=2 SV=3//0
PGSC0003DMG403030532	79.6966	324.552	-2.0259	5.9094e-06	4.2069e-05	Wall-associated kinase	sp|P0C5E2|Y1839_ARATH Probable serine/threonine-protein kinase At1g18390 OS=Arabidopsis thaliana GN=At1g18390 PE=2 SV=2//1.88089e-141
PGSC0003DMG400000654	1306.39	5316.35	-2.0248	3.2642e-64	9.1396e-62	H/ACA ribonucleoprotein complex subunit	sp|Q9LEY9|NHP2_ARATH H/ACA ribonucleoprotein complex subunit 2-like protein OS=Arabidopsis thaliana GN=At5g08180 PE=1 SV=1//1.77831e-76
PGSC0003DMG400008564	5041.91	20487.5	-2.0227	1.3475e-12	2.2633e-11	Chlorophyll a-b binding protein 13, chloroplastic	sp|P27489|CB23_SOLLC Chlorophyll a-b binding protein 13, chloroplastic OS=Solanum lycopersicum GN=CAB13 PE=1 SV=1//0
PGSC0003DMG400013809	6.94087	28.2024	-2.0226	0.0062508	0.022779	Trehalose-6-phosphate synthase	sp|Q9SUW0|TPPG_ARATH Probable trehalose-phosphate phosphatase G OS=Arabidopsis thaliana GN=TPPG PE=2 SV=1//4.26048e-112
PGSC0003DMG400021128	169.402	687.907	-2.0218	2.295e-07	2.0491e-06	Hsr203J	sp|Q9LFR7|CXE17_ARATH Probable carboxylesterase 17 OS=Arabidopsis thaliana GN=CXE17 PE=2 SV=1//5.96977e-49
PGSC0003DMG400029371	75.6883	306.552	-2.018	3.2705e-17	8.4787e-16	DNA-binding protein NtWRKY3	sp|Q9SV15|WRK11_ARATH Probable WRKY transcription factor 11 OS=Arabidopsis thaliana GN=WRKY11 PE=2 SV=2//4.49481e-64
PGSC0003DMG400003518	34.9514	141.536	-2.0177	1.5262e-09	1.8356e-08	Conserved gene of unknown function	-//-
PGSC0003DMG400018937	202.274	819.061	-2.0177	6.1968e-23	2.5109e-21	S-adenosyl-methionine-sterol-C-methyltransferase homolog	sp|Q39227|SMT2_ARATH 24-methylenesterol C-methyltransferase 2 OS=Arabidopsis thaliana GN=SMT2 PE=1 SV=2//0
PGSC0003DMG400005825	108.624	439.373	-2.0161	6.4123e-22	2.4067e-20	ACC synthase	sp|P31531|1A1C_SOYBN 1-aminocyclopropane-1-carboxylate synthase OS=Glycine max GN=ACS1 PE=2 SV=1//0
PGSC0003DMG400022574	33.9792	137.113	-2.0126	3.2873e-05	0.00020587	ATP binding protein	sp|Q54DY9|BCS1B_DICDI Probable mitochondrial chaperone BCS1-B OS=Dictyostelium discoideum GN=bcsl1b PE=3 SV=1//7.25153e-34
PGSC0003DMG402029142	93.1879	375.83	-2.0119	1.0466e-19	3.2778e-18	Conserved gene of unknown function	-//-
PGSC0003DMG400014086	7.15605	28.8312	-2.0104	0.0067846	0.024461	Gene of unknown function	-//-
PGSC0003DMG400024537	22.1614	89.0395	-2.0064	4.8398e-05	0.00029338	Basic 7S globulin 2 small subunit	sp|P13917|7SB1_SOYBN Basic 7S globulin OS=Glycine max GN=BG PE=1 SV=2//3.214e-79
PGSC0003DMG400011033	538.137	2156.96	-2.003	4.1332e-35	3.594e-33	Abscisic acid receptor PYL4	sp|O80920|PYL4_ARATH Abscisic acid receptor PYL4 OS=Arabidopsis thaliana GN=PYL4 PE=1 SV=1//5.82205e-78
PGSC0003DMG400023424	5900.42	23644.3	-2.0026	6.0756e-33	4.6226e-31	P0 ribosomal protein	sp|P50346|RLA0_SOYBN 60S acidic ribosomal protein P0 OS=Glycine max PE=2 SV=1//3.73108e-170
PGSC0003DMG400024661	27.7954	111.247	-2.0008	6.3656e-08	6.148e-07	Brassinosteroid LRR receptor kinase	sp|C0LGJ1|Y1743_ARATH Probable LRR receptor-like serine/threonine-protein kinase At1g74360 OS=Arabidopsis thaliana GN=At1g74360 PE=2 SV=1//0

## Sheet: H3d vs HC Up
Gene_id	readcount_H3d	readcount_HC	log2FoldChange	pval	padj	Gene Name	Blast swiss prot
PGSC0003DMG400010137	5523.46	18.7835	8.2	7.7803e-10	1.5362e-08	Cysteine protease inhibitor 1	sp|P20347|CPI1_SOLTU Cysteine protease inhibitor 1 OS=Solanum tuberosum PE=1 SV=3//2.73381e-117
PGSC0003DMG400010136	3212.24	13.5386	7.8904	2.31e-08	3.6887e-07	Stigma expressed protein	sp|P32765|ASP_THECC 21 kDa seed protein OS=Theobroma cacao GN=ASP PE=2 SV=1//4.53085e-21
PGSC0003DMG400027888	2192.07	12.3439	7.4724	4.7452e-27	4.7311e-25	Cysteine proteinase 3	sp|Q40143|CYSP3_SOLLC Cysteine proteinase 3 OS=Solanum lycopersicum GN=CYP-3 PE=2 SV=1//0
PGSC0003DMG400030427	69.3237	0.485306	7.1583	2.2051e-16	9.1633e-15	Hsp20.1 protein	sp|O82011|HSP11_SOLPE 17.7 kDa class I heat shock protein OS=Solanum peruvianum PE=2 SV=1//1.04369e-90
PGSC0003DMG400010146	142.6	1.01415	7.1356	4.4882e-13	1.3015e-11	Kunitz-type tuber invertase inhibitor	sp|O24384|CPI8_SOLTU Cysteine protease inhibitor 8 (Fragment) OS=Solanum tuberosum PE=2 SV=1//1.32655e-137
PGSC0003DMG400044943	59.8375	0.485306	6.946	3.7267e-14	1.227e-12	S-locus-specific glycoprotein S13	sp|O81832|Y4729_ARATH G-type lectin S-receptor-like serine/threonine-protein kinase At4g27290 OS=Arabidopsis thaliana GN=At4g27290 PE=3 SV=4//1.41546e-176
PGSC0003DMG400026899	970.157	9.04025	6.7457	4.7059e-06	5.0565e-05	Multicystatin	sp|P37842|CYTM_SOLTU Multicystatin OS=Solanum tuberosum PE=1 SV=1//4.69915e-74
PGSC0003DMG400010144	101.8	1.05768	6.5887	0.0013622	0.0079523	Stigma expressed protein	sp|P13087|MIRA_SYNDU Miraculin OS=Synsepalum dulcificum PE=1 SV=3//1.59474e-21
PGSC0003DMG400009511	1516.63	26.3742	5.8456	9.6197e-08	1.397e-06	Aspartic protease inhibitor 8	sp|P17979|API8_SOLTU Aspartic protease inhibitor 8 OS=Solanum tuberosum PE=2 SV=1//3.12338e-145
PGSC0003DMG400005950	2291.47	47.4408	5.594	4.1727e-05	0.0003616	Multicystatin	sp|P37842|CYTM_SOLTU Multicystatin OS=Solanum tuberosum PE=1 SV=1//3.15716e-31
PGSC0003DMG400014234	23.748	0.528841	5.4888	1.0103e-05	0.00010059	Conserved gene of unknown function	-//-
PGSC0003DMG400004532	132.453	2.99891	5.4649	2.9152e-09	5.3621e-08	Chloroplast ferredoxin I	sp|Q9ZTS2|FER_CAPAN Ferredoxin, chloroplastic OS=Capsicum annuum GN=AP1 PE=1 SV=1//5.26203e-61
PGSC0003DMG400026221	87.9676	2.07183	5.408	1.6448e-08	2.6967e-07	Major pollen allergen Ory s 1	sp|O23547|EXLB1_ARATH Expansin-like B1 OS=Arabidopsis thaliana GN=EXLB1 PE=2 SV=2//2.75398e-73
PGSC0003DMG400012089	5712.68	139.348	5.3574	2.6587e-21	1.6783e-19	Type I serine protease inhibitor	sp|Q00783|ICI1_SOLTU Proteinase inhibitor 1 OS=Solanum tuberosum PE=3 SV=1//4.14722e-43
PGSC0003DMG400010143	20.1095	0.528841	5.2489	7.6415e-05	0.00062334	Cysteine protease inhibitor 1	sp|P20347|CPI1_SOLTU Cysteine protease inhibitor 1 OS=Solanum tuberosum PE=1 SV=3//8.96324e-140
PGSC0003DMG400030339	76.8896	2.02829	5.2444	4.7665e-09	8.5555e-08	17.6 kD class I small heat shock protein	sp|O82012|HSP12_SOLPE 17.6 kDa class I heat shock protein OS=Solanum peruvianum PE=2 SV=1//5.16425e-90
PGSC0003DMG400006162	34.5554	0.970612	5.1539	1.5732e-07	2.2029e-06	Metallocarboxypeptidase inhibitor	sp|P14903|FSPM_SOLLC Fruit-specific protein OS=Solanum lycopersicum GN=2A11 PE=1 SV=1//1.93755e-28
PGSC0003DMG400009513	8332.33	246.825	5.0772	4.6064e-05	0.00039566	Aspartic protease inhibitor 5	sp|P58519|API5_SOLTU Aspartic protease inhibitor 5 OS=Solanum tuberosum PE=3 SV=1//1.34707e-133
PGSC0003DMG400031062	17.8137	0.528841	5.074	0.0015569	0.0089142	Cytochrome P450 71D7	sp|P93531|C71D7_SOLCH Cytochrome P450 71D7 OS=Solanum chacoense GN=CYP71D7 PE=3 SV=1//0
PGSC0003DMG400026258	16.0955	0.485306	5.0516	0.00062962	0.0040357	Conserved gene of unknown function	sp|F4IXE7|IDM1_ARATH Increased DNA methylation 1 OS=Arabidopsis thaliana GN=IDM1 PE=1 SV=1//5.40986e-76
PGSC0003DMG400010498	206.859	6.65726	4.9576	1.5243e-35	3.1624e-33	Photosystem II 5 kDa protein, chloroplast	sp|B3EWI4|PST2_PETHY Photosystem II 5 kDa protein, chloroplastic OS=Petunia hybrida PE=1 SV=1//3.48666e-12
PGSC0003DMG400010170	7686.25	249.691	4.9441	3.3512e-56	2.8654e-53	Miraculin	sp|P13087|MIRA_SYNDU Miraculin OS=Synsepalum dulcificum PE=1 SV=3//3.00225e-16
PGSC0003DMG400006724	13.2583	0.485306	4.7719	0.0028625	0.015167	Conserved gene of unknown function	-//-
PGSC0003DMG400011630	55.033	2.02829	4.762	8.0762e-06	8.2148e-05	Chloroplast small heat shock protein class I	sp|P19036|HSP17_ARATH 17.4 kDa class I heat shock protein OS=Arabidopsis thaliana GN=HSP17.4A PE=2 SV=2//1.73468e-61
PGSC0003DMG400026882	39.3707	1.45592	4.7571	5.1843e-08	7.8519e-07	Cytochrome P450 monooxygenase	sp|B5BSX1|BAMO_GLYUR Beta-amyrin 11-oxidase OS=Glycyrrhiza uralensis GN=CYP88D6 PE=1 SV=1//3.1537e-99
PGSC0003DMG400005592	12.8143	0.528841	4.5988	0.0068007	0.031738	2,4-dienoyl-CoA reductase	sp|P0A9P9|IDNO_ECOLI Gluconate 5-dehydrogenase OS=Escherichia coli (strain K12) GN=idnO PE=3 SV=1//1.08692e-16
PGSC0003DMG400002312	79.7448	3.44068	4.5346	2.4783e-14	8.3945e-13	Photosystem II 10 kDa polypeptide, chloroplast	sp|Q40519|PSBR_TOBAC Photosystem II 10 kDa polypeptide, chloroplastic OS=Nicotiana tabacum GN=PSBR PE=2 SV=1//4.48608e-30
PGSC0003DMG400014702	11.1936	0.485306	4.5276	0.0080698	0.036472	Conserved gene of unknown function	sp|Q8GXU5|SDI1_ARATH Protein SULFUR DEFICIENCY-INDUCED 1 OS=Arabidopsis thaliana GN=SDI1 PE=2 SV=1//2.04417e-74
PGSC0003DMG400015029	12.0238	0.528841	4.5069	0.0080404	0.036392	Auxin-induced SAUR	sp|Q0V7Z5|SAU64_ARATH Auxin-responsive protein SAUR64 OS=Arabidopsis thaliana GN=SAUR64 PE=2 SV=1//2.04166e-39
PGSC0003DMG400006720	44.0019	2.07183	4.4086	1.8667e-08	3.0288e-07	Gene of unknown function	-//-
PGSC0003DMG400032276	21.0263	1.01415	4.3739	0.00016084	0.0012131	Conserved gene of unknown function	sp|F4I8R6|OFP12_ARATH Transcription repressor OFP12 OS=Arabidopsis thaliana GN=OFP12 PE=1 SV=1//2.9387e-29
PGSC0003DMG400022131	50.7772	2.5136	4.3364	1.8481e-07	2.5675e-06	Lipid binding protein	-//-
PGSC0003DMG400011977	307.103	15.6975	4.2901	6.4267e-14	2.0513e-12	Small heat shock protein	sp|P09886|HS21C_PEA Small heat shock protein, chloroplastic OS=Pisum sativum GN=HSP21 PE=2 SV=1//1.95946e-45
PGSC0003DMG400004252	55.6683	2.95537	4.2354	6.7603e-10	1.3433e-08	Staygreen protein	sp|A7VLV1|SGRW_PEA Protein STAY-GREEN, chloroplastic OS=Pisum sativum GN=SGR PE=2 SV=1//3.45925e-112
PGSC0003DMG401004500	35.53	1.94122	4.194	1.0883e-06	1.3196e-05	Glycosyltransferase 2	sp|Q40287|UFOG5_MANES Anthocyanidin 3-O-glucosyltransferase 5 OS=Manihot esculenta GN=GT5 PE=2 SV=1//3.40606e-162
PGSC0003DMG400007683	17.5719	0.970612	4.1782	0.00089086	0.0054704	Sulfate/bicarbonate/oxalate exchanger and transporter sat-1	sp|Q9SV13|SUT31_ARATH Sulfate transporter 3.1 OS=Arabidopsis thaliana GN=SULTR3;1 PE=2 SV=1//0
PGSC0003DMG400001550	126.624	7.1861	4.1392	4.2296e-20	2.4159e-18	TSI-1 protein	sp|P17642|PRS2_SOLTU Pathogenesis-related protein STH-2 OS=Solanum tuberosum GN=STH-2 PE=2 SV=1//3.84558e-106
PGSC0003DMG400011740	1173.7	68.0413	4.1085	7.7872e-06	7.9437e-05	SGA	sp|Q9AT54|SCGT_TOBAC Scopoletin glucosyltransferase OS=Nicotiana tabacum GN=TOGT1 PE=1 SV=1//4.10793e-107
PGSC0003DMG402004500	85.0041	5.0272	4.0797	5.9507e-14	1.9145e-12	Glycosyltransferase 1	sp|Q40287|UFOG5_MANES Anthocyanidin 3-O-glucosyltransferase 5 OS=Manihot esculenta GN=GT5 PE=2 SV=1//1.32536e-153
PGSC0003DMG400040677	3627.13	221.084	4.0362	4.2397e-10	8.7384e-09	Gene of unknown function	-//-
PGSC0003DMG400033589	16.4818	1.01415	4.0225	0.0014578	0.0084277	Periaxin	-//-
PGSC0003DMG400027453	2475.47	152.403	4.0217	1.3917e-46	7.0122e-44	Ribonuclease t2	sp|P80196|RNLX_SOLLC Intracellular ribonuclease LX OS=Solanum lycopersicum GN=RNALX PE=1 SV=2//4.68965e-12
PGSC0003DMG400014212	189.186	12.3439	3.9379	0.0012776	0.0075149	Heat shock protein	sp|P09189|HSP7C_PETHY Heat shock cognate 70 kDa protein OS=Petunia hybrida GN=HSP70 PE=2 SV=1//0
PGSC0003DMG400012638	15.092	1.01415	3.8954	0.0029222	0.015435	Acetylcholinesterase	sp|Q9LY84|GDL76_ARATH GDSL esterase/lipase At5g14450 OS=Arabidopsis thaliana GN=At5g14450 PE=2 SV=1//4.21708e-06
PGSC0003DMG400020111	35.6455	2.5136	3.8259	2.7345e-06	3.0825e-05	EPIDERMAL PATTERNING FACTOR 9	sp|Q9SV72|EPFL9_ARATH EPIDERMAL PATTERNING FACTOR-like protein 9 OS=Arabidopsis thaliana GN=EPFL9 PE=1 SV=1//3.81014e-14
PGSC0003DMG400026569	78.597	5.55604	3.8223	2.5497e-12	6.8063e-11	Conserved gene of unknown function	-//-
PGSC0003DMG400011632	85.0041	6.04135	3.8146	4.0181e-13	1.17e-11	Chloroplast small heat shock protein class I	sp|P27880|HSP12_MEDSA 18.2 kDa class I heat shock protein OS=Medicago sativa GN=HSP18.2 PE=2 SV=1//9.58499e-59
PGSC0003DMG400006043	13.6157	0.970612	3.8102	0.0059625	0.028342	RING-H2 finger protein ATL1L	sp|Q6NQG7|ATL78_ARATH RING-H2 finger protein ATL78 OS=Arabidopsis thaliana GN=ATL78 PE=2 SV=1//5.70169e-58
PGSC0003DMG400028930	78.7991	5.64311	3.8036	2.4218e-12	6.4956e-11	Conserved gene of unknown function	-//-
PGSC0003DMG400040819	514.8	36.9511	3.8003	5.4779e-56	4.546e-53	Gene of unknown function	-//-
PGSC0003DMG400033083	14.6192	1.05768	3.7889	0.0036538	0.018762	Ribonuclease H	-//-
PGSC0003DMG400012667	13.1428	0.970612	3.7592	0.0074959	0.034408	Peroxidase 57	sp|O04796|PERN_IPOBA Neutral peroxidase OS=Ipomoea batatas PE=1 SV=1//4.63739e-12
PGSC0003DMG401001731	630.656	46.8813	3.7498	6.058e-33	9.4962e-31	Ascorbate peroxidase	sp|P48534|APX1_PEA L-ascorbate peroxidase, cytosolic OS=Pisum sativum GN=APX1 PE=1 SV=2//2.3845e-130
PGSC0003DMG401022984	14.1463	1.05768	3.7414	0.0046043	0.022824	Conserved gene of unknown function	-//-
PGSC0003DMG400012839	6626.16	504.632	3.7149	4.9623e-32	7.2174e-30	Non-specific lipid-transfer protein	sp|Q03461|NLTP2_TOBAC Non-specific lipid-transfer protein 2 OS=Nicotiana tabacum PE=3 SV=1//4.06408e-52
PGSC0003DMG400026022	34.1114	2.60067	3.7133	5.3345e-06	5.6635e-05	Beta expansin 1	sp|Q7XT40|EXB15_ORYSJ Expansin-B15 OS=Oryza sativa subsp. japonica GN=EXPB15 PE=3 SV=2//7.83118e-73
PGSC0003DMG400020071	52.0406	3.96952	3.7126	2.2347e-08	3.5826e-07	MYB8	sp|Q7XBH4|MYB4_ORYSJ Myb-related protein Myb4 OS=Oryza sativa subsp. japonica GN=MYB4 PE=2 SV=2//4.93004e-65
PGSC0003DMG400002156	926.426	70.7355	3.7112	7.2341e-31	9.6738e-29	C-4 sterol methyl oxidase 2	sp|Q8VWZ8|SMO22_ARATH Methylsterol monooxygenase 2-2 OS=Arabidopsis thaliana GN=SMO2-2 PE=2 SV=1//8.69267e-154
PGSC0003DMG400008364	33.9959	2.60067	3.7084	5.4512e-06	5.778e-05	2,4-dienoyl-CoA reductase	sp|Q49WS9|Y1627_STAS1 Uncharacterized oxidoreductase SSP1627 OS=Staphylococcus saprophyticus subsp. saprophyticus (strain ATCC 15305 / DSM 20229) GN=SSP1627 PE=3 SV=1//3.42215e-12
PGSC0003DMG400030731	4696.02	378.683	3.6324	4.3091e-144	1.2159e-139	Metallocarboxypeptidase inhibitor	sp|P01076|MCPI_SOLLC Metallocarboxypeptidase inhibitor OS=Solanum lycopersicum PE=1 SV=2//2.671e-13
PGSC0003DMG400042198	12.5544	1.01415	3.6299	0.0095435	0.04197	Conserved gene of unknown function	sp|Q84LH3|WEX_ARATH Werner Syndrome-like exonuclease OS=Arabidopsis thaliana GN=WEX PE=1 SV=1//2.05968e-19
PGSC0003DMG400011072	933.67	77.2929	3.5945	1.2128e-76	3.1109e-73	Ribulose bisphosphate carboxylase/oxygenase activase 1, chloroplastic	sp|Q40460|RCA1_TOBAC Ribulose bisphosphate carboxylase/oxygenase activase 1, chloroplastic OS=Nicotiana tabacum PE=1 SV=1//0
PGSC0003DMG400004547	1788.42	150.584	3.57	1.7324e-09	3.2805e-08	Proteinase inhibitor type-2 P303.51	sp|Q41488|IP25_SOLTU Proteinase inhibitor type-2 P303.51 OS=Solanum tuberosum PE=2 SV=1//4.84598e-76
PGSC0003DMG400008187	606.591	51.4539	3.5594	2.1555e-25	1.9746e-23	Class II small heat shock protein Le-HSP17.6	sp|O82013|HSP21_SOLPE 17.3 kDa class II heat shock protein OS=Solanum peruvianum PE=2 SV=1//6.80857e-83
PGSC0003DMG400043108	535.123	46.4766	3.5253	1.3178e-52	8.4509e-50	STS14 protein	sp|Q40374|PR1_MEDTR Pathogenesis-related protein PR-1 OS=Medicago truncatula GN=PR-1 PE=2 SV=1//1.35946e-46
PGSC0003DMG400011752	4091.56	355.874	3.5232	6.7485e-10	1.3428e-08	Cellulose synthase	sp|Q570S7|CSLG1_ARATH Cellulose synthase-like protein G1 OS=Arabidopsis thaliana GN=CSLG1 PE=2 SV=1//1.02752e-127
PGSC0003DMG400021683	125.01	11.025	3.5032	1.2671e-16	5.3443e-15	E3 ubiquitin-protein ligase RMA1H1	sp|Q6R567|RMA1_CAPAN E3 ubiquitin-protein ligase RMA1H1 OS=Capsicum annuum GN=RMA1H1 PE=1 SV=1//1.18298e-56
PGSC0003DMG400030771	27.9064	2.47006	3.498	9.2917e-05	0.00073977	Alcohol dehydrogenase 3	sp|P14675|ADH3_SOLTU Alcohol dehydrogenase 3 OS=Solanum tuberosum GN=ADH3 PE=2 SV=1//0
PGSC0003DMG400027636	17.3408	1.54299	3.4904	0.0046399	0.022976	Glutathione s-transferase	sp|P25317|GSTXA_TOBAC Probable glutathione S-transferase parA OS=Nicotiana tabacum GN=PARA PE=2 SV=1//2.04414e-95
PGSC0003DMG400021726	215.555	19.1817	3.4903	3.2991e-26	3.177e-24	Furin	sp|O27710|PSLS_METTH Phosphosulfolactate synthase OS=Methanothermobacter thermautotrophicus (strain ATCC 29096 / DSM 1053 / JCM 10044 / NBRC 100330 / Delta H) GN=comA PE=3 SV=1//2.40214e-08
PGSC0003DMG400006516	178.856	16.1393	3.4701	2.7781e-22	1.9072e-20	L-ascorbate oxidase homolog	sp|P29162|ASOL_TOBAC L-ascorbate oxidase homolog OS=Nicotiana tabacum PE=2 SV=1//0
PGSC0003DMG400002724	108.232	9.78677	3.4672	1.2999e-05	0.00012604	Conserved gene of unknown function	-//-
PGSC0003DMG400000678	38.3853	3.48421	3.4616	0.0029395	0.015515	Metallocarboxypeptidase inhibitor	sp|P14903|FSPM_SOLLC Fruit-specific protein OS=Solanum lycopersicum GN=2A11 PE=1 SV=1//7.15358e-36
PGSC0003DMG400008414	48.9724	4.45482	3.4585	1.8166e-07	2.5288e-06	Sec14 cytosolic factor	sp|Q93ZE9|SFH3_ARATH Phosphatidylinositol/phosphatidylcholine transfer protein SFH3 OS=Arabidopsis thaliana GN=SFH3 PE=2 SV=1//0
PGSC0003DMG400024139	568.956	51.815	3.4569	3.8297e-30	4.8675e-28	Alcohol acyl transferase	sp|Q3ZPN4|ACMAT_VITLA Methanol O-anthraniloyltransferase OS=Vitis labrusca GN=AMAT PE=1 SV=1//1.31571e-152
PGSC0003DMG400025803	15.98	1.49945	3.4138	0.0041373	0.020865	Peroxidase 10	sp|Q9FX85|PER10_ARATH Peroxidase 10 OS=Arabidopsis thaliana GN=PER10 PE=1 SV=1//8.35399e-143
PGSC0003DMG400030358	21.9432	2.07183	3.4048	0.00059721	0.0038543	Lipopolysaccharide-modifying protein	sp|Q8T045|RUMI_DROME O-glucosyltransferase rumi OS=Drosophila melanogaster GN=rumi PE=1 SV=1//1.90073e-19
PGSC0003DMG400021281	32.1333	3.04244	3.4008	2.8873e-05	0.00025904	Copper ion binding protein	sp|Q9S728|PDF1_ARATH Protodermal factor 1 OS=Arabidopsis thaliana GN=PDF1 PE=2 SV=1//3.55217e-30
PGSC0003DMG400009514	442.12	42.2766	3.3865	5.3421e-07	6.8484e-06	Kunitz-type protease inhibitor	sp|Q41480|API1_SOLTU Aspartic protease inhibitor 1 OS=Solanum tuberosum PE=1 SV=2//2.17055e-42
PGSC0003DMG400009690	25.6684	2.5136	3.3522	0.00022871	0.0016569	Ankyrin repeat-containing protein	sp|Q6AWW5|Y5262_ARATH Ankyrin repeat-containing protein At5g02620 OS=Arabidopsis thaliana GN=At5g02620 PE=1 SV=1//0
PGSC0003DMG400011631	62.357	6.12842	3.347	9.5497e-06	9.5517e-05	Chloroplast small heat shock protein class I	sp|P27880|HSP12_MEDSA 18.2 kDa class I heat shock protein OS=Medicago sativa GN=HSP18.2 PE=2 SV=1//2.71265e-65
PGSC0003DMG400013178	15.1498	1.49945	3.3368	0.00625	0.029515	DNA binding protein	sp|Q9LJB7|BBX32_ARATH B-box zinc finger protein 32 OS=Arabidopsis thaliana GN=BBX32 PE=1 SV=1//1.74101e-13
PGSC0003DMG400030340	118.711	11.7715	3.3341	4.7081e-11	1.0907e-09	17.6 kD class I small heat shock protein	sp|O82011|HSP11_SOLPE 17.7 kDa class I heat shock protein OS=Solanum peruvianum PE=2 SV=1//1.15835e-75
PGSC0003DMG400021737	72.1609	7.22964	3.3192	8.7784e-09	1.5085e-07	Class II small heat shock protein Le-HSP17.6	sp|O82013|HSP21_SOLPE 17.3 kDa class II heat shock protein OS=Solanum peruvianum PE=2 SV=1//6.6516e-82
PGSC0003DMG400018140	75.0162	7.62787	3.2978	2.9694e-10	6.2434e-09	Cytochrome P450 71A4	sp|P37117|C71A4_SOLME Cytochrome P450 71A4 OS=Solanum melongena GN=CYP71A4 PE=2 SV=1//0
PGSC0003DMG400014470	34.9416	3.61482	3.273	1.6907e-05	0.00015954	MtN19	-//-
PGSC0003DMG400000408	631.865	66.2436	3.2538	1.9673e-11	4.7201e-10	Xyloglucan endotransglucosylase-hydrolase XTH6	sp|P93046|XTH31_ARATH Xyloglucan endotransglucosylase/hydrolase protein 31 OS=Arabidopsis thaliana GN=XTH31 PE=1 SV=2//3.31621e-124
PGSC0003DMG400013516	1008.17	107.288	3.2322	4.5727e-69	6.7907e-66	Polygalacturonase	sp|Q949Z1|PGLR4_ARATH Polygalacturonase At1g48100 OS=Arabidopsis thaliana GN=At1g48100 PE=2 SV=1//1.62542e-106
PGSC0003DMG400026141	1170.42	124.821	3.2291	2.7986e-75	6.0742e-72	Gene of unknown function	-//-
PGSC0003DMG400027611	122.667	13.4016	3.1943	1.0418e-12	2.9046e-11	Heat shock protein 70	sp|Q02028|HSP7S_PEA Stromal 70 kDa heat shock-related protein, chloroplastic OS=Pisum sativum GN=HSP70 PE=2 SV=1//1.00224e-130
PGSC0003DMG400027630	2652.62	295.683	3.1653	1.0656e-101	1.5033e-97	Heme-binding protein	sp|Q9WU63|HEBP2_MOUSE Heme-binding protein 2 OS=Mus musculus GN=Hebp2 PE=1 SV=1//9.17102e-20
PGSC0003DMG400033883	111.55	12.5245	3.1549	1.6225e-13	4.9439e-12	Lanatoside 15-O-acetylesterase	sp|Q9M153|GDL61_ARATH GDSL esterase/lipase At4g01130 OS=Arabidopsis thaliana GN=At4g01130 PE=2 SV=1//7.64743e-130
PGSC0003DMG400025206	44.7455	5.0272	3.1539	2.192e-06	2.5101e-05	Acyltransferase	sp|Q9ZTK5|DAT_CATRO Deacetylvindoline O-acetyltransferase OS=Catharanthus roseus GN=DAT PE=1 SV=1//7.58008e-57
PGSC0003DMG400007169	81.6941	9.21439	3.1483	1.516e-10	3.3263e-09	2,4-dienoyl-CoA reductase	sp|Q9X248|FABG_THEMA 3-oxoacyl-[acyl-carrier-protein] reductase FabG OS=Thermotoga maritima (strain ATCC 43589 / MSB8 / DSM 3109 / JCM 10099) GN=fabG PE=3 SV=1//1.83302e-20
PGSC0003DMG400021109	93.2053	10.5333	3.1455	6.6409e-12	1.682e-10	Conserved gene of unknown function	sp|A6P6V9|CBDAS_CANSA Cannabidiolic acid synthase OS=Cannabis sativa GN=CBDAS PE=1 SV=1//2.37239e-162
PGSC0003DMG400028899	13.973	1.58652	3.1387	0.0098255	0.042942	Ferric reductase	sp|P92949|FRO2_ARATH Ferric reduction oxidase 2 OS=Arabidopsis thaliana GN=FRO2 PE=1 SV=2//0
PGSC0003DMG400025989	102.11	11.6409	3.1329	0.00013482	0.0010348	ERF1	sp|Q40476|ERF1_TOBAC Ethylene-responsive transcription factor 1 OS=Nicotiana tabacum GN=ERF1 PE=2 SV=1//2.78144e-18
PGSC0003DMG400027750	1990.5	231.685	3.1029	4.6402e-15	1.707e-13	Hsc70	sp|P27322|HSP72_SOLLC Heat shock cognate 70 kDa protein 2 OS=Solanum lycopersicum GN=HSC-2 PE=2 SV=1//0
PGSC0003DMG400031731	25.6395	2.99891	3.0959	0.00044726	0.0029948	Feruloyl transferase	sp|Q94CD1|HHT1_ARATH Omega-hydroxypalmitate O-feruloyl transferase OS=Arabidopsis thaliana GN=HHT1 PE=1 SV=1//0
PGSC0003DMG402031237	320.788	37.9716	3.0786	1.1735e-07	1.679e-06	Non-specific lipid-transfer protein	sp|Q03461|NLTP2_TOBAC Non-specific lipid-transfer protein 2 OS=Nicotiana tabacum PE=3 SV=1//3.93445e-52
PGSC0003DMG402022215	220.717	26.4984	3.0582	4.9799e-23	3.6122e-21	Aconitate hydratase 3	sp|Q6YZX6|ACOC_ORYSJ Putative aconitate hydratase, cytoplasmic OS=Oryza sativa subsp. japonica GN=Os08g0191100 PE=3 SV=1//2.46114e-45
PGSC0003DMG400000079	15449.2	1879.99	3.0387	3.2396e-08	5.0698e-07	BCL-2-associated athanogene 6	sp|O82345|BAG6_ARATH BAG family molecular chaperone regulator 6 OS=Arabidopsis thaliana GN=BAG6 PE=1 SV=1//4.10993e-08
PGSC0003DMG400023386	19.9362	2.42653	3.0384	0.0027614	0.014704	UDP-glucose:glucosyltransferase	sp|F8WKW8|UGT9_GARJA Beta-D-glucosyl crocetin beta-1,6-glucosyltransferase OS=Gardenia jasminoides GN=UGT94E5 PE=1 SV=1//2.21751e-113
PGSC0003DMG400032208	110.535	13.5386	3.0294	6.9556e-11	1.5853e-09	Oxidoreductase, 2OG-Fe(II) oxygenase family protein	sp|Q945B6|AOP1L_ARATH Probable 2-oxoglutarate-dependent dioxygenase AOP1.2 OS=Arabidopsis thaliana GN=AOP1.2 PE=2 SV=1//1.87635e-13
PGSC0003DMG400004259	8911.29	1102.07	3.0154	0.0071212	0.032956	Thaumatin	sp|P13046|PRR1_TOBAC Pathogenesis-related protein R major form OS=Nicotiana tabacum PE=1 SV=1//2.07764e-143
PGSC0003DMG400000444	1633.38	202.468	3.0121	2.3761e-47	1.219e-44	Heat shock cognate 70 kDa protein	sp|P09189|HSP7C_PETHY Heat shock cognate 70 kDa protein OS=Petunia hybrida GN=HSP70 PE=2 SV=1//0
PGSC0003DMG400012763	1766.63	219.959	3.0057	1.0333e-49	5.9503e-47	C-4 sterol methyl oxidase	sp|Q8L7W5|SMO11_ARATH Methylsterol monooxygenase 1-1 OS=Arabidopsis thaliana GN=SMO1-1 PE=1 SV=1//1.71334e-136
PGSC0003DMG400029450	33.0501	4.14366	2.9957	7.2338e-05	0.000593	Polygalacturonase	sp|Q949Z1|PGLR4_ARATH Polygalacturonase At1g48100 OS=Arabidopsis thaliana GN=At1g48100 PE=2 SV=1//0
PGSC0003DMG400013015	306.465	39.3341	2.9619	2.2442e-28	2.4757e-26	N-acetyltransferase	sp|O64815|HLS1L_ARATH Probable N-acetyltransferase HLS1-like OS=Arabidopsis thaliana GN=At2g23060 PE=2 SV=1//0
PGSC0003DMG400013815	252.829	33.0686	2.9346	2.9848e-24	2.4701e-22	Nitrate transporter	sp|Q05085|PTR7_ARATH Protein NRT1/ PTR FAMILY 6.3 OS=Arabidopsis thaliana GN=NPF6.3 PE=1 SV=1//0
PGSC0003DMG400022676	182.281	23.8542	2.9338	1.011e-18	5.1963e-17	Pollen-specific lysine-rich protein SBgLR	-//-
PGSC0003DMG400019604	19.5211	2.55714	2.9324	0.0032776	0.017068	Protein phosphatase 2c	sp|Q5SN75|P2C08_ORYSJ Probable protein phosphatase 2C 8 OS=Oryza sativa subsp. japonica GN=Os01g0656200 PE=2 SV=1//1.32674e-22
PGSC0003DMG400025219	50.9216	6.70079	2.9259	1.1008e-06	1.3337e-05	Acyltransferase 2	sp|Q3ZPN4|ACMAT_VITLA Methanol O-anthraniloyltransferase OS=Vitis labrusca GN=AMAT PE=1 SV=1//3.06224e-153
PGSC0003DMG400020718	164.778	21.7824	2.9193	3.528e-17	1.5978e-15	Heat-shock protein	sp|P19244|HSP41_PEA 22.7 kDa class IV heat shock protein OS=Pisum sativum GN=HSP22.7 PE=2 SV=1//2.25888e-45
PGSC0003DMG400011628	150.711	20.1024	2.9063	0.00014722	0.0011224	Chloroplast small heat shock protein class I	sp|P19036|HSP17_ARATH 17.4 kDa class I heat shock protein OS=Arabidopsis thaliana GN=HSP17.4A PE=2 SV=2//3.73453e-59
PGSC0003DMG400027455	105.518	14.111	2.9026	9.0777e-12	2.2687e-10	Ribonuclease t2	sp|P42814|RNS2_ARATH Ribonuclease 2 OS=Arabidopsis thaliana GN=RNS2 PE=2 SV=1//1.67659e-16
PGSC0003DMG402018962	227.088	30.4679	2.8979	3.5212e-08	5.4711e-07	Beta-amyrin synthase	sp|E7DN63|BAMS_SOLLC Beta-amyrin synthase OS=Solanum lycopersicum GN=TTS1 PE=1 SV=1//0
PGSC0003DMG400027473	30.7147	4.18719	2.8749	0.00018956	0.0014057	Hypersensitive response assisting protein	sp|O80322|RNS1_PYRPY Ribonuclease S-1 OS=Pyrus pyrifolia PE=1 SV=1//1.07895e-11
PGSC0003DMG400020777	1148.45	156.894	2.8718	1.0022e-62	1.0876e-59	Gene of unknown function	-//-
PGSC0003DMG400026101	17.987	2.47006	2.8643	0.0061036	0.028916	Heat shock protein 70 (HSP70)-interacting protein	sp|Q68F64|UN45B_XENLA Protein unc-45 homolog B OS=Xenopus laevis GN=unc45b PE=2 SV=1//1.50556e-11
PGSC0003DMG400025537	214.068	29.7278	2.8482	3.2489e-20	1.8901e-18	Non-specific lipid-transfer protein	sp|Q3YMR2|NLTP2_SOLCI Non-specific lipid-transfer protein 2 OS=Solanum chilense PE=3 SV=1//1.18822e-27
PGSC0003DMG400004808	1004.2	140.133	2.8412	2.8495e-30	3.6713e-28	Mitochondrial small heat shock protein	sp|P11890|HS23C_OXYRB Small heat shock protein, chloroplastic OS=Oxybasis rubra GN=HSP23 PE=2 SV=1//3.22722e-47
PGSC0003DMG400025876	32.451	4.54189	2.8369	0.00374	0.019124	UDP-glucose:glucosyltransferase	sp|Q9AT54|SCGT_TOBAC Scopoletin glucosyltransferase OS=Nicotiana tabacum GN=TOGT1 PE=1 SV=1//0
PGSC0003DMG400014127	52.4846	7.36666	2.8328	1.9664e-06	2.2777e-05	DNA binding protein	sp|Q94AW5|ERF03_ARATH Ethylene-responsive transcription factor ERF003 OS=Arabidopsis thaliana GN=ERF003 PE=2 SV=1//8.46596e-50
PGSC0003DMG400010114	27.8197	3.96952	2.8091	0.00061873	0.0039768	Methyltransferase family protein	-//-
PGSC0003DMG400019989	388.592	55.554	2.8063	1.0645e-31	1.517e-29	Conserved gene of unknown function	-//-
PGSC0003DMG400007796	3002.69	429.943	2.804	2.3571e-24	1.9853e-22	DNA-directed RNA polymerase II largest subunit	sp|Q9S728|PDF1_ARATH Protodermal factor 1 OS=Arabidopsis thaliana GN=PDF1 PE=2 SV=1//2.73795e-41
PGSC0003DMG400006721	1569.64	227.138	2.7888	4.3327e-69	6.7907e-66	Conserved gene of unknown function	-//-
PGSC0003DMG400027454	41.1069	5.99781	2.7769	3.1358e-05	0.00027885	RNase Phy3	sp|P80196|RNLX_SOLLC Intracellular ribonuclease LX OS=Solanum lycopersicum GN=RNALX PE=1 SV=2//2.17807e-09
PGSC0003DMG400025158	26.7007	3.96952	2.7498	0.00092104	0.0056288	Divinyl ether synthase	sp|Q9AVQ1|DES_SOLTU 9-divinyl ether synthase OS=Solanum tuberosum GN=DES PE=1 SV=1//0
PGSC0003DMG400029624	485.862	72.8944	2.7367	1.9597e-35	4.007e-33	S-adenosyl-L-methionine: salicylic acid carboxyl methyltransferase	sp|Q9SPV4|SAMT_CLABR Salicylate carboxymethyltransferase OS=Clarkia breweri GN=SAMT PE=1 SV=1//1.38363e-104
PGSC0003DMG400003339	134.507	20.2394	2.7324	1.7701e-13	5.359e-12	F-box and wd40 domain protein	sp|Q86TI4|WDR86_HUMAN WD repeat-containing protein 86 OS=Homo sapiens GN=WDR86 PE=2 SV=3//5.08902e-11
PGSC0003DMG400011029	32.7794	4.94013	2.7302	0.00026324	0.0018826	UDP-glucose glucosyltransferase	sp|U3UA11|UGT7_CATRO UDP-glucose iridoid glucosyltransferase OS=Catharanthus roseus GN=UGT76A2 PE=1 SV=1//1.19576e-168
PGSC0003DMG400031395	29.8267	4.49836	2.7291	0.00048237	0.0031882	Oxygen-evolving enhancer protein 2, chloroplastic	sp|P29795|PSBP_SOLLC Oxygen-evolving enhancer protein 2, chloroplastic OS=Solanum lycopersicum GN=PSBP PE=2 SV=1//2.46682e-72
PGSC0003DMG400016590	4192.69	634.145	2.725	3.7826e-24	3.0758e-22	Stress enhanced protein 2	sp|Q9SJ02|STEP2_ARATH Stress enhanced protein 2, chloroplastic OS=Arabidopsis thaliana GN=SEP2 PE=2 SV=1//4.90069e-54
PGSC0003DMG402003479	244.916	37.2187	2.7182	2.529e-21	1.5999e-19	Oxidoreductase, 2OG-Fe(II) oxygenase family protein	sp|Q945B6|AOP1L_ARATH Probable 2-oxoglutarate-dependent dioxygenase AOP1.2 OS=Arabidopsis thaliana GN=AOP1.2 PE=2 SV=1//3.4381e-32
PGSC0003DMG400007103	26.3145	4.01305	2.7131	0.0010903	0.006533	Virus-specific-signaling-pathway regulated protein	-//-
PGSC0003DMG400000293	141.828	21.6518	2.7116	0.00025458	0.0018282	Pectinesterase	sp|Q8VYZ3|PME53_ARATH Probable pectinesterase 53 OS=Arabidopsis thaliana GN=PME53 PE=2 SV=1//0
PGSC0003DMG400011895	42.5941	6.52665	2.7062	2.6572e-05	0.00024023	Gene of unknown function	sp|P10978|POLX_TOBAC Retrovirus-related Pol polyprotein from transposon TNT 1-94 OS=Nicotiana tabacum PE=2 SV=1//8.03181e-08
PGSC0003DMG400003305	2435.77	373.883	2.7037	4.4764e-78	1.4034e-74	Cytochrome P450	sp|O65790|C81F1_ARATH Cytochrome P450 81F1 OS=Arabidopsis thaliana GN=CYP81F1 PE=2 SV=2//6.06726e-97
PGSC0003DMG400028634	81.4233	12.6115	2.6907	9.1013e-09	1.5573e-07	Heat shock protein	sp|P26413|HSP70_SOYBN Heat shock 70 kDa protein OS=Glycine max GN=HSP70 PE=3 SV=1//0
PGSC0003DMG400014123	122.501	19.0076	2.6882	4.2529e-12	1.107e-10	Aquaporin, MIP family, NIP subfamily	sp|Q9SAI4|NIP61_ARATH Aquaporin NIP6-1 OS=Arabidopsis thaliana GN=NIP6-1 PE=1 SV=1//5.67217e-120
PGSC0003DMG400017523	303.974	47.2231	2.6864	5.6088e-25	4.9456e-23	Conserved gene of unknown function	-//-
PGSC0003DMG400018141	239.805	37.2558	2.6863	3.3287e-20	1.9326e-18	Cytochrome P450 71A4	sp|P37117|C71A4_SOLME Cytochrome P450 71A4 OS=Solanum melongena GN=CYP71A4 PE=2 SV=1//0
PGSC0003DMG400019639	82.5712	12.9227	2.6757	1.0516e-08	1.7811e-07	Harpin-induced family protein	sp|Q9SJ52|YLS9_ARATH Protein YLS9 OS=Arabidopsis thaliana GN=YLS9 PE=2 SV=1//1.12377e-15
PGSC0003DMG400011751	7609.24	1198.51	2.6665	2.0463e-06	2.3586e-05	2-oxoglutarate-dependent dioxygenase	sp|P24397|HY6H_HYONI Hyoscyamine 6-dioxygenase OS=Hyoscyamus niger GN=H6H PE=1 SV=1//1.52451e-75
PGSC0003DMG400001272	17110.7	2696.28	2.6659	4.2526e-54	2.9998e-51	ADP-ribosylation factor 1	sp|O48920|ARF_VIGUN ADP-ribosylation factor OS=Vigna unguiculata GN=ARF PE=2 SV=3//9.24034e-129
PGSC0003DMG400011750	1426.54	225.291	2.6627	8.2534e-08	1.2142e-06	Cytochrome P-450	sp|H2DH21|C7A29_PANGI Cytochrome P450 CYP72A219 OS=Panax ginseng PE=2 SV=1//4.11242e-160
PGSC0003DMG400033042	115.517	18.2982	2.6583	1.4028e-11	3.421e-10	Abc transporter	sp|Q9STT5|AB7A_ARATH ABC transporter A family member 7 OS=Arabidopsis thaliana GN=ABCA7 PE=3 SV=2//0
PGSC0003DMG400030636	1232.65	195.73	2.6548	4.1319e-32	6.0722e-30	Loganic acid methyltransferase	sp|Q9FKR0|MT878_ARATH Probable S-adenosylmethionine-dependent methyltransferase At5g38780 OS=Arabidopsis thaliana GN=At5g38780 PE=2 SV=1//5.90415e-23
PGSC0003DMG400009268	45743.7	7350.64	2.6376	5.3851e-92	3.0389e-88	Proteinase inhibitor	sp|Q43710|IP22_SOLLC Proteinase inhibitor type-2 TR8 OS=Solanum lycopersicum GN=ARPI PE=2 SV=1//1.63123e-22
PGSC0003DMG400019137	27.0581	4.36775	2.6311	0.0031614	0.016559	18.1 kDa class I heat shock protein	sp|P19243|HSP11_PEA 18.1 kDa class I heat shock protein OS=Pisum sativum GN=HSP18.1 PE=2 SV=1//4.54595e-24
PGSC0003DMG400026222	62.2126	10.048	2.6303	0.0071877	0.033214	Major pollen allergen Ory s 1	sp|O23547|EXLB1_ARATH Expansin-like B1 OS=Arabidopsis thaliana GN=EXLB1 PE=2 SV=2//8.00925e-68
PGSC0003DMG400014052	25.3399	4.10012	2.6277	0.0015657	0.0089595	Phenylacetaldehyde synthase	sp|P54768|TYDC1_PAPSO Tyrosine/DOPA decarboxylase 1 OS=Papaver somniferum GN=TYDC1 PE=2 SV=1//0
PGSC0003DMG402016226	23819.7	3911.69	2.6063	3.0272e-45	1.4236e-42	Phospho-2-dehydro-3-deoxyheptonate aldolase 2, chloroplastic	sp|P37822|AROG_SOLTU Phospho-2-dehydro-3-deoxyheptonate aldolase 2, chloroplastic OS=Solanum tuberosum GN=SHKB PE=2 SV=1//0
PGSC0003DMG400005756	23.8347	3.92598	2.6019	0.0027947	0.014867	Gene of unknown function	-//-
PGSC0003DMG402020453	57.2602	9.43849	2.6009	2.7034e-06	3.0487e-05	Cytochrome P450 71D7	sp|P93531|C71D7_SOLCH Cytochrome P450 71D7 OS=Solanum chacoense GN=CYP71D7 PE=3 SV=1//1.06461e-70
PGSC0003DMG400031137	58.2456	9.61263	2.5991	1.6725e-06	1.959e-05	Ripening regulated protein DDTFR8	sp|P0C8Z0|Y8359_ORYSI Uncharacterized protein OsI_027940 OS=Oryza sativa subsp. indica GN=OsI_027940 PE=1 SV=2//6.31308e-17
PGSC0003DMG400028491	350.217	58.074	2.5923	2.916e-14	9.7718e-13	CBL-interacting protein kinase 6	sp|Q8W1D5|CIPKP_ARATH CBL-interacting serine/threonine-protein kinase 25 OS=Arabidopsis thaliana GN=CIPK25 PE=2 SV=1//0
PGSC0003DMG400017513	1922.19	320.284	2.5853	1.1957e-54	8.8785e-52	Acetylornithine deacetylase	sp|Q9C5C4|ARGE_ARATH Acetylornithine deacetylase OS=Arabidopsis thaliana GN=At4g17830 PE=2 SV=1//0
PGSC0003DMG400008849	385.17	65.1052	2.5646	1.1177e-06	1.3517e-05	Monovalent cation:proton antiporter	sp|Q9M353|CHX20_ARATH Cation/H(+) antiporter 20 OS=Arabidopsis thaliana GN=CHX20 PE=2 SV=1//1.15939e-14
PGSC0003DMG400010147	18.4887	3.12951	2.5626	0.0081505	0.036755	Kunitz-type enzyme inhibitor S9C11	sp|P20347|CPI1_SOLTU Cysteine protease inhibitor 1 OS=Solanum tuberosum PE=1 SV=3//1.45559e-63
PGSC0003DMG400009876	240.964	40.79	2.5625	3.7663e-11	8.8338e-10	Conserved gene of unknown function	-//-
PGSC0003DMG400022217	266.52	45.182	2.5604	6.9227e-08	1.0281e-06	Inducible plastid-lipid associated protein	sp|Q94JQ4|RIDA_ARATH Reactive Intermediate Deaminase A, chloroplastic OS=Arabidopsis thaliana GN=RIDA PE=1 SV=1//7.64248e-56
PGSC0003DMG400028331	157.912	26.816	2.558	0.0087237	0.038911	Zeatin O-glucosyltransferase	sp|Q9ZSK5|ZOG_PHALU Zeatin O-glucosyltransferase OS=Phaseolus lunatus GN=ZOG1 PE=2 SV=1//8.81102e-112
PGSC0003DMG400029327	44.5722	7.58434	2.555	3.3666e-05	0.00029741	Transcription factor	sp|Q9SGS2|HMGB9_ARATH High mobility group B protein 9 OS=Arabidopsis thaliana GN=HMGB9 PE=2 SV=1//2.98647e-90
PGSC0003DMG400015437	32.1044	5.46897	2.5534	0.00051763	0.003396	UDP-glucose glucosyltransferase	sp|D4Q9Z4|SGT2_SOYBN Soyasapogenol B glucuronide galactosyltransferase OS=Glycine max GN=GmSGT2 PE=1 SV=1//4.32798e-137
PGSC0003DMG400023400	46103.4	7858.91	2.5525	6.1319e-74	1.1534e-70	DnaJ	sp|Q04960|DNJH_CUCSA DnaJ protein homolog OS=Cucumis sativus GN=DNAJ1 PE=2 SV=1//0
PGSC0003DMG400027068	58.4586	10.0109	2.5458	0.00050627	0.003329	Conserved gene of unknown function	-//-
PGSC0003DMG400022257	41.3488	7.14257	2.5333	7.0205e-05	0.0005782	Oleosin 5	-//-
PGSC0003DMG400011627	132.114	22.9707	2.5239	3.7363e-12	9.816e-11	Chloroplast small heat shock protein class I	sp|P27880|HSP12_MEDSA 18.2 kDa class I heat shock protein OS=Medicago sativa GN=HSP18.2 PE=2 SV=1//9.43868e-49
PGSC0003DMG400019396	23.304	4.05659	2.5222	0.0033161	0.017248	Conserved gene of unknown function	-//-
PGSC0003DMG400008650	23.0044	4.05659	2.5036	0.0038849	0.019772	Leucoanthocyanidin dioxygenase	sp|Q9LHN8|F6H1_ARATH Feruloyl CoA ortho-hydroxylase 1 OS=Arabidopsis thaliana GN=F6&apos;H1 PE=1 SV=1//1.19576e-59
PGSC0003DMG400027976	294.527	51.9456	2.5033	3.9769e-22	2.6717e-20	Hypoxia induced protein conserved region containing protein	-//-
PGSC0003DMG400027730	20.4091	3.65835	2.4799	0.0061813	0.029234	Conserved gene of unknown function	-//-
PGSC0003DMG402016495	51956.2	9392.63	2.4677	2.6672e-95	1.8814e-91	Stem 28 kDa glycoprotein	sp|P27061|PPA1_SOLLC Acid phosphatase 1 OS=Solanum lycopersicum GN=APS1 PE=2 SV=1//8.83448e-71
PGSC0003DMG400024278	183.758	33.4169	2.4592	2.6423e-15	9.9938e-14	Phenylacetaldehyde synthase	sp|P54768|TYDC1_PAPSO Tyrosine/DOPA decarboxylase 1 OS=Papaver somniferum GN=TYDC1 PE=2 SV=1//0
PGSC0003DMG400031522	66.7753	12.1698	2.456	8.6554e-07	1.0669e-05	Peptidylprolyl isomerase	sp|Q38931|FKB62_ARATH Peptidyl-prolyl cis-trans isomerase FKBP62 OS=Arabidopsis thaliana GN=FKBP62 PE=1 SV=2//1.38117e-31
PGSC0003DMG400026401	3419.28	627.118	2.4469	2.9546e-65	3.6247e-62	Delta(7)-sterol-C5(6)-desaturase	sp|Q9ZT29|SC5D_TOBAC Delta(7)-sterol-C5(6)-desaturase OS=Nicotiana tabacum PE=2 SV=1//0
PGSC0003DMG400019111	19.4345	3.57128	2.4441	0.0089871	0.039858	S-adenosyl-L-methionine:salicylic acid carboxyl methyltransferase 1	sp|Q9SPV4|SAMT_CLABR Salicylate carboxymethyltransferase OS=Clarkia breweri GN=SAMT PE=1 SV=1//2.7053e-116
PGSC0003DMG400011323	224.496	41.2753	2.4433	3.1513e-09	5.7656e-08	Lipid binding protein	sp|Q8W453|DIRL1_ARATH Putative lipid-transfer protein DIR1 OS=Arabidopsis thaliana GN=DIR1 PE=1 SV=1//7.07855e-19
PGSC0003DMG400024109	7750.73	1426.22	2.4421	6.0267e-83	2.4293e-79	Fructose-1,6-bisphosphatase, cytosolic	sp|P46276|F16P2_SOLTU Fructose-1,6-bisphosphatase, cytosolic OS=Solanum tuberosum PE=2 SV=1//0
PGSC0003DMG400006180	37.768	7.05549	2.4203	0.00046483	0.0030882	Endo-1,4-beta-xylanase A	sp|P26514|XYNA_STRLI Endo-1,4-beta-xylanase A OS=Streptomyces lividans GN=xlnA PE=1 SV=2//1.16768e-30
PGSC0003DMG400026883	2161.04	404.327	2.4181	8.9289e-06	8.9881e-05	Gene of unknown function	-//-
PGSC0003DMG400014220	344.222	64.8183	2.4089	1.5005e-23	1.1568e-21	Conserved gene of unknown function	-//-
PGSC0003DMG402027687	906.731	172.175	2.3968	4.0004e-20	2.2989e-18	Wound-inducible carboxypeptidase	sp|P07519|CBP1_HORVU Serine carboxypeptidase 1 OS=Hordeum vulgare GN=CBP1 PE=1 SV=4//0
PGSC0003DMG400029856	654.033	124.914	2.3884	1.6559e-35	3.4105e-33	N-acylneuraminate-9-phosphatase	sp|Q5E9D6|HDHD3_BOVIN Haloacid dehalogenase-like hydrolase domain-containing protein 3 OS=Bos taurus GN=HDHD3 PE=2 SV=1//1.21873e-14
PGSC0003DMG402027210	230.68	44.1436	2.3856	0.00091085	0.0055786	Glucosyltransferase	sp|Q9ZSK5|ZOG_PHALU Zeatin O-glucosyltransferase OS=Phaseolus lunatus GN=ZOG1 PE=2 SV=1//6.77562e-94
PGSC0003DMG400027200	56.9137	10.8944	2.3852	1.0169e-05	0.0001011	Family 1 glycosyltransferase	sp|Q9ZSK5|ZOG_PHALU Zeatin O-glucosyltransferase OS=Phaseolus lunatus GN=ZOG1 PE=2 SV=1//6.53781e-59
PGSC0003DMG400026594	423.519	81.3123	2.3809	3.9032e-16	1.5824e-14	Cytochrome P450	sp|Q9LUC5|C7A15_ARATH Cytochrome P450 72A15 OS=Arabidopsis thaliana GN=CYP72A15 PE=2 SV=1//2.90122e-148
PGSC0003DMG400000148	49.106	9.43849	2.3793	0.0036084	0.018555	Cytochrome P450	sp|Q50EK3|C04C1_PINTA Cytochrome P450 704C1 OS=Pinus taeda GN=CYP704C1 PE=2 SV=1//4.23783e-175
PGSC0003DMG400023591	37.324	7.1861	2.3768	0.0031974	0.016722	Gene of unknown function	sp|Q9LTC7|BH034_ARATH Transcription factor bHLH34 OS=Arabidopsis thaliana GN=BHLH34 PE=2 SV=1//3.18934e-09
PGSC0003DMG400010072	39.9302	7.71494	2.3718	0.0001793	0.0013373	Geraniol 10-hydroxylase	sp|Q8VWZ7|C76B6_CATRO Geraniol 8-hydroxylase OS=Catharanthus roseus GN=CYP76B6 PE=1 SV=1//0
PGSC0003DMG400009263	125.552	24.3024	2.3691	1.5763e-10	3.4532e-09	Conserved gene of unknown function	-//-
PGSC0003DMG400011031	251.659	48.8161	2.366	1.8999e-06	2.2061e-05	UDP-glucuronosyltransferase	sp|U3UA11|UGT7_CATRO UDP-glucose iridoid glucosyltransferase OS=Catharanthus roseus GN=UGT76A2 PE=1 SV=1//6.80167e-179
PGSC0003DMG400016512	92.9454	18.0805	2.3619	2.2896e-08	3.6581e-07	Auxin-induced protein AUX22	sp|P13088|AUX22_SOYBN Auxin-induced protein AUX22 OS=Glycine max GN=AUX22 PE=2 SV=1//2.07045e-41
PGSC0003DMG400005525	44.8321	8.72909	2.3606	7.6635e-05	0.00062495	MYC2	sp|O23090|BH014_ARATH Transcription factor bHLH14 OS=Arabidopsis thaliana GN=BHLH14 PE=2 SV=1//2.9547e-66
PGSC0003DMG400004615	77.5935	15.1687	2.3548	2.6556e-07	3.5921e-06	Poly(A) polymerase	sp|Q56XM9|PAPS3_ARATH Nuclear poly(A) polymerase 3 OS=Arabidopsis thaliana GN=PAPS3 PE=1 SV=1//0
PGSC0003DMG400027465	176.491	34.7922	2.3428	1.038e-13	3.2362e-12	TRANSPARENT TESTA 12 protein	sp|Q9SIA3|MATE6_ARATH MATE efflux family protein 6 OS=Arabidopsis thaliana GN=DTXL2 PE=3 SV=2//2.638e-18
PGSC0003DMG400029190	51.4811	10.185	2.3376	2.6515e-05	0.00023987	Auxin-induced SAUR	sp|P33080|AX10A_SOYBN Auxin-induced protein X10A OS=Glycine max PE=2 SV=1//1.50321e-18
PGSC0003DMG400021658	356.235	70.9903	2.3271	5.1919e-23	3.7563e-21	Polygalacturonase	sp|A7PZL3|PGLR_VITVI Probable polygalacturonase OS=Vitis vinifera GN=GSVIVT00026920001 PE=1 SV=1//0
PGSC0003DMG402028141	132.201	26.3742	2.3255	9.3285e-11	2.094e-09	ML domain protein	sp|Q54SW1|Y2179_DICDI Putative phosphatidylglycerol/phosphatidylinositol transfer protein DDB_G0282179 OS=Dictyostelium discoideum GN=DDB_G0282179 PE=3 SV=2//2.05251e-12
PGSC0003DMG400000787	70.1431	14.0675	2.3179	1.4424e-06	1.717e-05	White-brown-complex ABC transporter family	sp|Q93YS4|AB22G_ARATH ABC transporter G family member 22 OS=Arabidopsis thaliana GN=ABCG22 PE=1 SV=1//0
PGSC0003DMG400002987	612.543	123.415	2.3113	1.7523e-29	2.1129e-27	DNAJ protein	sp|P43644|DNJH_ATRNU DnaJ protein homolog ANJ1 OS=Atriplex nummularia PE=2 SV=1//2.66207e-07
PGSC0003DMG400003123	79602.8	16077.8	2.3077	3.3189e-35	6.5948e-33	Fructose-bisphosphate aldolase	sp|Q944G9|ALFC2_ARATH Probable fructose-bisphosphate aldolase 2, chloroplastic OS=Arabidopsis thaliana GN=FBA2 PE=1 SV=2//0
PGSC0003DMG401020927	46.7525	9.48202	2.3018	9.062e-05	0.00072356	Putative bHLH transcription factor	sp|Q8GZ38|UNE10_ARATH Transcription factor UNE10 OS=Arabidopsis thaliana GN=UNE10 PE=2 SV=1//2.82343e-11
PGSC0003DMG400004276	295.087	59.9282	2.2998	1.0025e-19	5.557e-18	NADH dehydrogenase	sp|Q9LHI0|NDUA6_ARATH NADH dehydrogenase [ubiquinone] 1 alpha subcomplex subunit 6 OS=Arabidopsis thaliana GN=At3g12260 PE=2 SV=1//7.86283e-22
PGSC0003DMG400021689	59.278	12.0392	2.2998	9.9276e-06	9.8982e-05	UDP-glucosyltransferase family 1 protein	sp|U3U992|UGT8_CATRO 7-deoxyloganetic acid glucosyltransferase OS=Catharanthus roseus GN=UGT709C2 PE=1 SV=1//2.10448e-37
PGSC0003DMG400031236	150.632	30.5986	2.2995	5.3007e-12	1.3597e-10	Non-specific lipid-transfer protein	sp|Q03461|NLTP2_TOBAC Non-specific lipid-transfer protein 2 OS=Nicotiana tabacum PE=3 SV=1//1.2926e-48
PGSC0003DMG400016536	360.05	73.5603	2.2912	1.932e-12	5.2416e-11	Conserved gene of unknown function	-//-
PGSC0003DMG401020453	30.1841	6.17195	2.29	0.001538	0.008822	Cytochrome P450	sp|P93531|C71D7_SOLCH Cytochrome P450 71D7 OS=Solanum chacoense GN=CYP71D7 PE=3 SV=1//1.47852e-34
PGSC0003DMG400018417	26.5167	5.42544	2.2891	0.0082225	0.03702	UDP-glucosyltransferase family 1 protein	sp|U3U992|UGT8_CATRO 7-deoxyloganetic acid glucosyltransferase OS=Catharanthus roseus GN=UGT709C2 PE=1 SV=1//1.57934e-122
PGSC0003DMG400018416	32.6928	6.70079	2.2866	0.00097882	0.0059407	Conserved gene of unknown function	sp|U3U992|UGT8_CATRO 7-deoxyloganetic acid glucosyltransferase OS=Catharanthus roseus GN=UGT709C2 PE=1 SV=1//3.1449e-43
PGSC0003DMG401018223	2458.69	504.587	2.2847	9.1542e-59	8.6099e-56	Ferric-chelate reductase	sp|Q8RWS6|FRO6_ARATH Ferric reduction oxidase 6 OS=Arabidopsis thaliana GN=FRO6 PE=2 SV=1//0
PGSC0003DMG400000850	51.9829	10.6703	2.2844	3.3399e-05	0.00029523	Conserved gene of unknown function	sp|B6VJS4|ROMT_VITVI Trans-resveratrol di-O-methyltransferase OS=Vitis vinifera GN=ROMT PE=1 SV=2//1.01383e-124
PGSC0003DMG400029705	32.2199	6.61372	2.2844	0.0011649	0.0069162	Gene of unknown function	-//-
PGSC0003DMG400015255	41.1647	8.46788	2.2813	0.00029355	0.0020717	DELLA protein RGL1	sp|Q9LQT8|GAI_ARATH DELLA protein GAI OS=Arabidopsis thaliana GN=GAI PE=1 SV=1//5.99055e-74
PGSC0003DMG400018292	34185.4	7034.03	2.281	1.9864e-81	7.0062e-78	S-adenosylmethionine synthase 1	sp|Q307Y9|METK1_SOLTU S-adenosylmethionine synthase 1 OS=Solanum tuberosum GN=METK1 PE=2 SV=1//0
PGSC0003DMG400010798	231.513	47.9325	2.272	3.3063e-16	1.3462e-14	Staygreen protein	sp|A7VLV1|SGRW_PEA Protein STAY-GREEN, chloroplastic OS=Pisum sativum GN=SGR PE=2 SV=1//2.50481e-111
PGSC0003DMG400028307	26.6141	5.51251	2.2714	0.0034767	0.017937	Conserved gene of unknown function	-//-
PGSC0003DMG400029193	29.7112	6.17195	2.2672	0.0018159	0.010193	Conserved gene of unknown function	-//-
PGSC0003DMG400034672	29.0073	6.04135	2.2635	0.0022233	0.012134	Glucosyl/glucuronosyl transferases	sp|F8WKW8|UGT9_GARJA Beta-D-glucosyl crocetin beta-1,6-glucosyltransferase OS=Gardenia jasminoides GN=UGT94E5 PE=1 SV=1//4.91326e-123
PGSC0003DMG400033567	1309.98	274.66	2.2538	2.0277e-46	9.8645e-44	Leucoanthocyanidin dioxygenase	sp|Q39224|SRG1_ARATH Protein SRG1 OS=Arabidopsis thaliana GN=SRG1 PE=2 SV=1//1.34225e-21
PGSC0003DMG400025666	28.2926	5.95428	2.2484	0.0030381	0.015969	Gene of unknown function	-//-
PGSC0003DMG400029534	98.8797	20.8553	2.2453	2.3945e-08	3.8085e-07	Kunitz-type protease inhibitor KPI-D2.2	sp|P13087|MIRA_SYNDU Miraculin OS=Synsepalum dulcificum PE=1 SV=3//5.95385e-35
PGSC0003DMG400005960	145.195	30.7791	2.238	0.00054808	0.003569	Glucosyltransferase	sp|Q9ZSK5|ZOG_PHALU Zeatin O-glucosyltransferase OS=Phaseolus lunatus GN=ZOG1 PE=2 SV=1//9.61167e-105
PGSC0003DMG400005632	182.184	38.6247	2.2378	2.6325e-13	7.8188e-12	LysM domain GPI-anchored protein 1	sp|Q93ZH0|LYM1_ARATH LysM domain-containing GPI-anchored protein 1 OS=Arabidopsis thaliana GN=LYM1 PE=1 SV=1//3.62292e-79
PGSC0003DMG400012126	93.3028	19.9282	2.2271	5.9338e-08	8.9058e-07	MYB transcription factor MYB185	sp|Q38851|MYB6_ARATH Transcription repressor MYB6 OS=Arabidopsis thaliana GN=MYB6 PE=1 SV=1//3.09457e-60
PGSC0003DMG400028637	135.038	28.8814	2.2251	1.6057e-10	3.5149e-09	2-oxoglutarate-dependent dioxygenase	sp|Q9ZTA3|AOP1C_ARATH Probable 2-oxoglutarate-dependent dioxygenase AOP1 OS=Arabidopsis thaliana GN=AOP1 PE=2 SV=1//4.18315e-58
PGSC0003DMG400005528	353.044	75.6628	2.2222	1.4512e-21	9.4346e-20	DNA binding protein	sp|O23090|BH014_ARATH Transcription factor bHLH14 OS=Arabidopsis thaliana GN=BHLH14 PE=2 SV=1//4.58433e-74
PGSC0003DMG400026586	939.272	201.691	2.2194	1.4556e-38	3.8384e-36	Cytochrome P450	sp|Q9LUC5|C7A15_ARATH Cytochrome P450 72A15 OS=Arabidopsis thaliana GN=CYP72A15 PE=2 SV=1//3.77071e-148
PGSC0003DMG400023112	36.9197	7.93904	2.2174	0.00073271	0.0046081	Kinesin	sp|Q8W1Y3|KP1_ARATH Kinesin KP1 OS=Arabidopsis thaliana GN=KP1 PE=1 SV=2//3.46793e-18
PGSC0003DMG400016912	23.7769	5.11427	2.217	0.006348	0.029912	Zinc finger containing preotein	-//-
PGSC0003DMG400004593	380.957	82.0153	2.2157	1.7704e-22	1.2274e-20	Chitinase	sp|Q9MA41|CTL1_ARATH Chitinase-like protein 1 OS=Arabidopsis thaliana GN=CTL1 PE=1 SV=1//9.61753e-161
PGSC0003DMG400009544	4526.05	975.826	2.2136	2.4285e-65	3.1146e-62	Meloidogyne-induced giant cell protein	sp|Q641Z5|CHAC2_RAT Putative glutathione-specific gamma-glutamylcyclotransferase 2 OS=Rattus norvegicus GN=Chac2 PE=2 SV=1//5.8446e-32
PGSC0003DMG400000307	390.173	84.3112	2.2103	1.0437e-22	7.3804e-21	Protein ABIL5	sp|Q5JMF2|ABIL5_ORYSJ Probable protein ABIL5 OS=Oryza sativa subsp. japonica GN=Os01g0760900 PE=2 SV=1//6.53669e-28
PGSC0003DMG400022225	445.455	96.431	2.2077	6.9473e-25	6.0689e-23	Ubiquitin-conjugating enzyme variant	sp|Q9SZ42|FAD4_ARATH Fatty acid desaturase 4, chloroplastic OS=Arabidopsis thaliana GN=FAD4 PE=2 SV=1//1.48931e-122
PGSC0003DMG400026275	100.944	21.913	2.2037	2.6869e-08	4.2544e-07	O-methyltransferase	sp|B0EXJ8|HTOMT_CATRO Tabersonine 16-O-methyltransferase OS=Catharanthus roseus GN=16OMT PE=1 SV=1//3.04351e-113
PGSC0003DMG400005573	98.1469	21.3906	2.198	5.9322e-08	8.9058e-07	Heat shock protein 83	sp|P27323|HS901_ARATH Heat shock protein 90-1 OS=Arabidopsis thaliana GN=HSP90-1 PE=1 SV=3//0
PGSC0003DMG400011749	214.082	46.6572	2.198	0.0028629	0.015167	UDP-galactose:solanidine galactosyltransferase	sp|Q9AT54|SCGT_TOBAC Scopoletin glucosyltransferase OS=Nicotiana tabacum GN=TOGT1 PE=1 SV=1//3.77031e-123
PGSC0003DMG400009509	1000.34	220.001	2.1849	1.0528e-13	3.2789e-12	Heat shock protein 83	sp|P51819|HSP83_IPONI Heat shock protein 83 OS=Ipomoea nil GN=HSP83A PE=2 SV=1//0
PGSC0003DMG400003091	568.162	125.861	2.1745	4.2012e-28	4.5418e-26	Leucoanthocyanidin dioxygenase	sp|Q39224|SRG1_ARATH Protein SRG1 OS=Arabidopsis thaliana GN=SRG1 PE=2 SV=1//2.33301e-127
PGSC0003DMG400021979	25.1666	5.59958	2.1681	0.0056512	0.027118	Auxin-induced SAUR	sp|Q9C7Q1|SAU66_ARATH Auxin-responsive protein SAUR66 OS=Arabidopsis thaliana GN=SAUR66 PE=2 SV=1//7.53428e-35
PGSC0003DMG400009852	35.086	7.85197	2.1598	0.0013716	0.0079946	Gene of unknown function	sp|P10978|POLX_TOBAC Retrovirus-related Pol polyprotein from transposon TNT 1-94 OS=Nicotiana tabacum PE=2 SV=1//5.64969e-09
PGSC0003DMG400028925	435.51	97.6322	2.1573	6.3312e-18	3.0694e-16	Phosphate abc transporter	sp|Q9C9W0|AB17I_ARATH ABC transporter I family member 17 OS=Arabidopsis thaliana GN=ABCI17 PE=2 SV=1//7.13432e-36
PGSC0003DMG400003522	222.348	50.0415	2.1516	7.3197e-15	2.6044e-13	Galactinol synthase	sp|C7G304|GOLS2_SOLLC Galactinol synthase 2 OS=Solanum lycopersicum GN=GOLS2 PE=2 SV=1//0
PGSC0003DMG400005802	86.5094	19.4929	2.1499	4.6949e-07	6.0963e-06	ATP binding protein	sp|Q9C884|PMTI_ARATH Probable methyltransferase PMT18 OS=Arabidopsis thaliana GN=At1g33170 PE=2 SV=1//0
PGSC0003DMG400033591	35.974	8.15671	2.1409	0.00098249	0.0059617	Periaxin	-//-
PGSC0003DMG400009920	153.101	35.0534	2.1269	6.3572e-11	1.4571e-09	CUP-SHAPED COTYLEDON3	sp|Q9S851|NAC31_ARATH Protein CUP-SHAPED COTYLEDON 3 OS=Arabidopsis thaliana GN=NAC031 PE=1 SV=1//1.86682e-94
PGSC0003DMG400021573	118.228	27.1643	2.1218	7.2311e-09	1.2602e-07	Conserved gene of unknown function	-//-
PGSC0003DMG400012494	7458.88	1726.39	2.1112	1.3459e-64	1.5191e-61	PGR5 1A, chloroplastic	sp|Q8H112|PGL1A_ARATH PGR5-like protein 1A, chloroplastic OS=Arabidopsis thaliana GN=PGRL1A PE=1 SV=1//1.10676e-45
PGSC0003DMG400007693	42.2548	9.78677	2.1102	0.010169	0.044203	Gene of unknown function	sp|Q9SUM4|VIL2_ARATH VIN3-like protein 2 OS=Arabidopsis thaliana GN=VIL2 PE=1 SV=1//3.45745e-89
PGSC0003DMG400025842	116.365	27.0337	2.1058	1.2485e-08	2.0857e-07	Anthranilate N-hydroxycinnamoyl/benzoyltransferase	sp|Q9SND9|Y3028_ARATH Uncharacterized acetyltransferase At3g50280 OS=Arabidopsis thaliana GN=At3g50280 PE=3 SV=1//3.04864e-90
PGSC0003DMG400022588	28.0904	6.52665	2.1057	0.0043978	0.02192	Auxin-induced SAUR	sp|P33079|A10A5_SOYBN Auxin-induced protein 10A5 OS=Glycine max PE=2 SV=1//6.35474e-19
PGSC0003DMG400003737	157.299	36.727	2.0986	5.0737e-11	1.1734e-09	Myb family transcription factor	sp|Q1A173|RADL6_ARATH Protein RADIALIS-like 6 OS=Arabidopsis thaliana GN=RL6 PE=2 SV=1//2.96798e-32
PGSC0003DMG400013713	43.8575	10.2721	2.0941	0.00032373	0.0022655	ATP binding protein	-//-
PGSC0003DMG400003847	45.3339	10.6268	2.0929	0.00029127	0.0020593	Gene of unknown function	-//-
PGSC0003DMG400020708	145.499	34.1634	2.0905	2.0252e-06	2.3361e-05	Peptide/nitrate transporter	sp|Q93VV5|PTR16_ARATH Protein NRT1/ PTR FAMILY 4.3 OS=Arabidopsis thaliana GN=NPF4.3 PE=2 SV=1//0
PGSC0003DMG400003621	68.0098	16.0023	2.0875	2.7951e-05	0.00025125	Conserved gene of unknown function	sp|Q5TGY1|TMCO4_HUMAN Transmembrane and coiled-coil domain-containing protein 4 OS=Homo sapiens GN=TMCO4 PE=2 SV=1//3.4049e-46
PGSC0003DMG401017241	25.2533	5.95428	2.0845	0.0080594	0.036431	Desacetoxyvindoline 4-hydroxylase	sp|O04847|DV4H_CATRO Deacetoxyvindoline 4-hydroxylase OS=Catharanthus roseus GN=D4H PE=1 SV=2//1.75345e-49
PGSC0003DMG400019598	81.1057	19.1382	2.0833	1.6058e-06	1.8942e-05	Conserved gene of unknown function	-//-
PGSC0003DMG400008502	27.8197	6.57019	2.0821	0.0050277	0.02462	Conserved gene of unknown function	sp|O04209|CLC2_ARATH Clathrin light chain 2 OS=Arabidopsis thaliana GN=CLC2 PE=1 SV=1//5.16839e-47
PGSC0003DMG400015650	137.673	32.5897	2.0788	1.2476e-07	1.7751e-06	Taxadien-5-alpha-ol O-acetyltransferase	sp|Q8S9G6|T5AT_TAXWC Taxadien-5-alpha-ol O-acetyltransferase OS=Taxus wallichiana var. chinensis PE=2 SV=1//1.57635e-52
PGSC0003DMG400028989	46.8499	11.1121	2.0759	0.0026773	0.014294	Conserved gene of unknown function	-//-
PGSC0003DMG400020136	1300.04	308.376	2.0758	3.0039e-40	9.9716e-38	Sulfate/bicarbonate/oxalate exchanger and transporter sat-1	sp|Q9SV13|SUT31_ARATH Sulfate transporter 3.1 OS=Arabidopsis thaliana GN=SULTR3;1 PE=2 SV=1//0
PGSC0003DMG400021313	223.554	53.0468	2.0753	4.8121e-14	1.5643e-12	Gene of unknown function	-//-
PGSC0003DMG400008524	27.6753	6.57019	2.0746	0.005094	0.024902	F-box family protein	sp|Q9LI89|FBK70_ARATH F-box/kelch-repeat protein At3g27150 OS=Arabidopsis thaliana GN=At3g27150 PE=2 SV=1//8.7049e-125
PGSC0003DMG400016455	746.96	177.345	2.0745	5.2885e-31	7.1397e-29	Conserved gene of unknown function	-//-
PGSC0003DMG400016743	27.7909	6.61372	2.0711	0.005021	0.0246	VAP27	sp|Q9SHC8|VAP12_ARATH Vesicle-associated protein 1-2 OS=Arabidopsis thaliana GN=PVA12 PE=1 SV=1//6.10989e-24
PGSC0003DMG400031391	32924.7	7835.42	2.0711	9.7199e-69	1.3713e-65	ATP-dependent RNA helicase DB10	sp|P46942|DB10_NICSY ATP-dependent RNA helicase-like protein DB10 OS=Nicotiana sylvestris PE=2 SV=1//0
PGSC0003DMG400020259	33.8118	8.06964	2.067	0.0021044	0.011563	Lipase	sp|Q67ZU1|LIP2_ARATH Triacylglycerol lipase 2 OS=Arabidopsis thaliana GN=LIP2 PE=2 SV=1//1.7472e-171
PGSC0003DMG400017119	1511.08	362.294	2.0604	2.4917e-42	9.5008e-40	Flavonoid glucoyltransferase UGT73E2	sp|Q9ZQ96|U73C3_ARATH UDP-glycosyltransferase 73C3 OS=Arabidopsis thaliana GN=UGT73C3 PE=2 SV=1//3.78035e-67
PGSC0003DMG400001330	31.5738	7.58434	2.0576	0.0028629	0.015167	Zinc finger protein	sp|Q93ZL5|CDF2_ARATH Cyclic dof factor 2 OS=Arabidopsis thaliana GN=CDF2 PE=1 SV=2//1.46724e-75
PGSC0003DMG400018104	176.502	42.42	2.0569	1.2755e-11	3.1324e-10	Cell division cycle protein 48	sp|P54774|CDC48_SOYBN Cell division cycle protein 48 homolog OS=Glycine max GN=CDC48 PE=2 SV=1//0
PGSC0003DMG400023615	71.2441	17.284	2.0433	7.6027e-06	7.7696e-05	Universal stress protein family protein	-//-
PGSC0003DMG400004342	793.831	193.16	2.039	9.5483e-24	7.463e-22	O-methyltransferase	sp|B6VJS4|ROMT_VITVI Trans-resveratrol di-O-methyltransferase OS=Vitis vinifera GN=ROMT PE=1 SV=2//6.92691e-59
PGSC0003DMG400024274	2459.72	599.915	2.0357	1.0494e-42	4.0561e-40	Cytochrome P450 monooxygenase	sp|B5BSX1|BAMO_GLYUR Beta-amyrin 11-oxidase OS=Glycyrrhiza uralensis GN=CYP88D6 PE=1 SV=1//8.1287e-120
PGSC0003DMG402000198	235.008	57.3211	2.0356	3.1217e-14	1.0399e-12	Conserved gene of unknown function	-//-
PGSC0003DMG400014029	103.54	25.3101	2.0324	1.3177e-07	1.8661e-06	Abhydrolase domain containing	-//-
PGSC0003DMG400014489	136.117	33.3362	2.0297	2.4159e-09	4.4846e-08	Xylem serine proteinase 1	sp|O65351|SBT17_ARATH Subtilisin-like protease SBT1.7 OS=Arabidopsis thaliana GN=SBT1.7 PE=1 SV=1//0
PGSC0003DMG400007577	180.678	44.3241	2.0273	3.2485e-09	5.9289e-08	Cytoplasmic dynein light chain	sp|O02414|DYL1_HELCR Dynein light chain LC6, flagellar outer arm OS=Heliocidaris crassispina PE=3 SV=1//3.27913e-20
PGSC0003DMG400023622	412.098	101.271	2.0248	4.2125e-21	2.618e-19	Peroxisomal small heat shock protein	sp|Q9FHQ3|HS157_ARATH 15.7 kDa heat shock protein, peroxisomal OS=Arabidopsis thaliana GN=HSP15.7 PE=2 SV=1//8.65467e-51
PGSC0003DMG400005884	9041.5	2229.37	2.0199	1.2431e-55	1.0021e-52	Conserved gene of unknown function	-//-
PGSC0003DMG400007141	729.991	181.141	2.0108	3.2946e-15	1.2329e-13	ABC transporter family protein	sp|Q9FJH6|AB1F_ARATH ABC transporter F family member 1 OS=Arabidopsis thaliana GN=ABCF1 PE=1 SV=1//5.88721e-10
PGSC0003DMG400020770	34.4976	8.59848	2.0043	0.0021991	0.01203	Emsy N terminus domain-containing protein	sp|F4K2F0|EML3_ARATH Protein EMSY-LIKE 3 OS=Arabidopsis thaliana GN=EML3 PE=1 SV=1//1.89186e-109
PGSC0003DMG401012694	121.122	30.2067	2.0035	2.0558e-08	3.3147e-07	UDP-glucosyltransferase	sp|Q9ZSK5|ZOG_PHALU Zeatin O-glucosyltransferase OS=Phaseolus lunatus GN=ZOG1 PE=2 SV=1//1.45003e-09
PGSC0003DMG400000480	73.464	18.3417	2.0019	0.0012419	0.0073185	Cytochrome c oxidase subunit 5C	sp|P19173|COX5C_IPOBA Cytochrome c oxidase subunit 5C OS=Ipomoea batatas GN=COX5C PE=1 SV=3//1.03558e-18

## Sheet: H3d vs HC Down
Gene_id	readcount_H3d	readcount_HC	log2FoldChange	pval	padj	Gene Name	Blast swiss prot
PGSC0003DMG400009116	0.472866	174.974	-8.5315	2.4433e-06	2.7742e-05	Membrane receptor 1	sp|P0CH01|AT21A_ARATH Putative RING-H2 finger protein ATL21A OS=Arabidopsis thaliana GN=ATL21A PE=3 SV=1//4.40169e-06
PGSC0003DMG400021325	0.472866	161.417	-8.4151	3.7554e-27	3.7844e-25	U-box protein	sp|Q84TG3|PUB23_ARATH E3 ubiquitin-protein ligase PUB23 OS=Arabidopsis thaliana GN=PUB23 PE=1 SV=1//8.2054e-127
PGSC0003DMG400006789	0.501745	103.232	-7.6847	1.4656e-24	1.2531e-22	Conserved gene of unknown function	-//-
PGSC0003DMG400030784	6.43605	786.872	-6.9338	3.9825e-77	1.1237e-73	Glutaredoxin family protein	sp|O23421|GRXS3_ARATH Monothiol glutaredoxin-S3 OS=Arabidopsis thaliana GN=GRXS3 PE=3 SV=1//3.08297e-40
PGSC0003DMG400006230	5.81879	665.602	-6.8378	2.0475e-12	5.5338e-11	Gene of unknown function	-//-
PGSC0003DMG400015287	0.974611	110.685	-6.8274	3.0121e-23	2.2307e-21	Proteinase inhibitor type-2 CEVI57	sp|Q43502|IP23_SOLLC Proteinase inhibitor type-2 CEVI57 OS=Solanum lycopersicum GN=CEVI57 PE=2 SV=1//3.42786e-67
PGSC0003DMG400009103	0.974611	101.266	-6.6991	0.0004058	0.0027602	WRKY transcription factor	sp|Q8H0Y8|WRK41_ARATH Probable WRKY transcription factor 41 OS=Arabidopsis thaliana GN=WRKY41 PE=2 SV=2//2.00166e-39
PGSC0003DMG400003058	0.945732	93.3515	-6.6251	3.4486e-21	2.1528e-19	Osmotin OSML15	sp|P50703|OS35_SOLCO Osmotin-like protein OSML15 OS=Solanum commersonii PE=2 SV=1//0
PGSC0003DMG402028957	0.501745	48.0132	-6.5803	2.0764e-10	4.4553e-09	Glycine-rich cell wall structural protein 1	-//-
PGSC0003DMG400004796	4.90193	403.102	-6.3616	1.803e-73	2.9926e-70	Extensin	sp|Q9SU33|ERLL3_ARATH pEARLI1-like lipid transfer protein 3 OS=Arabidopsis thaliana GN=At4g12500 PE=2 SV=1//5.4847e-29
PGSC0003DMG400010713	26.0257	2035.75	-6.2895	5.7604e-08	8.6639e-07	Salt responsive protein 2	sp|B0BN95|HARB1_RAT Putative nuclease HARBI1 OS=Rattus norvegicus GN=Harbi1 PE=2 SV=1//1.31386e-22
PGSC0003DMG400039214	39.6991	2733.87	-6.1057	2.4677e-25	2.2317e-23	Arachidonic acid-induced DEA1	sp|Q39176|ERLI1_ARATH Lipid transfer protein EARLI 1 OS=Arabidopsis thaliana GN=EARLI1 PE=1 SV=1//2.96573e-24
PGSC0003DMG400021327	0.472866	32.4962	-6.1027	7.0801e-08	1.0503e-06	U-box protein	sp|Q9SVC6|PUB22_ARATH E3 ubiquitin-protein ligase PUB22 OS=Arabidopsis thaliana GN=PUB22 PE=1 SV=1//1.13637e-165
PGSC0003DMG400012589	26.7585	1781.51	-6.057	2.1654e-06	2.4826e-05	Cationic peroxidase	sp|Q9XIV8|PERN1_TOBAC Peroxidase N1 OS=Nicotiana tabacum GN=poxN1 PE=1 SV=1//0
PGSC0003DMG401028957	0.974611	64.6749	-6.0522	7.1588e-06	7.3667e-05	Glycine-rich cell wall structural protein 1	-//-
PGSC0003DMG400026711	0.472866	29.4538	-5.9609	3.7656e-07	4.9557e-06	Auxin-induced protein	sp|P33081|AX15A_SOYBN Auxin-induced protein 15A OS=Glycine max PE=2 SV=1//3.56867e-24
PGSC0003DMG400013548	1.4186	87.4843	-5.9465	6.0669e-19	3.1819e-17	BI1	sp|Q94A20|BI1L_ARATH BI1-like protein OS=Arabidopsis thaliana GN=At4g15470 PE=2 SV=1//6.18652e-75
PGSC0003DMG400006788	0.974611	59.3187	-5.9275	4.7368e-05	0.00040489	Conserved gene of unknown function	-//-
PGSC0003DMG400026139	1.92034	109.03	-5.8272	1.8815e-08	3.051e-07	Flotillin-1	sp|D2XNQ8|FLOT1_MEDTR Flotillin-like protein 1 OS=Medicago truncatula GN=FLOT1 PE=2 SV=1//0
PGSC0003DMG400028967	0.472866	26.4549	-5.806	1.9771e-06	2.2863e-05	CHP-rich zinc finger protein	-//-
PGSC0003DMG400028965	0.472866	25.6213	-5.7598	2.8254e-06	3.1775e-05	Gene of unknown function	-//-
PGSC0003DMG400026436	0.501745	25.0925	-5.6442	3.7229e-06	4.0741e-05	Serine-threonine protein kinase, plant-type	sp|Q8LGB6|ZED1_ARATH Non-functional pseudokinase ZED1 OS=Arabidopsis thaliana GN=ZED1 PE=1 SV=1//4.78106e-39
PGSC0003DMG400002899	10.7207	472.325	-5.4613	4.6343e-75	9.34e-72	AP2/ERF domain-containing transcription factor	sp|Q84QC2|ERF17_ARATH Ethylene-responsive transcription factor ERF017 OS=Arabidopsis thaliana GN=ERF017 PE=2 SV=1//4.69198e-48
PGSC0003DMG400028956	3.48334	145.539	-5.3848	6.3645e-12	1.6164e-10	Glycine-rich cell wall structural protein 1	-//-
PGSC0003DMG400035573	6.76452	274.192	-5.3411	6.0565e-13	1.7349e-11	Glucosyltransferase	sp|Q9ZSK5|ZOG_PHALU Zeatin O-glucosyltransferase OS=Phaseolus lunatus GN=ZOG1 PE=2 SV=1//5.84502e-154
PGSC0003DMG400003057	2.39321	96.5053	-5.3336	1.3469e-05	0.0001301	Osmotin	sp|P50703|OS35_SOLCO Osmotin-like protein OSML15 OS=Solanum commersonii PE=2 SV=1//2.24709e-162
PGSC0003DMG400029464	2.47985	97.7628	-5.301	9.9951e-20	5.5516e-18	Avr9/Cf-9 rapidly elicited protein 74	sp|Q5PNY6|PUB21_ARATH U-box domain-containing protein 21 OS=Arabidopsis thaliana GN=PUB21 PE=2 SV=1//6.84376e-103
PGSC0003DMG400006905	11.107	436.948	-5.2979	2.1078e-34	3.7405e-32	Gene of unknown function	sp|Q9ZVX4|U90A1_ARATH UDP-glycosyltransferase 90A1 OS=Arabidopsis thaliana GN=UGT90A1 PE=2 SV=1//5.89984e-29
PGSC0003DMG400003056	19.9073	743.326	-5.2226	6.0826e-100	5.7209e-96	Ethylene-responsive proteinase inhibitor 1	sp|P20076|IER1_SOLLC Ethylene-responsive proteinase inhibitor 1 OS=Solanum lycopersicum PE=3 SV=1//2.76162e-75
PGSC0003DMG400028751	0.974611	36.2852	-5.2184	5.0203e-08	7.6168e-07	Conserved gene of unknown function	-//-
PGSC0003DMG400017299	6.7934	244.95	-5.1722	3.7651e-07	4.9557e-06	Xyloglucan endotransglycosylase	sp|Q38911|XTH15_ARATH Xyloglucan endotransglucosylase/hydrolase protein 15 OS=Arabidopsis thaliana GN=XTH15 PE=1 SV=1//6.28925e-89
PGSC0003DMG400015533	3.3967	115.371	-5.086	6.2676e-06	6.5402e-05	ZPT2-13	sp|Q9SLD4|ZAT11_ARATH Zinc finger protein ZAT11 OS=Arabidopsis thaliana GN=ZAT11 PE=2 SV=1//1.64684e-33
PGSC0003DMG400014732	0.472866	15.8781	-5.0695	0.0098282	0.042947	Spotted leaf protein	sp|Q9SF15|PUB24_ARATH E3 ubiquitin-protein ligase PUB24 OS=Arabidopsis thaliana GN=PUB24 PE=1 SV=1//5.02373e-99
PGSC0003DMG400015557	4.8153	161.486	-5.0676	1.023e-20	6.1807e-19	ZPT2-13	sp|Q9SLD4|ZAT11_ARATH Zinc finger protein ZAT11 OS=Arabidopsis thaliana GN=ZAT11 PE=2 SV=1//4.77934e-32
PGSC0003DMG400006327	5.25929	173.239	-5.0417	4.9566e-31	6.7238e-29	Conserved gene of unknown function	-//-
PGSC0003DMG400025948	1.00349	31.4386	-4.9694	5.8658e-07	7.4621e-06	Conserved gene of unknown function	-//-
PGSC0003DMG400029335	0.501745	15.6975	-4.9674	0.00065883	0.0041982	Plant synaptotagmin	sp|Q9SKR2|SYT1_ARATH Synaptotagmin-1 OS=Arabidopsis thaliana GN=SYT1 PE=1 SV=2//0
PGSC0003DMG400024152	0.501745	15.4798	-4.9473	0.00069275	0.0043866	Oleosin	sp|Q42980|OLEO1_ORYSJ Oleosin 16 kDa OS=Oryza sativa subsp. japonica GN=OLE16 PE=2 SV=2//3.30714e-25
PGSC0003DMG400021684	60.8699	1867.74	-4.9394	2.6493e-06	2.9913e-05	E3 ubiquitin-protein ligase RMA1H1	sp|Q6R567|RMA1_CAPAN E3 ubiquitin-protein ligase RMA1H1 OS=Capsicum annuum GN=RMA1H1 PE=1 SV=1//2.44429e-69
PGSC0003DMG400006568	0.974611	29.6715	-4.9281	1.6112e-06	1.899e-05	Conserved gene of unknown function	-//-
PGSC0003DMG400011548	39.4573	1194.15	-4.9196	9.0676e-22	6.0059e-20	Zinc finger DNA-binding protein	sp|Q96289|ZAT10_ARATH Zinc finger protein ZAT10 OS=Arabidopsis thaliana GN=ZAT10 PE=2 SV=1//2.36387e-37
PGSC0003DMG400021777	4.40019	126.905	-4.85	3.4989e-23	2.5844e-21	Zinc finger protein	sp|Q8LPN7|RNG1L_ARATH E3 ubiquitin-protein ligase RING1-like OS=Arabidopsis thaliana GN=At3g19950 PE=1 SV=1//3.0854e-11
PGSC0003DMG400012655	11.1358	313.957	-4.8173	2.295e-49	1.2951e-46	Conserved gene of unknown function	sp|Q54I39|IST1L_DICDI IST1-like protein OS=Dictyostelium discoideum GN=DDB_G0289029 PE=3 SV=1//5.62648e-14
PGSC0003DMG400002383	3.45446	95.9393	-4.7956	1.305e-11	3.1992e-10	C2H2-type zinc finger protein	sp|Q96289|ZAT10_ARATH Zinc finger protein ZAT10 OS=Arabidopsis thaliana GN=ZAT10 PE=2 SV=1//6.58609e-38
PGSC0003DMG400005816	0.472866	13.0098	-4.782	0.0026574	0.014209	Cytochrome P450	sp|Q7XU38|C87A3_ORYSJ Cytochrome P450 87A3 OS=Oryza sativa subsp. japonica GN=CYP87A3 PE=2 SV=3//3.48218e-29
PGSC0003DMG402030920	0.472866	12.9227	-4.7723	0.0075987	0.034789	Cucumber peeling cupredoxin	sp|P42849|UMEC_ARMRU Umecyanin OS=Armoracia rusticana PE=1 SV=1//9.13401e-18
PGSC0003DMG400045603	0.472866	12.8727	-4.7667	0.0049216	0.024176	Regulator of gene silencing	sp|Q9SRE6|CML38_ARATH Calcium-binding protein CML38 OS=Arabidopsis thaliana GN=CML38 PE=2 SV=1//1.57265e-40
PGSC0003DMG400017550	3.84069	103.828	-4.7567	5.2736e-08	7.9828e-07	Glycine-rich protein TomR2	-//-
PGSC0003DMG400041467	37.3059	1004.42	-4.7508	7.8486e-55	5.9853e-52	Zinc-finger protein	sp|Q96289|ZAT10_ARATH Zinc finger protein ZAT10 OS=Arabidopsis thaliana GN=ZAT10 PE=2 SV=1//2.93905e-39
PGSC0003DMG400028972	3.3967	91.012	-4.7439	5.4477e-17	2.4093e-15	Conserved gene of unknown function	-//-
PGSC0003DMG400030413	2.89495	76.951	-4.7323	1.1663e-14	4.0577e-13	Cytochrome P450	sp|O81970|C71A9_SOYBN Cytochrome P450 71A9 OS=Glycine max GN=CYP71A9 PE=2 SV=1//0
PGSC0003DMG400031816	2.92383	76.8076	-4.7153	1.5909e-14	5.4742e-13	Pectinesterase	sp|Q8RXK7|PME41_ARATH Probable pectinesterase/pectinesterase inhibitor 41 OS=Arabidopsis thaliana GN=PME41 PE=2 SV=2//0
PGSC0003DMG400030483	5.73215	149.067	-4.7007	4.1378e-11	9.649e-10	Gene of unknown function	-//-
PGSC0003DMG400006904	6.7934	176.07	-4.6959	6.6952e-30	8.359e-28	Gene of unknown function	-//-
PGSC0003DMG400005990	0.472866	12.1698	-4.6857	0.0043716	0.021801	Conserved gene of unknown function	-//-
PGSC0003DMG400026346	55.9102	1368.82	-4.6137	3.8932e-33	6.3132e-31	F-box family protein	sp|Q9XIN8|FB119_ARATH F-box protein At2g27310 OS=Arabidopsis thaliana GN=At2g27310 PE=2 SV=1//1.07148e-72
PGSC0003DMG400002108	3.89844	92.2503	-4.5646	9.9254e-17	4.2822e-15	Glycine-rich protein TomR2	-//-
PGSC0003DMG400023511	0.472866	11.1121	-4.5546	0.0075233	0.034511	ATEXO70H2	sp|Q9LZD3|E70A1_ARATH Exocyst complex component EXO70A1 OS=Arabidopsis thaliana GN=EXO70A1 PE=1 SV=1//1.41455e-68
PGSC0003DMG400028971	0.501745	11.6409	-4.5361	0.0057017	0.027286	Conserved gene of unknown function	-//-
PGSC0003DMG400027963	1.94922	45.1078	-4.5324	7.0323e-09	1.2279e-07	Ga20 oxidase	sp|Q39110|GAOX1_ARATH Gibberellin 20 oxidase 1 OS=Arabidopsis thaliana GN=GA20OX1 PE=2 SV=2//1.35034e-172
PGSC0003DMG400000766	0.945732	21.4776	-4.5053	0.00021708	0.001586	Patatin 3	sp|B8AQW7|PLP1_ORYSI Patatin-like protein 1 OS=Oryza sativa subsp. indica GN=PLP1 PE=3 SV=1//1.9721e-131
PGSC0003DMG400031101	1.9781	44.7095	-4.4984	8.7952e-09	1.5104e-07	Xyloglucan endotransglycosylase	sp|Q38911|XTH15_ARATH Xyloglucan endotransglucosylase/hydrolase protein 15 OS=Arabidopsis thaliana GN=XTH15 PE=1 SV=1//3.08901e-120
PGSC0003DMG400010439	21.7988	488.967	-4.4874	6.4467e-20	3.6307e-18	CHP-rich zinc finger protein	-//-
PGSC0003DMG400020678	1.00349	22.3612	-4.4779	0.005572	0.026816	Conserved gene of unknown function	-//-
PGSC0003DMG400012160	1.47636	32.4156	-4.4566	0.00042743	0.0028805	WRKY transcription factor-30	sp|Q9SUP6|WRK53_ARATH Probable WRKY transcription factor 53 OS=Arabidopsis thaliana GN=WRKY53 PE=1 SV=1//5.51518e-55
PGSC0003DMG400016032	1.92034	41.3995	-4.4302	2.1039e-07	2.8986e-06	Glutaredoxin	sp|Q8L8Z8|GRXS2_ARATH Monothiol glutaredoxin-S2 OS=Arabidopsis thaliana GN=GRXS2 PE=3 SV=1//1.17797e-37
PGSC0003DMG400046726	32.3751	691.007	-4.4157	1.1525e-34	2.1395e-32	F-box family protein	sp|O49508|FB237_ARATH F-box protein At4g18380 OS=Arabidopsis thaliana GN=At4g18380 PE=2 SV=1//3.68957e-47
PGSC0003DMG400003217	40.1143	789.018	-4.2979	1.9708e-28	2.1979e-26	Avr9/Cf-9 rapidly elicited protein 65	-//-
PGSC0003DMG400027118	0.974611	18.9576	-4.2818	0.00039546	0.0026959	Abscisic acid receptor PYL4	sp|O80920|PYL4_ARATH Abscisic acid receptor PYL4 OS=Arabidopsis thaliana GN=PYL4 PE=1 SV=1//3.30486e-69
PGSC0003DMG400006231	36.5912	708.091	-4.2744	1.9398e-15	7.4166e-14	Gene of unknown function	-//-
PGSC0003DMG400008097	2.42209	45.7736	-4.2402	1.4191e-08	2.3471e-07	KiTH-2	sp|P84527|KIWEL_ACTDE Kiwellin OS=Actinidia deliciosa PE=1 SV=1//2.84727e-72
PGSC0003DMG400016529	17.7848	327.674	-4.2035	4.6992e-11	1.0895e-09	Uncharacterized Cys-rich domain	sp|Q9M815|PCR8_ARATH Protein PLANT CADMIUM RESISTANCE 8 OS=Arabidopsis thaliana GN=PCR8 PE=1 SV=2//1.04357e-70
PGSC0003DMG400030828	20.0228	348.386	-4.121	2.1619e-07	2.9728e-06	Phi-1 protein	sp|Q9ZPE7|EXO_ARATH Protein EXORDIUM OS=Arabidopsis thaliana GN=EXO PE=2 SV=1//2.0549e-150
PGSC0003DMG400024967	160.93	2788	-4.1147	5.6309e-07	7.1892e-06	Peroxidase	sp|Q9SZE7|PER51_ARATH Peroxidase 51 OS=Arabidopsis thaliana GN=PER51 PE=2 SV=1//1.51471e-157
PGSC0003DMG400008993	1.4186	23.9413	-4.077	8.718e-05	0.00070022	Conserved gene of unknown function	-//-
PGSC0003DMG400007073	145.881	2448.2	-4.0689	6.4069e-14	2.0473e-12	Epidermis-specific secreted glycoprotein EP1	sp|Q39688|EP1G_DAUCA Epidermis-specific secreted glycoprotein EP1 OS=Daucus carota GN=EP1 PE=1 SV=1//1.77536e-102
PGSC0003DMG400000332	10.6341	170.786	-4.0054	0.0009859	0.0059785	Salt responsive protein 2	sp|Q96MB7|HARB1_HUMAN Putative nuclease HARBI1 OS=Homo sapiens GN=HARBI1 PE=1 SV=1//2.6109e-18
PGSC0003DMG400005992	43.1536	686.502	-3.9917	3.0032e-23	2.23e-21	Conserved gene of unknown function	-//-
PGSC0003DMG400030958	0.974611	15.2993	-3.9725	0.0023806	0.012898	Zinc finger (B-box type) family protein	sp|Q0IGM7|BBX20_ARATH B-box zinc finger protein 20 OS=Arabidopsis thaliana GN=BBX20 PE=1 SV=1//8.7411e-61
PGSC0003DMG400028846	4.84418	75.1839	-3.9561	2.3831e-12	6.3979e-11	Avr9/Cf-9 rapidly elicited protein 132	sp|P0C035|ATL60_ARATH RING-H2 finger protein ATL60 OS=Arabidopsis thaliana GN=ATL60 PE=2 SV=1//1.40915e-28
PGSC0003DMG401015527	13.9441	214.538	-3.9435	1.0175e-08	1.7264e-07	Serine-threonine protein kinase, plant-type	sp|O65924|Y2921_ARATH Putative leucine-rich repeat receptor-like protein kinase At2g19210 OS=Arabidopsis thaliana GN=At2g19210 PE=3 SV=1//1.08441e-74
PGSC0003DMG400035459	0.945732	14.5092	-3.9394	0.0032445	0.016917	Plastid CUL1	sp|Q94AH6|CUL1_ARATH Cullin-1 OS=Arabidopsis thaliana GN=CUL1 PE=1 SV=1//8.83519e-27
PGSC0003DMG400010759	95.9667	1468.34	-3.9355	8.9043e-29	1.0297e-26	Gene of unknown function	-//-
PGSC0003DMG400021508	117.939	1750.54	-3.8917	6.6333e-37	1.4854e-34	C2H2-type zinc finger protein	sp|Q96289|ZAT10_ARATH Zinc finger protein ZAT10 OS=Arabidopsis thaliana GN=ZAT10 PE=2 SV=1//8.04451e-37
PGSC0003DMG400028337	15.4494	228.736	-3.8881	1.8849e-09	3.5576e-08	Gene of unknown function	-//-
PGSC0003DMG400033123	228.792	3364.05	-3.8781	4.6721e-05	0.00040008	Basic 7S globulin 2 small subunit	sp|P13917|7SB1_SOYBN Basic 7S globulin OS=Glycine max GN=BG PE=1 SV=2//5.44919e-63
PGSC0003DMG400030809	54.3183	787.872	-3.8585	1.3383e-08	2.2226e-07	Phi-1 protein	sp|Q9ZPE7|EXO_ARATH Protein EXORDIUM OS=Arabidopsis thaliana GN=EXO PE=2 SV=1//2.99638e-146
PGSC0003DMG400005835	37.5189	544.02	-3.858	4.2895e-37	9.9207e-35	WRKY transcription factor-30	sp|Q8H0Y8|WRK41_ARATH Probable WRKY transcription factor 41 OS=Arabidopsis thaliana GN=WRKY41 PE=2 SV=2//4.11839e-18
PGSC0003DMG400005273	15.7093	223.33	-3.8295	4.0967e-30	5.1835e-28	Peroxidase	sp|O23044|PER3_ARATH Peroxidase 3 OS=Arabidopsis thaliana GN=PER3 PE=2 SV=1//1.15707e-150
PGSC0003DMG400020334	7.12187	101.147	-3.8281	3.0847e-15	1.1589e-13	Prephenate dehydrogenase	sp|Q9LMR3|TYRA2_ARATH Arogenate dehydrogenase 2, chloroplastic OS=Arabidopsis thaliana GN=TYRAAT2 PE=1 SV=1//4.96763e-125
PGSC0003DMG400020564	40.847	578.398	-3.8238	2.6517e-07	3.5897e-06	Avr9/Cf-9 rapidly elicited protein 216	sp|O22932|CIPKB_ARATH CBL-interacting serine/threonine-protein kinase 11 OS=Arabidopsis thaliana GN=CIPK11 PE=1 SV=1//3.4326e-155
PGSC0003DMG400015470	1.44748	20.4571	-3.821	0.00047605	0.0031539	Polyol transporter 6	sp|Q8GXR2|PLT6_ARATH Probable polyol transporter 6 OS=Arabidopsis thaliana GN=PLT6 PE=2 SV=2//7.78868e-157
PGSC0003DMG400005899	167.882	2349.32	-3.8067	4.5807e-15	1.6895e-13	CCR4-associated factor	sp|Q9LXM2|CAF1I_ARATH Probable CCR4-associated factor 1 homolog 9 OS=Arabidopsis thaliana GN=CAF1-9 PE=2 SV=1//3.12142e-141
PGSC0003DMG400022725	19.1349	263.741	-3.7848	3.5456e-34	6.1376e-32	Subtilisin-like protease	sp|O65351|SBT17_ARATH Subtilisin-like protease SBT1.7 OS=Arabidopsis thaliana GN=SBT1.7 PE=1 SV=1//0
PGSC0003DMG400011073	7.73913	105.726	-3.772	3.3213e-08	5.1775e-07	Avr9/Cf-9 rapidly elicited protein 137	-//-
PGSC0003DMG400021778	7.82577	106.435	-3.7656	3.5776e-15	1.3335e-13	Zinc finger protein	sp|Q8LPN7|RNG1L_ARATH E3 ubiquitin-protein ligase RING1-like OS=Arabidopsis thaliana GN=At3g19950 PE=1 SV=1//7.4356e-10
PGSC0003DMG400032792	4.8153	64.9861	-3.7544	6.9814e-06	7.1893e-05	Calmodulin-binding protein	-//-
PGSC0003DMG400030827	9.15773	122.394	-3.7404	7.2151e-11	1.6431e-09	Phi-1 protein	sp|Q9ZPE7|EXO_ARATH Protein EXORDIUM OS=Arabidopsis thaliana GN=EXO PE=2 SV=1//4.18809e-145
PGSC0003DMG402007101	11.2802	149.994	-3.733	2.5135e-10	5.3323e-09	Epidermis-specific secreted glycoprotein EP1	sp|Q39688|EP1G_DAUCA Epidermis-specific secreted glycoprotein EP1 OS=Daucus carota GN=EP1 PE=1 SV=1//3.48184e-100
PGSC0003DMG400030826	14.2907	188.077	-3.7182	3.5927e-05	0.0003157	Phi-1 protein	sp|Q9ZPE7|EXO_ARATH Protein EXORDIUM OS=Arabidopsis thaliana GN=EXO PE=2 SV=1//7.41825e-143
PGSC0003DMG400025844	1.94922	25.3537	-3.7012	0.00010295	0.00081141	Conserved gene of unknown function	-//-
PGSC0003DMG400027046	28.65	367.712	-3.682	1.3615e-11	3.3261e-10	DC1 domain containing protein	-//-
PGSC0003DMG402008903	20.8531	267.529	-3.6814	1.223e-06	1.4697e-05	Conserved gene of unknown function	-//-
PGSC0003DMG400024770	94.2304	1196.12	-3.666	5.2475e-90	2.4677e-86	Conserved gene of unknown function	sp|O80494|P2B15_ARATH F-box protein PP2-B15 OS=Arabidopsis thaliana GN=PP2B15 PE=2 SV=2//2.74722e-71
PGSC0003DMG400016699	1.44748	18.3417	-3.6635	0.0012661	0.007454	Gene of unknown function	-//-
PGSC0003DMG400025668	2.39321	30.2874	-3.6617	0.00098346	0.0059663	ATP binding protein	sp|Q9LMP1|WAK2_ARATH Wall-associated receptor kinase 2 OS=Arabidopsis thaliana GN=WAK2 PE=1 SV=1//0
PGSC0003DMG400002517	5.76103	70.0825	-3.6047	0.0076468	0.034964	Conserved gene of unknown function	-//-
PGSC0003DMG400017880	1.94922	23.6365	-3.6	0.00021612	0.0015806	Signal recognition particle GTPase, FtsY	-//-
PGSC0003DMG400012962	12.1682	145.739	-3.5822	9.8036e-20	5.456e-18	Transcription factor HBP-1b(C1)	sp|Q9SX27|PAN_ARATH Transcription factor PERIANTHIA OS=Arabidopsis thaliana GN=PAN PE=1 SV=1//2.77883e-125
PGSC0003DMG400003641	7.29514	86.7249	-3.5714	1.3126e-09	2.5298e-08	Gast1	sp|Q93X17|SNAK2_SOLTU Snakin-2 OS=Solanum tuberosum GN=SN2 PE=1 SV=1//7.45528e-24
PGSC0003DMG400010814	4.40019	52.1697	-3.5676	1.7239e-07	2.4069e-06	Conserved gene of unknown function	sp|P17407|21KD_DAUCA 21 kDa protein OS=Daucus carota PE=2 SV=1//9.14411e-21
PGSC0003DMG400043830	1.50523	17.7258	-3.5578	0.0016211	0.0092367	Autoinhibited calcium ATPase	sp|Q9LY77|ACA12_ARATH Calcium-transporting ATPase 12, plasma membrane-type OS=Arabidopsis thaliana GN=ACA12 PE=2 SV=1//0
PGSC0003DMG400008985	4.8153	55.6475	-3.5306	1.4572e-08	2.403e-07	Basic 7S globulin 2 small subunit	sp|P13917|7SB1_SOYBN Basic 7S globulin OS=Glycine max GN=BG PE=1 SV=2//1.84107e-71
PGSC0003DMG400019278	5.81879	66.3549	-3.5114	2.7985e-08	4.4186e-07	ATP binding protein	sp|O81832|Y4729_ARATH G-type lectin S-receptor-like serine/threonine-protein kinase At4g27290 OS=Arabidopsis thaliana GN=At4g27290 PE=3 SV=4//1.44114e-53
PGSC0003DMG400008291	1.94922	22.1806	-3.5083	0.00043017	0.0028948	Gene of unknown function	-//-
PGSC0003DMG400018942	6.32053	71.4257	-3.4983	4.1287e-09	7.4773e-08	Autoinhibited calcium ATPase	sp|Q9LY77|ACA12_ARATH Calcium-transporting ATPase 12, plasma membrane-type OS=Arabidopsis thaliana GN=ACA12 PE=2 SV=1//0
PGSC0003DMG400022749	1.9781	22.2242	-3.4899	0.00042491	0.0028689	HMG-CoA synthase	sp|P54873|HMCS_ARATH Hydroxymethylglutaryl-CoA synthase OS=Arabidopsis thaliana GN=HMGS PE=1 SV=2//0
PGSC0003DMG400006309	3.86957	43.4713	-3.4898	9.2313e-06	9.2661e-05	DC1 domain containing protein	-//-
PGSC0003DMG400016678	40.6449	451.744	-3.4744	4.1195e-46	1.9701e-43	Hydroxyproline-rich glycoprotein	sp|Q9LSK9|Y5566_ARATH Uncharacterized protein At5g65660 OS=Arabidopsis thaliana GN=At5g65660 PE=2 SV=1//6.06413e-39
PGSC0003DMG400013810	3.33894	37.0753	-3.473	0.0076607	0.035003	Nodulin MtN3 family protein	sp|Q8L9J7|SWET1_ARATH Bidirectional sugar transporter SWEET1 OS=Arabidopsis thaliana GN=SWEET1 PE=1 SV=1//3.57364e-77
PGSC0003DMG400036566	14.0308	154.001	-3.4563	6.2879e-06	6.5565e-05	Ethylene response factor 5	sp|Q40478|ERF5_TOBAC Ethylene-responsive transcription factor 5 OS=Nicotiana tabacum GN=ERF5 PE=2 SV=1//3.14544e-83
PGSC0003DMG400032778	4.8153	52.4181	-3.4444	0.0020348	0.011239	Conserved gene of unknown function	-//-
PGSC0003DMG400008098	3.33894	36.1111	-3.435	8.3226e-06	8.4441e-05	KiTH-2	sp|P84527|KIWEL_ACTDE Kiwellin OS=Actinidia deliciosa PE=1 SV=1//4.75138e-74
PGSC0003DMG400021356	2.42209	26.0567	-3.4273	0.00017094	0.0012824	U-box protein	sp|Q84TG3|PUB23_ARATH E3 ubiquitin-protein ligase PUB23 OS=Arabidopsis thaliana GN=PUB23 PE=1 SV=1//3.40192e-84
PGSC0003DMG400015468	12.6122	135.578	-3.4262	1.2863e-11	3.156e-10	Sugar transporter	sp|Q8GXR2|PLT6_ARATH Probable polyol transporter 6 OS=Arabidopsis thaliana GN=PLT6 PE=2 SV=2//0
PGSC0003DMG400010753	107.709	1138.26	-3.4016	0.00082376	0.0051185	Ethylene response factor 5	sp|Q40478|ERF5_TOBAC Ethylene-responsive transcription factor 5 OS=Nicotiana tabacum GN=ERF5 PE=2 SV=1//8.49149e-85
PGSC0003DMG400012822	114.058	1202.18	-3.3978	6.1639e-05	0.00051314	Stem-specific protein TSJT1	sp|P24805|TSJT1_TOBAC Stem-specific protein TSJT1 OS=Nicotiana tabacum GN=TSJT1 PE=2 SV=1//1.41682e-32
PGSC0003DMG400028687	4.34243	45.7237	-3.3964	5.3462e-07	6.8506e-06	E3 ubiquitin ligase PUB14	sp|Q5PNY6|PUB21_ARATH U-box domain-containing protein 21 OS=Arabidopsis thaliana GN=PUB21 PE=2 SV=1//4.24138e-107
PGSC0003DMG400008854	27.7042	291.515	-3.3954	1.5634e-32	2.4106e-30	Nodulin	sp|Q9ZUS1|WTR13_ARATH WAT1-related protein At2g37460 OS=Arabidopsis thaliana GN=At2g37460 PE=2 SV=1//2.74996e-147
PGSC0003DMG400005908	11.0492	114.194	-3.3695	3.4024e-10	7.1008e-09	Conserved gene of unknown function	-//-
PGSC0003DMG400008100	9.18661	94.8509	-3.3681	7.7442e-13	2.1851e-11	KiTH-2	sp|P84527|KIWEL_ACTDE Kiwellin OS=Actinidia deliciosa PE=1 SV=1//1.13524e-77
PGSC0003DMG400015461	52.0406	535.676	-3.3637	3.8271e-50	2.2497e-47	Myb family transcription factor	sp|Q1A173|RADL6_ARATH Protein RADIALIS-like 6 OS=Arabidopsis thaliana GN=RL6 PE=2 SV=1//8.03544e-33
PGSC0003DMG400024323	36.8223	376.639	-3.3545	8.086e-05	0.00065515	Conserved gene of unknown function	-//-
PGSC0003DMG401007810	10.7496	108.165	-3.3309	3.2023e-14	1.063e-12	Transcription factor RF2a	sp|F4IN23|BZP34_ARATH Basic leucine zipper 34 OS=Arabidopsis thaliana GN=BZIP34 PE=1 SV=1//9.46827e-74
PGSC0003DMG400002800	10.5186	105.16	-3.3216	1.2352e-13	3.805e-12	Nicotianamine synthase	sp|Q9XGI7|NAS_SOLLC Nicotianamine synthase OS=Solanum lycopersicum GN=CHLN PE=2 SV=1//0
PGSC0003DMG400031457	138.088	1362.34	-3.3024	2.9089e-76	6.8397e-73	Phenylalanine ammonia-lyase 1	sp|P31425|PAL1_SOLTU Phenylalanine ammonia-lyase 1 OS=Solanum tuberosum GN=PAL-1 PE=3 SV=1//0
PGSC0003DMG400016003	266.589	2615.89	-3.2946	5.7706e-06	6.0937e-05	Ethylene responsive element binding protein C2	sp|Q9LW48|ERF5_NICSY Ethylene-responsive transcription factor 5 OS=Nicotiana sylvestris GN=ERF5 PE=2 SV=1//1.37566e-58
PGSC0003DMG400024478	12.6988	124.442	-3.2927	7.8004e-16	3.1e-14	Calmodulin-binding protein	sp|C0SVV6|CB60A_ARATH Calmodulin-binding protein 60 A OS=Arabidopsis thaliana GN=CBP60A PE=2 SV=1//1.24921e-27
PGSC0003DMG400009620	2.42209	23.6801	-3.2894	0.00044444	0.0029787	Cytochrome P450 71D6	sp|P93530|C71D6_SOLCH Cytochrome P450 71D6 OS=Solanum chacoense GN=CYP71D6 PE=2 SV=1//0
PGSC0003DMG400011686	2.98159	28.7073	-3.2673	9.4548e-05	0.00075169	Serpin	sp|Q40066|SPZX_HORVU Serpin-ZX OS=Hordeum vulgare GN=PAZX PE=1 SV=1//1.86593e-13
PGSC0003DMG400014210	212.494	2027.62	-3.2543	0.00012509	0.00096842	DnaJ protein	sp|Q9SAG8|DNAJ8_ARATH Chaperone protein dnaJ 8, chloroplastic OS=Arabidopsis thaliana GN=ATJ8 PE=2 SV=1//1.57111e-06
PGSC0003DMG400016360	1.50523	14.3287	-3.2508	0.0081083	0.036635	3'-N-debenzoyl-2'-deoxytaxol N-benzoyltransferase	sp|Q9FI40|BAHD1_ARATH BAHD acyltransferase At5g47980 OS=Arabidopsis thaliana GN=BAHD1 PE=2 SV=1//8.04203e-48
PGSC0003DMG400039398	1.47636	14.0239	-3.2478	0.0085535	0.038296	Aluminum-activated malate transporter	sp|Q9SRM9|ALMT8_ARATH Aluminum-activated malate transporter 8 OS=Arabidopsis thaliana GN=ALMT8 PE=3 SV=1//3.96115e-83
PGSC0003DMG400032273	33.3786	315.617	-3.2412	1.7197e-32	2.6372e-30	N-acetyltransferase	sp|P05332|YP20_BACLI Uncharacterized N-acetyltransferase p20 OS=Bacillus licheniformis GN=p20 PE=3 SV=1//3.96057e-16
PGSC0003DMG400027225	32.9924	310.036	-3.2322	1.8371e-07	2.5547e-06	Conserved gene of unknown function	-//-
PGSC0003DMG400002101	118.022	1105.83	-3.228	9.5177e-74	1.6785e-70	Gene of unknown function	-//-
PGSC0003DMG400027749	3.78293	35.3581	-3.2245	0.0008291	0.0051483	UPF0497 membrane protein PIMP1	sp|A1XGB4|PIMP1_CAPAN CASP-like protein PIMP1 OS=Capsicum annuum GN=PIMP1 PE=2 SV=1//8.92239e-68
PGSC0003DMG400006842	81.4053	757.225	-3.2175	2.9724e-18	1.474e-16	SBT4B protein	sp|O49607|SBT16_ARATH Subtilisin-like protease SBT1.6 OS=Arabidopsis thaliana GN=SBT1.6 PE=2 SV=1//6.23668e-93
PGSC0003DMG400041402	40.0746	366.438	-3.1928	4.7892e-36	1.0315e-33	Basic 7S globulin 2 small subunit	sp|Q9LS40|ASPG1_ARATH Protein ASPARTIC PROTEASE IN GUARD CELL 1 OS=Arabidopsis thaliana GN=ASPG1 PE=1 SV=1//2.58886e-62
PGSC0003DMG400020017	272.368	2484.64	-3.1894	5.1836e-12	1.3309e-10	Lichenase	sp|P52401|E132_SOLTU Glucan endo-1,3-beta-glucosidase, basic isoform 2 OS=Solanum tuberosum GN=GLUB2 PE=2 SV=1//0
PGSC0003DMG400024936	139.882	1264.98	-3.1768	5.0755e-19	2.6869e-17	LOB domain-containing protein	sp|Q9FN11|LBD37_ARATH LOB domain-containing protein 37 OS=Arabidopsis thaliana GN=LBD37 PE=2 SV=1//5.69019e-57
PGSC0003DMG400005698	9.83275	88.7289	-3.1737	2.6548e-06	2.9963e-05	Gibberellin 3-oxidase	sp|O24648|G3OX_PEA Gibberellin 3-beta-dioxygenase 1 OS=Pisum sativum GN=LE PE=1 SV=1//1.65585e-112
PGSC0003DMG402024472	4.87306	43.9195	-3.172	2.0781e-06	2.3914e-05	C2H2L domain class transcription factor	sp|Q39265|ZFP6_ARATH Zinc finger protein 6 OS=Arabidopsis thaliana GN=ZFP6 PE=2 SV=1//4.07448e-09
PGSC0003DMG400028187	2.45097	22.0001	-3.1661	0.0010166	0.0061437	SAUR family protein	sp|Q9ZUZ3|SAU32_ARATH Auxin-responsive protein SAUR32 OS=Arabidopsis thaliana GN=SAUR32 PE=2 SV=1//8.50954e-13
PGSC0003DMG400010132	155.862	1381.03	-3.1474	3.2379e-06	3.5983e-05	Conserved gene of unknown function	sp|P13087|MIRA_SYNDU Miraculin OS=Synsepalum dulcificum PE=1 SV=3//2.77774e-31
PGSC0003DMG400026232	53.5459	470.39	-3.135	7.7673e-42	2.8837e-39	Avr9/Cf-9 rapidly elicited protein 1	sp|O80341|EF102_ARATH Ethylene-responsive transcription factor 5 OS=Arabidopsis thaliana GN=ERF5 PE=2 SV=1//3.74896e-35
PGSC0003DMG400040260	91.1333	791.202	-3.118	1.3376e-47	6.9894e-45	Glucan endo-1,3-beta-glucosidase, basic isoform 1	sp|P52401|E132_SOLTU Glucan endo-1,3-beta-glucosidase, basic isoform 2 OS=Solanum tuberosum GN=GLUB2 PE=2 SV=1//0
PGSC0003DMG400009507	130.096	1116.1	-3.1008	2.9303e-24	2.439e-22	Metal ion binding protein	-//-
PGSC0003DMG400030309	6.7934	57.6322	-3.0847	9.5724e-08	1.3915e-06	Auxin-regulated protein	sp|Q9LX14|UFC_ARATH Protein UPSTREAM OF FLC OS=Arabidopsis thaliana GN=UFC PE=2 SV=1//2.66256e-34
PGSC0003DMG400033932	1.94922	16.494	-3.081	0.0052718	0.025633	Cytochrome P450 hydroxylase	sp|A6YIH8|C7D55_HYOMU Premnaspirodiene oxygenase OS=Hyoscyamus muticus GN=CYP71D55 PE=1 SV=1//8.41558e-167
PGSC0003DMG402034311	1.94922	16.494	-3.081	0.0052718	0.025633	Stress associated endoplasmic reticulum protein	sp|Q6TAW2|SERP2_MOUSE Stress-associated endoplasmic reticulum protein 2 OS=Mus musculus GN=Serp2 PE=3 SV=2//2.52992e-11
PGSC0003DMG400024120	103.886	876.477	-3.0767	9.5148e-12	2.3737e-10	Peptide transporter	sp|Q9LQL2|PTR14_ARATH Protein NRT1/ PTR FAMILY 7.3 OS=Arabidopsis thaliana GN=NPF7.3 PE=1 SV=2//0
PGSC0003DMG400034808	3.45446	29.012	-3.0701	0.00017268	0.0012945	Extensin class 1 protein	-//-
PGSC0003DMG400007820	38.9844	327.357	-3.0699	1.1422e-05	0.0001123	Stress induced protein	-//-
PGSC0003DMG400024771	52.8708	443.872	-3.0696	3.8515e-23	2.8081e-21	Conserved gene of unknown function	sp|Q3E6P4|FB95_ARATH F-box protein At2g02240 OS=Arabidopsis thaliana GN=At2g02240 PE=2 SV=1//1.62346e-14
PGSC0003DMG400011326	237.246	1987.1	-3.0662	2.8006e-10	5.9104e-09	Ring finger protein	sp|Q8L9T5|ATL2_ARATH RING-H2 finger protein ATL2 OS=Arabidopsis thaliana GN=ATL2 PE=2 SV=2//8.38715e-62
PGSC0003DMG400000869	19.9651	166.973	-3.0641	1.1123e-14	3.8748e-13	Quinonprotein alcohol dehydrogenase	sp|P77931|PVADH_PSESP Polyvinylalcohol dehydrogenase OS=Pseudomonas sp. GN=pvaA PE=1 SV=1//1.01969e-39
PGSC0003DMG401018368	5.87655	48.9467	-3.0582	9.0768e-07	1.1132e-05	Indole-3-acetic acid-amido synthetase GH3.5	sp|Q6I581|GH35_ORYSJ Probable indole-3-acetic acid-amido synthetase GH3.5 OS=Oryza sativa subsp. japonica GN=GH3.5 PE=2 SV=1//3.61373e-23
PGSC0003DMG400007994	5.81879	48.3615	-3.0551	0.0071973	0.033253	Tuber-specific and sucrose-responsive element binding factor	sp|Q9FDW1|MYB44_ARATH Transcription factor MYB44 OS=Arabidopsis thaliana GN=MYB44 PE=2 SV=1//1.2195e-49
PGSC0003DMG400011633	62.357	518	-3.0543	5.1647e-34	8.832e-32	WRKY-type transcription factor	sp|Q8S8P5|WRK33_ARATH Probable WRKY transcription factor 33 OS=Arabidopsis thaliana GN=WRKY33 PE=1 SV=2//3.28707e-13
PGSC0003DMG400026231	2.36433	19.6235	-3.0531	0.0025822	0.013862	Hcr2-2A	sp|Q9C9H7|RLP12_ARATH Receptor-like protein 12 OS=Arabidopsis thaliana GN=RLP12 PE=2 SV=2//5.27987e-115
PGSC0003DMG400001598	237.285	1957.96	-3.0447	2.0363e-07	2.8096e-06	Snakin-2	sp|Q93X17|SNAK2_SOLTU Snakin-2 OS=Solanum tuberosum GN=SN2 PE=1 SV=1//2.47322e-59
PGSC0003DMG400035191	1.92034	15.7846	-3.0391	0.0078343	0.035631	Aluminum-activated malate transporter	sp|Q9SRM9|ALMT8_ARATH Aluminum-activated malate transporter 8 OS=Arabidopsis thaliana GN=ALMT8 PE=3 SV=1//1.99489e-55
PGSC0003DMG400006887	14.417	118.263	-3.0362	1.063e-13	3.3034e-12	Gene of unknown function	-//-
PGSC0003DMG400004264	10.663	87.4407	-3.0357	1.002e-10	2.2333e-09	Thaumatin	sp|P81370|TLP_ACTDE Thaumatin-like protein OS=Actinidia deliciosa GN=tlp PE=1 SV=2//1.42758e-70
PGSC0003DMG400024260	24.6071	198.151	-3.0094	1.384e-20	8.2559e-19	Receptor protein kinase zmpk1	sp|P17801|KPRO_MAIZE Putative receptor protein kinase ZmPK1 OS=Zea mays GN=PK1 PE=2 SV=2//0
PGSC0003DMG400016749	71.3596	574.219	-3.0084	3.7413e-45	1.7306e-42	TMV-induced protein I	sp|C8YR32|LOXH1_MOUSE Lipoxygenase homology domain-containing protein 1 OS=Mus musculus GN=Loxhd1 PE=2 SV=1//6.8315e-06
PGSC0003DMG400032527	31.563	253.893	-3.0079	0.00038559	0.0026363	Chitin-binding lectin 1	sp|Q9S8M0|LECT_SOLTU Chitin-binding lectin 1 OS=Solanum tuberosum PE=1 SV=2//1.91792e-11
PGSC0003DMG400016973	264.217	2098.36	-2.9895	6.4896e-20	3.6476e-18	F-box and wd40 domain protein	sp|P90648|MHCKB_DICDI Myosin heavy chain kinase B OS=Dictyostelium discoideum GN=mhkB PE=2 SV=1//1.96588e-09
PGSC0003DMG400031116	2.86608	22.4483	-2.9695	0.0056114	0.026962	Conserved gene of unknown function	-//-
PGSC0003DMG400003993	104.287	813.518	-2.9636	2.0939e-05	0.00019346	Citrate binding protein	sp|Q39962|CBPR_HEVBR Citrate-binding protein OS=Hevea brasiliensis GN=CBP PE=1 SV=1//2.27791e-68
PGSC0003DMG400004479	3.89844	30.3873	-2.9625	0.0076759	0.035063	Conserved gene of unknown function	sp|P59082|LFS_ALLCE Lachrymatory-factor synthase OS=Allium cepa GN=LFS PE=1 SV=1//2.86892e-11
PGSC0003DMG400008348	105.818	824.119	-2.9613	5.4643e-09	9.7275e-08	Gene of unknown function	-//-
PGSC0003DMG400014823	18.5176	143.541	-2.9545	0.00673	0.031455	Xyloglucan endotransglucosylase-hydrolase XTH3	sp|Q38910|XTH23_ARATH Probable xyloglucan endotransglucosylase/hydrolase protein 23 OS=Arabidopsis thaliana GN=XTH23 PE=2 SV=1//8.87666e-45
PGSC0003DMG400001396	58.9495	456.328	-2.9525	8.5649e-08	1.2561e-06	Avr9/Cf-9 rapidly elicited protein 231	sp|Q9LHD2|GATLA_ARATH Probable galacturonosyltransferase-like 10 OS=Arabidopsis thaliana GN=GATL10 PE=2 SV=1//7.20372e-166
PGSC0003DMG400030829	49.2504	379.016	-2.9441	0.00076118	0.0047696	Phi-1 protein	sp|Q9ZPE7|EXO_ARATH Protein EXORDIUM OS=Arabidopsis thaliana GN=EXO PE=2 SV=1//2.25539e-153
PGSC0003DMG400003250	21.9143	163.184	-2.8966	6.5562e-17	2.8725e-15	Conserved gene of unknown function	-//-
PGSC0003DMG400025244	2.8372	20.9424	-2.8839	0.0028337	0.01504	Pentatricopeptide repeat-containing protein	sp|Q8RWF4|NIPA8_ARATH Probable magnesium transporter NIPA8 OS=Arabidopsis thaliana GN=At3g26670 PE=2 SV=1//8.59767e-132
PGSC0003DMG400015413	15.6515	115.308	-2.8811	9.1593e-13	2.5639e-11	Ndr kinase	sp|Q9Y2H1|ST38L_HUMAN Serine/threonine-protein kinase 38-like OS=Homo sapiens GN=STK38L PE=1 SV=3//3.87336e-146
PGSC0003DMG400013984	11.5509	83.776	-2.8585	1.3208e-09	2.5439e-08	TMV induced protein 1-2	-//-
PGSC0003DMG400013488	145.701	1056	-2.8575	1.9324e-09	3.6375e-08	F-box/kelch protein	sp|Q9LDE3|FBK9_ARATH F-box/kelch-repeat protein At1g23390 OS=Arabidopsis thaliana GN=At1g23390 PE=2 SV=1//1.62722e-93
PGSC0003DMG400016497	32.3932	234.099	-2.8534	0.0021044	0.011563	Conserved gene of unknown function	-//-
PGSC0003DMG400012201	98.6306	711.907	-2.8516	5.4163e-48	2.8835e-45	Potassium channel tetramerization domain-containing protein	sp|Q9FN67|Y5133_ARATH BTB/POZ domain-containing protein At5g41330 OS=Arabidopsis thaliana GN=At5g41330 PE=2 SV=1//0
PGSC0003DMG400001016	9.15773	65.7825	-2.8446	8.2652e-08	1.2153e-06	Conserved gene of unknown function	sp|Q9FL28|FLS2_ARATH LRR receptor-like serine/threonine-protein kinase FLS2 OS=Arabidopsis thaliana GN=FLS2 PE=1 SV=1//3.52927e-169
PGSC0003DMG400017208	3.98508	28.5703	-2.8418	0.00037279	0.0025593	Cell wall-plasma membrane linker protein	-//-
PGSC0003DMG400013928	68.0098	484.501	-2.8327	1.686e-37	3.9976e-35	Cytokinin-regulated kinase 1	sp|Q9FIJ6|ACCR4_ARATH Serine/threonine-protein kinase-like protein CCR4 OS=Arabidopsis thaliana GN=CCR4 PE=1 SV=1//0
PGSC0003DMG400010022	124.53	878.377	-2.8183	2.1691e-53	1.4234e-50	Patatin 3	sp|B8AQW7|PLP1_ORYSI Patatin-like protein 1 OS=Oryza sativa subsp. indica GN=PLP1 PE=3 SV=1//3.23324e-147
PGSC0003DMG400022775	5.20153	36.6463	-2.8167	6.9653e-05	0.00057435	CMPG1b	sp|Q5PNY6|PUB21_ARATH U-box domain-containing protein 21 OS=Arabidopsis thaliana GN=PUB21 PE=2 SV=1//5.08945e-84
PGSC0003DMG400017334	78.8388	553.458	-2.8115	1.7473e-23	1.3325e-21	Heat shock factor protein	sp|Q94J16|HFA4B_ORYSJ Heat stress transcription factor A-4b OS=Oryza sativa subsp. japonica GN=HSFA4B PE=2 SV=1//2.85695e-86
PGSC0003DMG400002309	11.7531	82.4071	-2.8097	2.2089e-09	4.122e-08	Xyloglucan endo-transglycosylase	sp|Q38857|XTH22_ARATH Xyloglucan endotransglucosylase/hydrolase protein 22 OS=Arabidopsis thaliana GN=XTH22 PE=1 SV=1//2.61931e-85
PGSC0003DMG400012120	55.4373	374.767	-2.7571	4.9367e-09	8.844e-08	Conserved gene of unknown function	-//-
PGSC0003DMG400003042	3.89844	26.1002	-2.7431	0.0010242	0.006184	Osmotin	sp|P50702|OS81_SOLCO Osmotin-like protein OSML81 OS=Solanum commersonii PE=2 SV=1//9.42394e-166
PGSC0003DMG400020218	29.7401	199.115	-2.7431	5.0277e-12	1.2943e-10	Conserved gene of unknown function	-//-
PGSC0003DMG400005515	23.8058	159.265	-2.742	1.5909e-15	6.1408e-14	Ascorbate oxidase	sp|P24792|ASO_CUCMA L-ascorbate oxidase OS=Cucurbita maxima GN=AAO PE=1 SV=2//0
PGSC0003DMG400023015	6.37829	42.5506	-2.7379	2.0427e-05	0.00018909	Conserved gene of unknown function	-//-
PGSC0003DMG400029844	3.3967	22.6224	-2.7355	0.002176	0.011919	Phosphate/phosphoenolpyruvate translocator	sp|Q9FYE5|PT504_ARATH Probable sugar phosphate/phosphate translocator At5g04160 OS=Arabidopsis thaliana GN=At5g04160 PE=2 SV=1//9.4833e-167
PGSC0003DMG400006729	5.87655	39.0664	-2.7329	4.7504e-05	0.00040581	ATP binding protein	sp|Q9LMP1|WAK2_ARATH Wall-associated receptor kinase 2 OS=Arabidopsis thaliana GN=WAK2 PE=1 SV=1//0
PGSC0003DMG400000791	123.382	814.098	-2.7221	1.1408e-12	3.1713e-11	Photoperiod responsive protein	sp|Q9FLF4|PUB27_ARATH U-box domain-containing protein 27 OS=Arabidopsis thaliana GN=PUB27 PE=2 SV=1//6.6987e-88
PGSC0003DMG400012588	5.31704	34.6116	-2.7026	0.00016437	0.0012358	Serine-threonine protein kinase, plant-type	sp|Q9LVM0|Y5830_ARATH Probable inactive receptor kinase At5g58300 OS=Arabidopsis thaliana GN=At5g58300 PE=2 SV=1//1.50249e-81
PGSC0003DMG400014589	10.1612	65.9131	-2.6975	1.869e-05	0.00017434	Calmodulin binding protein	sp|Q9FKL6|CB60B_ARATH Calmodulin-binding protein 60 B OS=Arabidopsis thaliana GN=CBP60B PE=2 SV=1//2.7261e-30
PGSC0003DMG400029934	199.185	1289.54	-2.6947	5.5784e-61	5.8296e-58	Sphingolipid delta-8 desaturase	sp|Q3EBF7|SLD2_ARATH Delta(8)-fatty-acid desaturase 2 OS=Arabidopsis thaliana GN=SLD2 PE=1 SV=1//0
PGSC0003DMG400016145	10.6341	68.2961	-2.6831	1.3966e-07	1.9703e-06	Transcription factor bHLH96	sp|Q9C7T4|BH096_ARATH Transcription factor bHLH96 OS=Arabidopsis thaliana GN=BHLH96 PE=2 SV=1//9.82486e-57
PGSC0003DMG400016663	6.88004	44.0437	-2.6784	0.00067211	0.0042753	Conserved gene of unknown function	-//-
PGSC0003DMG400027914	11.107	70.9468	-2.6753	7.8984e-08	1.1632e-06	Ascorbate oxidase	sp|Q40588|ASO_TOBAC L-ascorbate oxidase OS=Nicotiana tabacum GN=AAO PE=2 SV=1//1.73195e-06
PGSC0003DMG400009869	436.9	2788.05	-2.6739	1.2513e-05	0.00012175	DNAJ	sp|Q9FYB5|DNJ11_ARATH Chaperone protein dnaJ 11, chloroplastic OS=Arabidopsis thaliana GN=ATJ11 PE=1 SV=2//6.17539e-26
PGSC0003DMG400012020	38.5116	243.937	-2.6631	4.6488e-21	2.8703e-19	Pectin methlyesterase inhibitor protein 1	sp|P17407|21KD_DAUCA 21 kDa protein OS=Daucus carota PE=2 SV=1//1.09525e-40
PGSC0003DMG400009892	320.925	2028.83	-2.6603	1.0214e-14	3.5756e-13	Prolyl endopeptidase	sp|Q9QUR6|PPCE_MOUSE Prolyl endopeptidase OS=Mus musculus GN=Prep PE=2 SV=1//0
PGSC0003DMG400028153	161.284	999.895	-2.6322	0.0012379	0.0072964	Hin1	sp|Q9SJ52|YLS9_ARATH Protein YLS9 OS=Arabidopsis thaliana GN=YLS9 PE=2 SV=1//2.40238e-55
PGSC0003DMG400023949	222.811	1377.93	-2.6286	3.7859e-60	3.6835e-57	Abscisic acid receptor PYL4	sp|O80920|PYL4_ARATH Abscisic acid receptor PYL4 OS=Arabidopsis thaliana GN=PYL4 PE=1 SV=1//1.4661e-77
PGSC0003DMG400001708	26.3723	162.767	-2.6257	0.0039362	0.019997	RING-H2 finger protein ATL1Q	sp|Q9LUL6|ATL61_ARATH Putative RING-H2 finger protein ATL61 OS=Arabidopsis thaliana GN=ATL61 PE=3 SV=1//4.64639e-12
PGSC0003DMG400012824	12.0816	74.1198	-2.6171	6.7118e-08	9.9832e-07	Conserved gene of unknown function	-//-
PGSC0003DMG400029503	34.7864	213.287	-2.6162	0.007019	0.032558	ETAG-A3	sp|Q8LDS2|XTH27_ARATH Probable xyloglucan endotransglucosylase/hydrolase protein 27 OS=Arabidopsis thaliana GN=XTH27 PE=2 SV=2//4.06126e-156
PGSC0003DMG400020541	26.0835	159.75	-2.6146	1.3009e-14	4.5039e-13	Protein phosphatase 2C	sp|Q8RX37|P2C02_ARATH Probable protein phosphatase 2C 2 OS=Arabidopsis thaliana GN=At1g07160 PE=2 SV=1//6.99966e-12
PGSC0003DMG400007526	15.536	94.6204	-2.6065	1.4234e-09	2.7302e-08	Conserved gene of unknown function	-//-
PGSC0003DMG402018475	31.3608	190.858	-2.6055	0.00015876	0.0012	ABA 8'-hydroxylase CYP707A1	sp|Q949P1|ABAH1_ARATH Abscisic acid 8&apos;-hydroxylase 1 OS=Arabidopsis thaliana GN=CYP707A1 PE=2 SV=1//0
PGSC0003DMG400019212	2.89495	17.4146	-2.5887	0.0115	0.049078	DELLA protein GAI	sp|Q7Y1B6|GAI_SOLLC DELLA protein GAI OS=Solanum lycopersicum GN=GAI PE=2 SV=1//2.68457e-130
PGSC0003DMG400008141	17.7163	105.341	-2.5719	2.0155e-10	4.3412e-09	Calcium ATPase	sp|Q9M2L4|ACA11_ARATH Putative calcium-transporting ATPase 11, plasma membrane-type OS=Arabidopsis thaliana GN=ACA11 PE=1 SV=1//0
PGSC0003DMG400025023	86.1231	511.335	-2.5698	3.3351e-22	2.2621e-20	Avr9/Cf-9 rapidly elicited protein 20	sp|Q9LSQ6|PBP1_ARATH Calcium-binding protein PBP1 OS=Arabidopsis thaliana GN=PBP1 PE=1 SV=1//9.09946e-06
PGSC0003DMG402027676	5.9343	35.2339	-2.5698	0.00018575	0.001381	Conserved gene of unknown function	sp|F4I111|MCU6_ARATH Calcium uniporter protein 6, mitochondrial OS=Arabidopsis thaliana GN=At1g09575 PE=2 SV=1//7.56968e-23
PGSC0003DMG400027781	16.9546	99.567	-2.554	8.7118e-10	1.7094e-08	Conserved gene of unknown function	sp|Q58FX0|BAP2_ARATH BON1-associated protein 2 OS=Arabidopsis thaliana GN=BAP2 PE=1 SV=1//5.78208e-27
PGSC0003DMG400030462	15.5071	90.7009	-2.5482	4.8935e-09	8.7723e-08	Avr9/Cf-9 rapidly elicited protein 216	sp|O22932|CIPKB_ARATH CBL-interacting serine/threonine-protein kinase 11 OS=Arabidopsis thaliana GN=CIPK11 PE=1 SV=1//4.69748e-159
PGSC0003DMG400012978	12.6411	73.915	-2.5477	0.0026479	0.014166	Gene of unknown function	-//-
PGSC0003DMG400024948	99.0422	578.986	-2.5474	3.4848e-25	3.1215e-23	Arabinogalactan protein	-//-
PGSC0003DMG400026308	4.34243	25.3101	-2.5431	0.0020705	0.011408	3-oxoacyl-(Acyl-carrier-protein) synthase III	sp|P49245|FABH2_CUPWR 3-oxoacyl-[acyl-carrier-protein] synthase 3 B, chloroplastic OS=Cuphea wrightii GN=KAS3B PE=2 SV=1//0
PGSC0003DMG400021877	303.711	1769.23	-2.5424	1.6744e-10	3.654e-09	Xyloglucan endo-transglycosylase	sp|P35694|XTH2_SOYBN Xyloglucan endotransglucosylase/hydrolase 2 OS=Glycine max PE=2 SV=1//3.75703e-157
PGSC0003DMG400024755	883.074	5118.11	-2.535	2.4142e-09	4.4844e-08	Xyloglucan endotransglucosylase/hydrolase 1	sp|Q40144|XTH1_SOLLC Probable xyloglucan endotransglucosylase/hydrolase 1 OS=Solanum lycopersicum GN=XTH1 PE=2 SV=1//0
PGSC0003DMG400021603	3759.56	21702.3	-2.5292	3.3149e-09	6.0462e-08	Hydroxyproline-rich glycoprotein (HRGP)	-//-
PGSC0003DMG400021574	159.23	915.519	-2.5235	1.0849e-16	4.6594e-15	21kD protein	sp|P17407|21KD_DAUCA 21 kDa protein OS=Daucus carota PE=2 SV=1//8.65077e-73
PGSC0003DMG400027333	17.4564	100.32	-2.5228	9.7649e-10	1.9081e-08	Leucoanthocyanidin dioxygenase	sp|D4N501|DIOX2_PAPSO Probable 2-oxoglutarate/Fe(II)-dependent dioxygenase OS=Papaver somniferum GN=DIOX2 PE=2 SV=1//1.00221e-57
PGSC0003DMG400032160	647.217	3714.46	-2.5208	2.4469e-17	1.1281e-15	Conserved gene of unknown function	sp|Q9LQU4|PCR2_ARATH Protein PLANT CADMIUM RESISTANCE 2 OS=Arabidopsis thaliana GN=PCR2 PE=1 SV=1//1.66208e-50
PGSC0003DMG400000732	5.78991	33.0686	-2.5139	0.00046006	0.0030616	Hydrolase, alpha/beta fold family protein	-//-
PGSC0003DMG400005745	563.21	3216.49	-2.5137	4.8368e-05	0.00041219	Calcium-binding allergen Ole e 8	sp|Q9M7R0|ALL8_OLEEU Calcium-binding allergen Ole e 8 OS=Olea europaea PE=1 SV=1//1.44501e-64
PGSC0003DMG400017757	26.3723	150.262	-2.5104	4.2638e-10	8.7816e-09	Arabinogalactan-protein	-//-
PGSC0003DMG400016769	507.693	2878	-2.503	7.309e-12	1.8413e-10	Double WRKY type transfactor	sp|Q8S8P5|WRK33_ARATH Probable WRKY transcription factor 33 OS=Arabidopsis thaliana GN=WRKY33 PE=1 SV=2//4.31663e-106
PGSC0003DMG400006000	7.3529	41.2753	-2.4889	7.78e-05	0.00063372	Receptor kinase	sp|Q9FID6|Y5392_ARATH Probable receptor-like protein kinase At5g39020 OS=Arabidopsis thaliana GN=At5g39020 PE=2 SV=1//1.19728e-101
PGSC0003DMG400024474	395.84	2173.51	-2.457	8.8041e-65	1.0351e-61	Gonadotropin beta chain	sp|Q93X17|SNAK2_SOLTU Snakin-2 OS=Solanum tuberosum GN=SN2 PE=1 SV=1//1.66929e-21
PGSC0003DMG400015897	129.15	697.87	-2.4339	5.5981e-38	1.388e-35	Abscisic acid receptor PYL4	sp|O80920|PYL4_ARATH Abscisic acid receptor PYL4 OS=Arabidopsis thaliana GN=PYL4 PE=1 SV=1//1.62167e-76
PGSC0003DMG400002272	4.95969	26.7661	-2.4321	0.0018077	0.010153	Transcription factor AP2-EREBP	sp|O80338|EF101_ARATH Ethylene-responsive transcription factor 2 OS=Arabidopsis thaliana GN=ERF2 PE=2 SV=1//5.09462e-34
PGSC0003DMG400011411	51.9251	279.008	-2.4258	3.7882e-11	8.8778e-10	Gene of unknown function	-//-
PGSC0003DMG400024259	21.7699	116.845	-2.4242	2.2673e-10	4.8429e-09	Receptor protein kinase zmpk1	sp|P17801|KPRO_MAIZE Putative receptor protein kinase ZmPK1 OS=Zea mays GN=PK1 PE=2 SV=2//0
PGSC0003DMG400006242	55.524	297.251	-2.4205	1.5908e-21	1.0271e-19	Protein phosphatase 2c	sp|Q9M9W9|P2C34_ARATH Probable protein phosphatase 2C 34 OS=Arabidopsis thaliana GN=At3g05640 PE=2 SV=1//9.50445e-140
PGSC0003DMG400022823	126.963	679.216	-2.4195	1.8606e-08	3.0206e-07	Ethylene response factor 3	sp|Q9LW49|ERF4_NICSY Ethylene-responsive transcription factor 4 OS=Nicotiana sylvestris GN=ERF4 PE=2 SV=1//7.03852e-25
PGSC0003DMG400009078	42.0924	224.817	-2.4171	9.6288e-08	1.3976e-06	Receptor serine/threonine kinase	sp|Q9FID5|Y5393_ARATH Probable receptor-like protein kinase At5g39030 OS=Arabidopsis thaliana GN=At5g39030 PE=2 SV=1//4.08878e-89
PGSC0003DMG400019824	30.841	164.597	-2.416	1.7556e-13	5.3209e-12	JA-induced WRKY protein	sp|Q9SAH7|WRK40_ARATH Probable WRKY transcription factor 40 OS=Arabidopsis thaliana GN=WRKY40 PE=1 SV=1//5.50067e-77
PGSC0003DMG400006713	16.7417	89.2385	-2.4142	1.4463e-06	1.719e-05	Cembratrienol synthase 2a	sp|Q9FQ27|TPSGB_SOLHA (E,E)-germacrene B synthase OS=Solanum habrochaites GN=SSTLH1 PE=1 SV=1//0
PGSC0003DMG400009570	7.23739	38.407	-2.4078	0.00022674	0.0016468	MYB transcription factor	sp|Q8S9H7|DIV_ANTMA Transcription factor DIVARICATA OS=Antirrhinum majus GN=DIVARICATA PE=2 SV=1//1.07373e-26
PGSC0003DMG400017087	29.1806	154.853	-2.4078	6.6162e-13	1.8857e-11	Disease resistance protein	sp|Q6L3X3|R1B8_SOLDE Putative late blight resistance protein homolog R1B-8 OS=Solanum demissum GN=R1B-8 PE=5 SV=1//4.98685e-08
PGSC0003DMG400014555	30.8988	161.66	-2.3873	3.273e-12	8.6389e-11	Conserved gene of unknown function	-//-
PGSC0003DMG400011171	8.85814	46.2525	-2.3845	5.2348e-05	0.00044289	Transcription factor	-//-
PGSC0003DMG400046292	91.9238	477.543	-2.3771	0.0072372	0.033405	Conserved gene of unknown function	-//-
PGSC0003DMG400003228	47.0232	243.102	-2.3701	0.00047629	0.0031547	SAUR family protein	sp|Q9ZUZ3|SAU32_ARATH Auxin-responsive protein SAUR32 OS=Arabidopsis thaliana GN=SAUR32 PE=2 SV=1//8.42313e-28
PGSC0003DMG400023957	8.71374	44.9272	-2.3662	8.7717e-05	0.00070339	Prephenate dehydrogenase	sp|Q944B6|TYRA1_ARATH Arogenate dehydrogenase 1, chloroplastic OS=Arabidopsis thaliana GN=TYRAAT1 PE=1 SV=1//1.23813e-37
PGSC0003DMG400013802	11.6665	60.0024	-2.3627	0.0038231	0.0195	Serine-threonine protein kinase, plant-type	sp|Q8LGB6|ZED1_ARATH Non-functional pseudokinase ZED1 OS=Arabidopsis thaliana GN=ZED1 PE=1 SV=1//4.26953e-45
PGSC0003DMG400007713	28.3612	144.892	-2.353	8.2669e-12	2.0697e-10	Conserved gene of unknown function	-//-
PGSC0003DMG400010819	22.8889	116.496	-2.3476	4.9228e-10	1e-08	3-ketoacyl-CoA synthase 10	sp|Q9MAM3|KCS1_ARATH 3-ketoacyl-CoA synthase 1 OS=Arabidopsis thaliana GN=KCS1 PE=2 SV=1//0
PGSC0003DMG400023283	4.78642	24.3395	-2.3463	0.004533	0.022518	Receptor-kinase	sp|C0LGP4|Y3475_ARATH Probable LRR receptor-like serine/threonine-protein kinase At3g47570 OS=Arabidopsis thaliana GN=At3g47570 PE=2 SV=1//1.09628e-14
PGSC0003DMG400030181	217.1	1103.27	-2.3454	3.4958e-20	2.0212e-18	Esterase/lipase/thioesterase family protein	sp|Q9C942|CSE_ARATH Caffeoylshikimate esterase OS=Arabidopsis thaliana GN=CSE PE=1 SV=1//4.57775e-22
PGSC0003DMG400002732	116.791	592.942	-2.344	1.9187e-09	3.6164e-08	VQ motif-containing protein	-//-
PGSC0003DMG400011293	797.813	4038.11	-2.3396	1.0895e-13	3.3819e-12	Plasma membrane polypeptide	sp|Q96262|PCAP1_ARATH Plasma membrane-associated cation-binding protein 1 OS=Arabidopsis thaliana GN=PCAP1 PE=1 SV=1//1.54352e-39
PGSC0003DMG400001728	9.74611	49.2079	-2.336	4.1572e-05	0.00036048	Sts15 protein	sp|Q8GT41|PLA1_PLAAC Putative invertase inhibitor OS=Platanus acerifolia PE=1 SV=1//5.97676e-36
PGSC0003DMG400009028	36.3602	182.59	-2.3282	5.0204e-14	1.6263e-12	Conserved gene of unknown function	sp|Q6NMR8|FAF3_ARATH Protein FANTASTIC FOUR 3 OS=Arabidopsis thaliana GN=FAF3 PE=2 SV=1//1.19533e-18
PGSC0003DMG400006841	213.01	1069.46	-2.3279	1.5995e-18	8.0736e-17	SBT4B protein	sp|O49607|SBT16_ARATH Subtilisin-like protease SBT1.6 OS=Arabidopsis thaliana GN=SBT1.6 PE=2 SV=1//9.92168e-157
PGSC0003DMG400018853	148.412	742.045	-2.3219	1.3614e-36	3.0147e-34	Sugar transporter	sp|Q07423|HEX6_RICCO Hexose carrier protein HEX6 OS=Ricinus communis GN=HEX6 PE=2 SV=1//0
PGSC0003DMG400029586	12.1393	60.5441	-2.3183	6.0384e-06	6.3408e-05	Resistance protein PSH-RGH6	sp|Q6L403|R1B17_SOLDE Putative late blight resistance protein homolog R1B-17 OS=Solanum demissum GN=R1B-17 PE=3 SV=1//7.07963e-07
PGSC0003DMG401030312	6.7934	33.5975	-2.3061	0.00086108	0.005315	ZPT2-12	sp|Q9SLD4|ZAT11_ARATH Zinc finger protein ZAT11 OS=Arabidopsis thaliana GN=ZAT11 PE=2 SV=1//6.55333e-30
PGSC0003DMG400024100	177.072	875.501	-2.3058	3.9128e-28	4.2479e-26	Conserved gene of unknown function	-//-
PGSC0003DMG400012977	57.5887	282.357	-2.2937	1.1875e-11	2.9367e-10	VQ motif-containing protein	-//-
PGSC0003DMG400004396	29.7401	145.247	-2.288	1.422e-11	3.4619e-10	Kinase	sp|Q9LXA5|LRK91_ARATH L-type lectin-domain containing receptor kinase IX.1 OS=Arabidopsis thaliana GN=LECRK91 PE=2 SV=1//1.63174e-152
PGSC0003DMG400024264	1161.51	5668.51	-2.287	5.6585e-26	5.3578e-24	Ribosomal protein l7ae	sp|Q6P8E9|NH2L1_XENTR NHP2-like protein 1 OS=Xenopus tropicalis GN=nhp2l1 PE=2 SV=1//1.52814e-58
PGSC0003DMG400005112	55.2749	268.899	-2.2824	6.9959e-14	2.2154e-12	Basic PR-1 protein	sp|P11670|PRB1_TOBAC Basic form of pathogenesis-related protein 1 OS=Nicotiana tabacum PE=3 SV=1//1.32289e-105
PGSC0003DMG400015229	256.149	1246.13	-2.2824	2.4609e-08	3.912e-07	BTB/POZ domain-containing protein	sp|Q9FMK7|BT1_ARATH BTB/POZ and TAZ domain-containing protein 1 OS=Arabidopsis thaliana GN=BT1 PE=1 SV=1//1.36095e-124
PGSC0003DMG400003711	5.84767	28.4397	-2.282	0.002328	0.012644	COL domain class transcription factor	sp|Q9LQZ7|BBX21_ARATH B-box zinc finger protein 21 OS=Arabidopsis thaliana GN=BBX21 PE=1 SV=1//1.66914e-49
PGSC0003DMG400009621	25.1377	121.778	-2.2763	9.9977e-08	1.4489e-06	Cytochrome P450	sp|A6YIH8|C7D55_HYOMU Premnaspirodiene oxygenase OS=Hyoscyamus muticus GN=CYP71D55 PE=1 SV=1//0
PGSC0003DMG400005629	4.34243	21.0295	-2.2758	0.010549	0.045535	Structural constituent of cell wall	sp|Q9M9A5|PCR6_ARATH Protein PLANT CADMIUM RESISTANCE 6 OS=Arabidopsis thaliana GN=PCR6 PE=2 SV=1//3.06522e-49
PGSC0003DMG400004284	90.4475	435.474	-2.2674	2.2119e-25	2.0198e-23	Disease resistance protein	sp|Q9C9H7|RLP12_ARATH Receptor-like protein 12 OS=Arabidopsis thaliana GN=RLP12 PE=2 SV=2//3.26725e-106
PGSC0003DMG400023445	12.5833	60.3699	-2.2623	8.9058e-06	8.9713e-05	Spotted leaf protein	sp|Q9FXA4|PUB26_ARATH U-box domain-containing protein 26 OS=Arabidopsis thaliana GN=PUB26 PE=2 SV=1//3.70606e-36
PGSC0003DMG401030920	14.3881	68.4332	-2.2498	3.2227e-06	3.5828e-05	Cucumber peeling cupredoxin	sp|P42849|UMEC_ARMRU Umecyanin OS=Armoracia rusticana PE=1 SV=1//3.54324e-35
PGSC0003DMG400005130	321.524	1526.92	-2.2476	7.3991e-26	6.9591e-24	Conserved gene of unknown function	-//-
PGSC0003DMG400029341	28.9495	137.19	-2.2446	1.1507e-06	1.3881e-05	TSI-1 protein	sp|P17642|PRS2_SOLTU Pathogenesis-related protein STH-2 OS=Solanum tuberosum GN=STH-2 PE=2 SV=1//4.37274e-63
PGSC0003DMG400008197	13.529	64.0718	-2.2436	5.8108e-06	6.1338e-05	Conserved gene of unknown function	-//-
PGSC0003DMG400023144	915.867	4328.74	-2.2407	0.00034206	0.0023737	41 kD chloroplast nucleoid DNA binding protein (CND41)	sp|Q9LS40|ASPG1_ARATH Protein ASPARTIC PROTEASE IN GUARD CELL 1 OS=Arabidopsis thaliana GN=ASPG1 PE=1 SV=1//2.14891e-59
PGSC0003DMG400007200	249.829	1176.25	-2.2352	3.4673e-09	6.3159e-08	VQ	sp|O80683|CAB25_ARATH Calmodulin-binding protein 25 OS=Arabidopsis thaliana GN=CAMBP25 PE=1 SV=1//4.25595e-21
PGSC0003DMG400003999	42.4786	198.716	-2.2259	2.1864e-07	3.0035e-06	ATP binding protein	sp|Q9FLV4|Y5248_ARATH G-type lectin S-receptor-like serine/threonine-protein kinase At5g24080 OS=Arabidopsis thaliana GN=At5g24080 PE=2 SV=1//3.24095e-112
PGSC0003DMG400017284	19.3478	90.4832	-2.2255	1.0843e-07	1.5602e-06	Receptor-like kinase	sp|Q8RWZ5|SD25_ARATH G-type lectin S-receptor-like serine/threonine-protein kinase SD2-5 OS=Arabidopsis thaliana GN=SD25 PE=1 SV=1//1.19784e-127
PGSC0003DMG400028198	339.67	1576.47	-2.2145	5.8478e-06	6.1613e-05	VQ	sp|O80683|CAB25_ARATH Calmodulin-binding protein 25 OS=Arabidopsis thaliana GN=CAMBP25 PE=1 SV=1//2.96073e-23
PGSC0003DMG400007385	19.5789	90.7879	-2.2132	1.0399e-07	1.5009e-06	CC-NB-LRR protein	sp|O81825|DRL28_ARATH Probable disease resistance protein At4g27220 OS=Arabidopsis thaliana GN=At4g27220 PE=2 SV=1//4.24552e-65
PGSC0003DMG400026461	73.6265	340.268	-2.2084	8.5843e-21	5.2089e-19	AP2/ERF domain-containing transcription factor	sp|Q9LYD3|DREB3_ARATH Dehydration-responsive element-binding protein 3 OS=Arabidopsis thaliana GN=DREB3 PE=2 SV=1//1.96129e-45
PGSC0003DMG400008166	9.74611	45.0207	-2.2077	0.0001611	0.0012146	Conserved gene of unknown function	-//-
PGSC0003DMG400002552	2348.54	10846.4	-2.2074	7.0824e-34	1.1825e-31	Delta TIP	sp|Q41951|TIP21_ARATH Aquaporin TIP2-1 OS=Arabidopsis thaliana GN=TIP2-1 PE=1 SV=2//4.55662e-128
PGSC0003DMG401011536	603.718	2779.22	-2.2027	1.2768e-38	3.3988e-36	Anthocyanin acyltransferase	sp|O64988|BEATH_CLABR Acetyl-CoA-benzylalcohol acetyltransferase OS=Clarkia breweri GN=BEAT PE=1 SV=1//7.13131e-47
PGSC0003DMG400018651	592.159	2723.74	-2.2015	2.8326e-49	1.5672e-46	Amino acid transporter	sp|Q9SX98|LHTL8_ARATH Lysine histidine transporter-like 8 OS=Arabidopsis thaliana GN=AATL1 PE=1 SV=1//0
PGSC0003DMG400022193	11.6953	53.5692	-2.1955	4.6384e-05	0.00039768	Pirin	sp|Q9LPS9|PRNL1_ARATH Pirin-like protein At1g50590 OS=Arabidopsis thaliana GN=At1g50590 PE=2 SV=1//1.71202e-137
PGSC0003DMG400022258	204.986	938.669	-2.1951	8.3603e-06	8.4793e-05	Alkaline alpha-galactosidase seed imbibition protein	sp|Q84VX0|RFS1_ARATH Probable galactinol--sucrose galactosyltransferase 1 OS=Arabidopsis thaliana GN=RFS1 PE=2 SV=1//0
PGSC0003DMG400002134	9.65947	44.0936	-2.1906	0.00022383	0.0016278	Clathrin assembly protein	sp|Q8L936|CAP16_ARATH Putative clathrin assembly protein At4g40080 OS=Arabidopsis thaliana GN=At4g40080 PE=2 SV=2//2.44474e-47
PGSC0003DMG400010021	33.6674	153.628	-2.19	1.8516e-11	4.4577e-10	Short-chain dehydrogenase	sp|Q2KIJ5|KDSR_BOVIN 3-ketodihydrosphingosine reductase OS=Bos taurus GN=KDSR PE=2 SV=1//6.66501e-13
PGSC0003DMG402003983	130.832	595.309	-2.1859	6.2045e-07	7.8435e-06	ATP binding protein	sp|Q39202|RLK1_ARATH G-type lectin S-receptor-like serine/threonine-protein kinase RLK1 OS=Arabidopsis thaliana GN=RLK1 PE=2 SV=2//2.59796e-21
PGSC0003DMG400010844	41.5509	188.855	-2.1843	2.2903e-13	6.8313e-12	Gene of unknown function	-//-
PGSC0003DMG400025752	595.993	2701.94	-2.1806	2.8131e-27	2.8864e-25	LOB domain-containing protein	sp|Q9FN11|LBD37_ARATH LOB domain-containing protein 37 OS=Arabidopsis thaliana GN=LBD37 PE=2 SV=1//4.65044e-45
PGSC0003DMG400013405	68.9952	312.612	-2.1798	2.2926e-17	1.0605e-15	THM18 protein	sp|Q7XBH4|MYB4_ORYSJ Myb-related protein Myb4 OS=Oryza sativa subsp. japonica GN=MYB4 PE=2 SV=2//6.3347e-71
PGSC0003DMG400014867	261.448	1184.35	-2.1795	2.4429e-15	9.2727e-14	Peroxidase	sp|Q9SZE7|PER51_ARATH Peroxidase 51 OS=Arabidopsis thaliana GN=PER51 PE=2 SV=1//6.14666e-163
PGSC0003DMG400018182	118.74	536.29	-2.1752	4.8026e-16	1.9359e-14	Ring finger protein	sp|Q8LGA5|ATL31_ARATH E3 ubiquitin-protein ligase ATL31 OS=Arabidopsis thaliana GN=ATL31 PE=1 SV=2//7.1965e-61
PGSC0003DMG400011039	542.57	2444.2	-2.1715	4.493e-43	1.7855e-40	Conserved gene of unknown function	sp|Q9LZX1|LOR15_ARATH Protein LURP-one-related 15 OS=Arabidopsis thaliana GN=At5g01750 PE=1 SV=1//1.26473e-90
PGSC0003DMG400018690	5.23041	23.4995	-2.1676	0.0091449	0.040431	Conserved gene of unknown function	-//-
PGSC0003DMG400010525	116.935	524.632	-2.1656	7.6434e-27	7.5407e-25	Cytochrome P450	sp|A6YIH8|C7D55_HYOMU Premnaspirodiene oxygenase OS=Hyoscyamus muticus GN=CYP71D55 PE=1 SV=1//0
PGSC0003DMG400031529	22.9467	102.908	-2.165	3.6266e-08	5.6224e-07	Glycine-rich protein	-//-
PGSC0003DMG400003518	32.5484	145.944	-2.1648	1.0039e-10	2.2358e-09	Conserved gene of unknown function	-//-
PGSC0003DMG400018677	319.474	1431.48	-2.1637	2.5233e-14	8.5368e-13	Lectin kinase	sp|Q9FG33|LRKS5_ARATH Probable L-type lectin-domain containing receptor kinase S.5 OS=Arabidopsis thaliana GN=LECRKS5 PE=2 SV=1//4.80299e-121
PGSC0003DMG401010883	41.1466	184.276	-2.163	7.0907e-13	2.0148e-11	R2r3-myb transcription factor	sp|Q9LX82|MYB48_ARATH Transcription factor MYB48 OS=Arabidopsis thaliana GN=MYB48 PE=2 SV=1//9.24728e-10
PGSC0003DMG400029046	8.62711	38.4941	-2.1577	0.00068594	0.0043493	Aromatic amino acid decarboxylase 1B	sp|P54772|DCHS_SOLLC Histidine decarboxylase OS=Solanum lycopersicum GN=HDC PE=2 SV=1//0
PGSC0003DMG400021838	25.6287	114.194	-2.1557	8.0286e-06	8.1752e-05	Gene of unknown function	-//-
PGSC0003DMG400023514	5.76103	25.6648	-2.1554	0.0056777	0.027199	Conserved gene of unknown function	-//-
PGSC0003DMG400006041	158.06	701.353	-2.1497	4.1664e-09	7.5408e-08	RING-H2 finger protein ATL1L	sp|Q6NQG7|ATL78_ARATH RING-H2 finger protein ATL78 OS=Arabidopsis thaliana GN=ATL78 PE=2 SV=1//5.75603e-54
PGSC0003DMG400031519	69.5655	308.394	-2.1483	1.5909e-18	8.0445e-17	Conserved gene of unknown function	sp|P24465|C71A1_PERAE Cytochrome P450 71A1 OS=Persea americana GN=CYP71A1 PE=1 SV=2//1.20692e-52
PGSC0003DMG400033587	161.262	714.197	-2.1469	3.6281e-32	5.3597e-30	Proline-rich protein	-//-
PGSC0003DMG400004109	40.0168	176.903	-2.1443	2.2445e-12	6.0373e-11	Xyloglucan endotransglycosylase hydrolase	sp|Q8LC45|XTH33_ARATH Probable xyloglucan endotransglucosylase/hydrolase protein 33 OS=Arabidopsis thaliana GN=XTH33 PE=2 SV=2//3.46596e-128
PGSC0003DMG400030364	55.8524	246.88	-2.1441	8.4457e-16	3.3423e-14	Avr9/Cf-9 rapidly elicited protein 284	sp|Q8RX37|P2C02_ARATH Probable protein phosphatase 2C 2 OS=Arabidopsis thaliana GN=At1g07160 PE=2 SV=1//1.23206e-105
PGSC0003DMG400018445	6.76452	29.8956	-2.1439	0.002887	0.015275	Gene of unknown function	-//-
PGSC0003DMG402003937	34.3821	151.55	-2.1401	6.8938e-11	1.5725e-09	P69E protein	sp|O49607|SBT16_ARATH Subtilisin-like protease SBT1.6 OS=Arabidopsis thaliana GN=SBT1.6 PE=2 SV=1//2.0744e-105
PGSC0003DMG400012186	4.87306	21.4776	-2.1399	0.011177	0.047836	1-amino-cyclopropane-1-carboxylate synthase	sp|P31531|1A1C_SOYBN 1-aminocyclopropane-1-carboxylate synthase OS=Glycine max GN=ACS1 PE=2 SV=1//8.71773e-37
PGSC0003DMG400024777	17.543	76.7205	-2.1287	1.9695e-06	2.2803e-05	Kinesin heavy chain	sp|O81635|ATK4_ARATH Kinesin-4 OS=Arabidopsis thaliana GN=ATK4 PE=1 SV=2//0
PGSC0003DMG400004914	63.6204	277.678	-2.1259	2.308e-16	9.5768e-15	Conserved gene of unknown function	-//-
PGSC0003DMG400020757	412.564	1796.02	-2.1221	9.4758e-24	7.427e-22	Membrane protein	sp|Q9FGK4|B561J_ARATH Cytochrome b561 and DOMON domain-containing protein At5g47530 OS=Arabidopsis thaliana GN=At5g47530 PE=2 SV=1//1.18624e-134
PGSC0003DMG400007181	14.648	63.6736	-2.12	1.3211e-05	0.00012801	P-coumaroyl quinate/shikimate 3'-hydroxylase	sp|O22203|C98A3_ARATH Cytochrome P450 98A3 OS=Arabidopsis thaliana GN=CYP98A3 PE=1 SV=1//5.24681e-123
PGSC0003DMG400010870	121.018	526.012	-2.1199	1.7542e-11	4.2304e-10	NAC domain protein	sp|Q9FIW5|NAC94_ARATH Putative NAC domain-containing protein 94 OS=Arabidopsis thaliana GN=ANAC094 PE=3 SV=1//1.67261e-50
PGSC0003DMG400010859	101.082	438.181	-2.116	3.7884e-23	2.7764e-21	Lipoxygenase	sp|Q43191|LOX15_SOLTU Probable linoleate 9S-lipoxygenase 5 OS=Solanum tuberosum GN=LOX1.5 PE=2 SV=1//0
PGSC0003DMG400003851	62.2488	269.371	-2.1135	1.0977e-16	4.6998e-15	Conserved gene of unknown function	-//-
PGSC0003DMG401019681	83.5566	360.495	-2.1092	5.1299e-15	1.875e-13	Serine-threonine protein kinase, plant-type	sp|Q9M9C5|Y1680_ARATH Probable leucine-rich repeat receptor-like protein kinase At1g68400 OS=Arabidopsis thaliana GN=At1g68400 PE=2 SV=1//2.61443e-131
PGSC0003DMG400024810	43.529	187.785	-2.109	1.7766e-10	3.859e-09	Conserved gene of unknown function	-//-
PGSC0003DMG401030252	16.2399	70.0197	-2.1082	5.3773e-06	5.7018e-05	Conserved gene of unknown function	sp|Q9LS10|MT810_ARATH Probable S-adenosylmethionine-dependent methyltransferase At5g38100 OS=Arabidopsis thaliana GN=At5g38100 PE=2 SV=1//6.51382e-74
PGSC0003DMG400009932	37.3926	161.093	-2.1071	0.0079482	0.036061	MRNA, 952 bp sequence	-//-
PGSC0003DMG400028326	184.017	792.784	-2.1071	5.3561e-33	8.4903e-31	Ankyrin repeat family protein	sp|Q4UMH6|Y381_RICFE Putative ankyrin repeat protein RF_0381 OS=Rickettsia felis (strain ATCC VR-1525 / URRWXCal2) GN=RF_0381 PE=3 SV=1//4.96117e-06
PGSC0003DMG400012355	47.2831	203.576	-2.1062	2.1586e-13	6.4521e-12	Conserved gene of unknown function	sp|Q6DST1|Y1465_ARATH Late embryogenesis abundant protein At1g64065 OS=Arabidopsis thaliana GN=At1g64065 PE=2 SV=1//2.69261e-26
PGSC0003DMG400012436	199.456	857.912	-2.1048	5.315e-29	6.2486e-27	Transcription factor RF2a	sp|Q9M2K4|BZP61_ARATH Basic leucine zipper 61 OS=Arabidopsis thaliana GN=BZIP61 PE=1 SV=1//1.01038e-74
PGSC0003DMG400013744	110.95	476.94	-2.1039	0.0026921	0.014367	Ethylene-responsive element binding factor	sp|Q40477|ERF4_TOBAC Ethylene-responsive transcription factor 4 OS=Nicotiana tabacum GN=ERF4 PE=1 SV=1//2.36955e-19
PGSC0003DMG400008366	1161.1	4970.26	-2.0978	4.1142e-43	1.6584e-40	H/ACA ribonucleoprotein complex subunit	sp|Q8VZT0|NLAL1_ARATH Putative H/ACA ribonucleoprotein complex subunit 1-like protein 1 OS=Arabidopsis thaliana GN=At3g03920 PE=2 SV=1//1.35726e-53
PGSC0003DMG400014580	35.6166	152.333	-2.0966	5.675e-08	8.5447e-07	Conserved gene of unknown function	-//-
PGSC0003DMG400020834	6.70676	28.6138	-2.093	0.00467	0.023109	Serine-threonine protein kinase, plant-type	sp|C0LGT6|EFR_ARATH LRR receptor-like serine/threonine-protein kinase EFR OS=Arabidopsis thaliana GN=EFR PE=1 SV=1//1.8795e-10
PGSC0003DMG400025254	319.21	1357.5	-2.0884	9.5325e-42	3.4931e-39	S-adenosyl-L-methionine-dependent uroporphyrinogen III methyltransferase	sp|Q02NA3|CYSG_PSEAB Siroheme synthase OS=Pseudomonas aeruginosa (strain UCBPP-PA14) GN=cysG PE=3 SV=1//3.31998e-71
PGSC0003DMG400025446	5.84767	24.8684	-2.0884	0.0077447	0.035291	Gene of unknown function	-//-
PGSC0003DMG400020209	363.501	1543.96	-2.0866	5.7885e-08	8.7016e-07	Nodulin family protein	sp|F4I9E1|NFD4_ARATH Protein NUCLEAR FUSION DEFECTIVE 4 OS=Arabidopsis thaliana GN=NFD4 PE=3 SV=1//1.35324e-29
PGSC0003DMG401013422	138.211	586.792	-2.086	8.0334e-06	8.1772e-05	GDSL-lipase protein	sp|Q9FK75|GDL82_ARATH GDSL esterase/lipase At5g45670 OS=Arabidopsis thaliana GN=At5g45670 PE=2 SV=1//0
PGSC0003DMG400016892	20.7664	88.0502	-2.0841	6.8048e-07	8.5487e-06	Conserved gene of unknown function	-//-
PGSC0003DMG400029754	162.847	690.187	-2.0835	4.3831e-30	5.5211e-28	Conserved gene of unknown function	-//-
PGSC0003DMG400010406	11.8108	49.8674	-2.078	0.00014213	0.0010868	Hydroxyproline-rich glycoprotein	-//-
PGSC0003DMG400000771	24.7226	104.364	-2.0777	7.644e-08	1.1286e-06	Protein MKS1	sp|Q8LGD5|MKS1_ARATH Protein MKS1 OS=Arabidopsis thaliana GN=MKS1 PE=1 SV=2//2.16747e-13
PGSC0003DMG400024512	12.7566	53.6998	-2.0737	0.0010465	0.0063025	H/ACA ribonucleoprotein complex subunit	sp|Q9LEY9|NHP2_ARATH H/ACA ribonucleoprotein complex subunit 2-like protein OS=Arabidopsis thaliana GN=At5g08180 PE=1 SV=1//1.69435e-66
PGSC0003DMG400002292	9.27325	38.9858	-2.0718	0.0055648	0.026795	Conserved gene of unknown function	-//-
PGSC0003DMG400003313	42.2368	177.277	-2.0694	5.3214e-06	5.6532e-05	Serine-threonine protein kinase, plant-type	sp|P17801|KPRO_MAIZE Putative receptor protein kinase ZmPK1 OS=Zea mays GN=PK1 PE=2 SV=2//1.14453e-171
PGSC0003DMG400007816	169.6	707.711	-2.061	0.00047316	0.0031369	UDP-glucuronate 5-epimerase	sp|Q9M0B6|GAE1_ARATH UDP-glucuronate 4-epimerase 1 OS=Arabidopsis thaliana GN=GAE1 PE=1 SV=1//0
PGSC0003DMG402028453	11.107	46.346	-2.061	0.00027852	0.0019776	ATP binding protein	sp|Q9FXF2|RKF1_ARATH Probable LRR receptor-like serine/threonine-protein kinase RFK1 OS=Arabidopsis thaliana GN=RKF1 PE=1 SV=1//2.09125e-71
PGSC0003DMG400001059	12.1393	50.5768	-2.0588	0.00014846	0.0011313	Serine/threonine-protein kinase PBS1	sp|Q9LW83|CE101_ARATH G-type lectin S-receptor-like serine/threonine-protein kinase CES101 OS=Arabidopsis thaliana GN=CES101 PE=2 SV=2//0
PGSC0003DMG400019515	273.303	1134.27	-2.0532	5.6078e-38	1.388e-35	SET protein, phospatase 2A inhibitor	sp|Q8LC68|NRP2_ARATH NAP1-related protein 2 OS=Arabidopsis thaliana GN=NRP2 PE=1 SV=2//1.12639e-104
PGSC0003DMG400014184	310.591	1287.25	-2.0512	1.1827e-11	2.9274e-10	Nudix hydrolase 17, mitochondrial	sp|Q9ZU95|NUD17_ARATH Nudix hydrolase 17, mitochondrial OS=Arabidopsis thaliana GN=NUDT17 PE=2 SV=1//3.57471e-49
PGSC0003DMG400014771	230.149	952.443	-2.0491	0.0012344	0.0072823	Tyramine hydroxycinnamoyl transferase	sp|Q9SMB8|THT11_TOBAC Tyramine N-feruloyltransferase 4/11 OS=Nicotiana tabacum GN=THT4 PE=2 SV=1//5.37966e-117
PGSC0003DMG400018771	9.83275	40.3482	-2.0368	0.00069261	0.0043866	Conserved gene of unknown function	sp|Q9LFT0|TBL19_ARATH Protein trichome birefringence-like 19 OS=Arabidopsis thaliana GN=TBL19 PE=3 SV=1//5.91426e-144
PGSC0003DMG400000353	19.5789	80.2047	-2.0344	2.437e-06	2.7693e-05	Conserved gene of unknown function	-//-
PGSC0003DMG400009115	247.678	1013.64	-2.033	3.7214e-35	7.2919e-33	Membrane receptor 1	-//-
PGSC0003DMG400003982	22.1561	90.5574	-2.0311	0.0023835	0.012909	ATP binding protein	sp|Q39202|RLK1_ARATH G-type lectin S-receptor-like serine/threonine-protein kinase RLK1 OS=Arabidopsis thaliana GN=RLK1 PE=2 SV=2//1.09322e-114
PGSC0003DMG400008262	303.202	1237.93	-2.0296	6.3188e-19	3.3078e-17	Nitrite reductase	sp|P38500|NIR_BETPN Ferredoxin--nitrite reductase, chloroplastic OS=Betula pendula GN=NIR1 PE=2 SV=1//0
PGSC0003DMG400047336	8.24088	33.6039	-2.0278	0.0021526	0.011803	ACRE 132	sp|P0C035|ATL60_ARATH RING-H2 finger protein ATL60 OS=Arabidopsis thaliana GN=ATL60 PE=2 SV=1//8.19096e-38
PGSC0003DMG400017330	38.9844	158.953	-2.0276	1.4598e-10	3.2105e-09	Serine-threonine protein kinase, plant-type	sp|Q8RWZ5|SD25_ARATH G-type lectin S-receptor-like serine/threonine-protein kinase SD2-5 OS=Arabidopsis thaliana GN=SD25 PE=1 SV=1//2.19929e-136
PGSC0003DMG400025049	6.32053	25.7084	-2.0241	0.0078287	0.035623	Gene of unknown function	-//-
PGSC0003DMG400010119	2064.4	8383.89	-2.0219	8.3634e-61	8.4279e-58	Fibrillarin homolog	sp|Q94AH9|MD36A_ARATH Mediator of RNA polymerase II transcription subunit 36a OS=Arabidopsis thaliana GN=MED36A PE=1 SV=2//9.08638e-157
PGSC0003DMG400004940	21.741	87.9568	-2.0164	0.0011531	0.0068568	Conserved gene of unknown function	-//-
PGSC0003DMG400023207	5.87655	23.6365	-2.008	0.010954	0.047017	Retrotransposon protein, Ty3-gypsy subclass	-//-
PGSC0003DMG400022063	60.8229	244.535	-2.0074	0.00078993	0.0049289	WRKY1a transcription factor	sp|Q9C519|WRKY6_ARATH WRKY transcription factor 6 OS=Arabidopsis thaliana GN=WRKY6 PE=1 SV=1//1.66179e-99
PGSC0003DMG400024219	305.122	1226.08	-2.0066	2.5348e-09	4.6993e-08	Inositol-1,4,5-triphosphate-5-phosphatase	sp|Q9FUR2|IP5P2_ARATH Type I inositol polyphosphate 5-phosphatase 2 OS=Arabidopsis thaliana GN=IP5P2 PE=1 SV=2//0
PGSC0003DMG400023353	302.021	1208.64	-2.0007	3.4837e-37	8.1235e-35	MAR-binding protein	sp|Q9MAB3|NOP5B_ARATH Probable nucleolar protein 5-2 OS=Arabidopsis thaliana GN=NOP5-2 PE=2 SV=1//8.16051e-82
PGSC0003DMG400009734	13.4135	53.6563	-2.0001	0.002638	0.014127	Conserved gene of unknown function	-//-
