# Supplementary material for: Gene and Metabolite Integration Analysis through Transcriptome and Metabolome Brings New Insight into Heat Stress Tolerance in Potato (Solanum tuberosum L.)
Source: Plants (Basel). 2021 Jan 6;10(1):103. doi: 10.3390/plants10010103 (PMC7825342; doi:10.3390/plants10010103)
Supplement: Supplementary file 1 [file plants-10-00103-s001.zip › Table S2.xlsx]

## Sheet: H6h vs HC
Supplementary Table 2 Number of up- and downregulated transcription factors after 6 h and 3 days heat stress
BinCode	BinName	id	type	description	Fold Change
27.3	RNA.regulation of transcription	pgsc0003dmp400062114	Transcript	moderately similar to ( 452) AT4G36680 | Symbols: | pentatricopeptide (PPR) repeat-containing protein | chr4:17292479-17293717 REVERSEweakly similar to ( 126) RF1_ORYSA Rf1 protein, mitochondrial precursor (PPR protein) (Fertility restorer) (Restorer for CMS) - Oryza sativa (Rice)moderately similar to ( 245) loc_os02g42210 12002.m09258 protein membrane-associated salt-inducible protein like, puta…	-2.3161
27.3.3	RNA.regulation of transcription.AP2/EREBP, APETALA2/Ethylene-responsive element binding protein family	pgsc0003dmp400004193	Transcript	weakly similar to ( 190) AT4G27950 | Symbols: CRF4 | CRF4 (CYTOKININ RESPONSE FACTOR 4); DNA binding / transcription factor | chr4:13909732-13910739 REVERSEvery weakly similar to (95.1) ERF4_TOBAC Ethylene-responsive transcription factor 4 (Ethylene-responsive element-binding factor 4 homolog) (EREBP-3) (NtERF3) - Nicotiana tabacum (Common tobacco)weakly similar to ( 131) loc_os01g12440 12001.m07…	-2.5298
27.3.3	RNA.regulation of transcription.AP2/EREBP, APETALA2/Ethylene-responsive element binding protein family	pgsc0003dmp400028905	Transcript	very weakly similar to (89.4) AT5G11590 | Symbols: TINY2 | TINY2 (TINY2); DNA binding / transcription factor | chr5:3727789-3728499 REVERSE PGSC0003DMT400042612	3.0133
27.3.3	RNA.regulation of transcription.AP2/EREBP, APETALA2/Ethylene-responsive element binding protein family	pgsc0003dmp400013222	Transcript	moderately similar to ( 345) AT1G25560 | Symbols: TEM1 | TEM1 (TEMPRANILLO 1); transcription factor | chr1:8981891-8982976 REVERSEmoderately similar to ( 326) loc_os01g49830 12001.m11168 protein DNA-binding protein RAV1, putative, expressedAP2 B3 AP2 PGSC0003DMT400019296	-2.8027
27.3.3	RNA.regulation of transcription.AP2/EREBP, APETALA2/Ethylene-responsive element binding protein family	pgsc0003dmp400001547	Transcript	moderately similar to ( 381) AT1G68840 | Symbols: RAV2, RAP2.8, TEM2 | RAV2 (REGULATOR OF THE ATPASE OF THE VACUOLAR MEMBRANE); DNA binding / transcription factor/ transcription repressor | chr1:25880442-25881500 FORWARDmoderately similar to ( 337) loc_os01g49830 12001.m11168 protein DNA-binding protein RAV1, putative, expressedB3 AP2 AP2 PGSC0003DMT400002125	-3.4243
27.3.3	RNA.regulation of transcription.AP2/EREBP, APETALA2/Ethylene-responsive element binding protein family	pgsc0003dmp400028008	Transcript	weakly similar to ( 149) AT5G07580 | Symbols: | DNA binding / transcription factor | chr5:2399525-2400349 FORWARDweakly similar to ( 119) ERF5_TOBAC Ethylene-responsive transcription factor 5 (Ethylene-responsive element-binding factor 5 homolog) (EREBP-4) (NtERF4) - Nicotiana tabacum (Common tobacco)weakly similar to ( 116) loc_os02g43820 12002.m09416 protein AP2 domain containing protein, expre…	-3.1193
27.3.3	RNA.regulation of transcription.AP2/EREBP, APETALA2/Ethylene-responsive element binding protein family	pgsc0003dmp400012445	Transcript	weakly similar to ( 141) AT2G44940 | Symbols: | AP2 domain-containing transcription factor TINY, putative | chr2:18537294-18538181 FORWARDvery weakly similar to (80.1) ERF4_TOBAC Ethylene-responsive transcription factor 4 (Ethylene-responsive element-binding factor 4 homolog) (EREBP-3) (NtERF3) - Nicotiana tabacum (Common tobacco)weakly similar to ( 133) loc_os02g43970 12002.m09432 protein dehydr…	2.3174
27.3.3	RNA.regulation of transcription.AP2/EREBP, APETALA2/Ethylene-responsive element binding protein family	pgsc0003dmp400012481	Transcript	weakly similar to ( 129) AT1G01250 | Symbols: | AP2 domain-containing transcription factor, putative | chr1:104731-105309 REVERSEvery weakly similar to (87.4) loc_os01g10370 12001.m07658 protein transcriptional factor TINY, putative, expressedAP2 AP2 PGSC0003DMT400018137	3.115
27.3.5	RNA.regulation of transcription.ARR	pgsc0003dmp400052016	Transcript	moderately similar to ( 235) AT3G57040 | Symbols: ARR9, ATRR4 | ARR9 (RESPONSE REGULATOR 9); transcription regulator/ two-component response regulator | chr3:21110059-21111228 FORWARDmoderately similar to ( 217) loc_os12g04500 12012.m04444 protein OsRR10 - Rice type-A response regulator, expressed PGSC0003DMT400076758	-2.4632
27.3.5	RNA.regulation of transcription.ARR	pgsc0003dmp400005544	Transcript	weakly similar to ( 176) AT3G57040 | Symbols: ARR9, ATRR4 | ARR9 (RESPONSE REGULATOR 9); transcription regulator/ two-component response regulator | chr3:21110059-21111228 FORWARDweakly similar to ( 186) loc_os12g04500 12012.m04444 protein OsRR10 - Rice type-A response regulator, expressedREC REC CheY Response_reg PleD COG3437 PGSC0003DMT400007977	-4.4677
27.3.5	RNA.regulation of transcription.ARR	pgsc0003dmp400042538	Transcript	weakly similar to ( 197) AT5G62920 | Symbols: ARR6 | ARR6 (RESPONSE REGULATOR 6); transcription regulator/ two-component response regulator | chr5:25252745-25254158 REVERSEweakly similar to ( 153) loc_os11g04720 12011.m04670 protein OsRR9 - Rice type-A response regulator, expressed PGSC0003DMT400063187	-2.1928
27.3.6	RNA.regulation of transcription.bHLH,Basic Helix-Loop-Helix family	pgsc0003dmp400011341	Transcript	moderately similar to ( 205) AT5G65640 | Symbols: bHLH093 | bHLH093 (beta HLH protein 93); DNA binding / transcription factor | chr5:26237137-26238635 FORWARDweakly similar to ( 191) loc_os03g04310 12003.m101180 protein DNA binding protein, putative, expressed PGSC0003DMT400016358	2.737
27.3.6	RNA.regulation of transcription.bHLH,Basic Helix-Loop-Helix family	pgsc0003dmp400049785	Transcript	weakly similar to ( 195) AT1G72210 | Symbols: | basic helix-loop-helix (bHLH) family protein (bHLH096) | chr1:27180066-27182268 FORWARDmoderately similar to ( 206) loc_os08g37730 12008.m07758 protein helix-loop-helix-like protein, putative, expressed PGSC0003DMT400073574	-3.7607
27.3.7	RNA.regulation of transcription.C2C2(Zn) CO-like, Constans-like zinc finger family	pgsc0003dmp400010647	Transcript	weakly similar to ( 128) AT1G68190 | Symbols: | zinc finger (B-box type) family protein | chr1:25559384-25561004 FORWARDweakly similar to ( 109) loc_os06g19444 12006.m32050 protein CCT motif family protein, expressed PGSC0003DMT400015371	3.1274
27.3.7	RNA.regulation of transcription.C2C2(Zn) CO-like, Constans-like zinc finger family	pgsc0003dmp400047781	Transcript	moderately similar to ( 280) AT5G57660 | Symbols: ATCOL5, COL5 | zinc finger (B-box type) family protein | chr5:23355573-23356729 FORWARDweakly similar to ( 164) loc_os06g44450 12006.m08973 protein CONSTANS-like protein CO6, putative, expressedCCT PGSC0003DMT400070680	-3.4155
27.3.7	RNA.regulation of transcription.C2C2(Zn) CO-like, Constans-like zinc finger family	pgsc0003dmp400024310	Transcript	weakly similar to ( 110) AT4G27310 | Symbols: | zinc finger (B-box type) family protein | chr4:13675853-13676616 FORWARDvery weakly similar to (96.3) loc_os08g08120 12008.m26597 protein transcription factor/ zinc ion binding protein, putative, expressed PGSC0003DMT400035750	-2.0763
27.3.7	RNA.regulation of transcription.C2C2(Zn) CO-like, Constans-like zinc finger family	pgsc0003dmp400006479	Transcript	weakly similar to ( 186) AT4G38960 | Symbols: | zinc finger (B-box type) family protein | chr4:18162300-18163045 FORWARDmoderately similar to ( 204) loc_os09g35880 12009.m06539 protein salt tolerance-like protein, putative, expressed PGSC0003DMT400009327	-3.0471
27.3.8	RNA.regulation of transcription.C2C2(Zn) DOF zinc finger family	pgsc0003dmp400055798	Transcript	moderately similar to ( 231) AT3G47500 | Symbols: CDF3 | CDF3 (CYCLING DOF FACTOR 3); DNA binding / protein binding / transcription factor | chr3:17504276-17505964 REVERSEvery weakly similar to (94.4) MNB1A_MAIZE Dof zinc finger protein MNB1A - Zea mays (Maize)weakly similar to ( 194) loc_os07g48570 12007.m09068 protein expressed proteinzf-Dof PGSC0003DMT400083080	-2.6186
27.3.9	RNA.regulation of transcription.C2C2(Zn) GATA transcription factor family	pgsc0003dmp400045152	Transcript	weakly similar to ( 191) AT3G60530 | Symbols: | zinc finger (GATA type) family protein | chr3:22373348-22374147 FORWARDweakly similar to ( 147) loc_os10g40810 12010.m06851 protein GATA transcription factor 9, putative, expressed PGSC0003DMT400066953	2.0806
27.3.11	RNA.regulation of transcription.C2H2 zinc finger family	pgsc0003dmp400056426	Transcript	weakly similar to ( 126) AT1G27730 | Symbols: STZ, ZAT10 | STZ (salt tolerance zinc finger); nucleic acid binding / transcription factor/ transcription repressor/ zinc ion binding | chr1:9648302-9648985 REVERSEvery weakly similar to (94.4) ZFP1_WHEAT Zinc-finger protein 1 (WZF1) - Triticum aestivum (Wheat)very weakly similar to (97.8) loc_os03g55540 12003.m10467 protein zinc-finger protein 1, put…	-2.2674
27.3.12	RNA.regulation of transcription.C3H zinc finger family	pgsc0003dmp400047223	Transcript	highly similar to ( 509) AT2G40140 | Symbols: CZF1, ZFAR1, SZF2, ATSZF2 | CZF1; transcription factor | chr2:16772537-16774330 FORWARDmoderately similar to ( 379) loc_os03g49170 12003.m101454 protein nucleic acid binding protein, putative, expressed PGSC0003DMT400069888	-2.1843
27.3.12	RNA.regulation of transcription.C3H zinc finger family	pgsc0003dmp400044256	Transcript	moderately similar to ( 230) AT3G19360 | Symbols: | zinc finger (CCCH-type) family protein | chr3:6707544-6708864 FORWARDweakly similar to ( 129) loc_os08g06330 12008.m04772 protein zinc finger C-x8-C-x5-C-x3-H type family protein, expressed PGSC0003DMT400065585	-2.1271
27.3.20	RNA.regulation of transcription.G2-like transcription factor family, GARP	pgsc0003dmp400003836	Transcript	moderately similar to ( 229) AT3G46640 | Symbols: PCL1 | PCL1 (PHYTOCLOCK 1); DNA binding / transcription factor | chr3:17183248-17184219 FORWARDweakly similar to ( 198) loc_os01g74020 12001.m13429 protein ARR1 protein-like, putative, expressed PGSC0003DMT400005490	3.6273
27.3.21	RNA.regulation of transcription.GRAS transcription factor family	pgsc0003dmp400042954	Transcript	highly similar to ( 525) AT2G29060 | Symbols: | scarecrow transcription factor family protein | chr2:12481991-12486941 FORWARDmoderately similar to ( 223) CIGR1_ORYSA Chitin-inducible gibberellin-responsive protein 1 - Oryza sativa (Rice)highly similar to ( 518) loc_os03g48450 12003.m101444 protein DELLA protein RGL1, putative, expressedGRAS PGSC0003DMT400063769	-2.6821
27.3.22	RNA.regulation of transcription.HB,Homeobox transcription factor family	pgsc0003dmp400022480	Transcript	weakly similar to ( 176) AT2G18550 | Symbols: HB-2, ATHB21 | HB-2 (HOMEOBOX-2); DNA binding / transcription factor | chr2:8049663-8051213 REVERSEweakly similar to ( 105) loc_os07g39320 12007.m08174 protein DNA binding protein, putative, expressed PGSC0003DMT400033036	2.0219
27.3.25	RNA.regulation of transcription.MYB domain transcription factor family	pgsc0003dmp400007770	Transcript	moderately similar to ( 205) AT2G47460 | Symbols: MYB12, ATMYB12, PFG1 | MYB12 (MYB DOMAIN PROTEIN 12); DNA binding / transcription activator/ transcription factor | chr2:19476438-19479242 FORWARDmoderately similar to ( 202) MYBP_MAIZE Myb-related protein P - Zea mays (Maize)weakly similar to ( 190) loc_os03g19120 12003.m07329 protein yellow seed1, putative PGSC0003DMT400011167	3.6854
27.3.25	RNA.regulation of transcription.MYB domain transcription factor family	pgsc0003dmp400009935	Transcript	weakly similar to ( 142) AT1G68320 | Symbols: MYB62, AtMYB62, BW62B, BW62C | MYB62 (myb domain protein 62); DNA binding / transcription factor | chr1:25603842-25604884 FORWARDweakly similar to ( 111) MYBP_MAIZE Myb-related protein P - Zea mays (Maize)weakly similar to ( 146) loc_os01g03720 12001.m07009 protein MYB transcription factor, putative, expressed PGSC0003DMT400014382	-2.3021
27.3.25	RNA.regulation of transcription.MYB domain transcription factor family	pgsc0003dmp400012934	Transcript	weakly similar to ( 125) AT5G49330 | Symbols: AtMYB111 | AtMYB111 (myb domain protein 111); DNA binding / transcription factor | chr5:19999147-20001293 REVERSEweakly similar to ( 132) MYBP_MAIZE Myb-related protein P - Zea mays (Maize)weakly similar to ( 125) loc_os01g65370 12001.m12650 protein transcription repressor MYB4, putative PGSC0003DMT400018840	2.5076
27.3.26	RNA.regulation of transcription.MYB-related transcription factor family	pgsc0003dmp400020008	Transcript	weakly similar to ( 123) AT1G01060 | Symbols: LHY, LHY1 | LHY (LATE ELONGATED HYPOCOTYL); DNA binding / transcription factor | chr1:33992-37061 REVERSEweakly similar to ( 124) loc_os08g06110 12008.m080033 protein LHY protein, putative, expressed PGSC0003DMT400029394	-3.7267
27.3.26	RNA.regulation of transcription.MYB-related transcription factor family	pgsc0003dmp400056302	Transcript	weakly similar to ( 102) AT4G39250 | Symbols: ATRL1 | ATRL1 (ARABIDOPSIS RAD-LIKE 1); DNA binding / transcription factor | chr4:18271457-18271857 REVERSEvery weakly similar to (86.3) loc_os05g50340 12005.m09103 protein RADIALIS, putative, expressed PGSC0003DMT400084268	-4.0881
27.3.26	RNA.regulation of transcription.MYB-related transcription factor family	pgsc0003dmp400001385	Transcript	very weakly similar to (95.1) AT1G75250 | Symbols: ATRL6 | ATRL6 (ARABIDOPSIS RAD-LIKE 6); transcription factor | chr1:28244463-28245453 REVERSEvery weakly similar to (93.6) loc_os05g50340 12005.m09103 protein RADIALIS, putative, expressed PGSC0003DMT400001883	-3.775
27.3.32	RNA.regulation of transcription.WRKY domain transcription factor family	pgsc0003dmp400051153	Transcript	moderately similar to ( 244) AT4G31550 | Symbols: WRKY11, ATWRKY11 | WRKY11; calmodulin binding / transcription factor | chr4:15290065-15291458 REVERSEweakly similar to ( 196) loc_os04g21950 12004.m07345 protein OsWRKY51 - Superfamily of rice TFs having WRKY and zinc finger domains, expressedWRKY PGSC0003DMT400075531	-2.018
27.3.32	RNA.regulation of transcription.WRKY domain transcription factor family	pgsc0003dmp400002597	Transcript	very weakly similar to (80.9) loc_os04g39570 12004.m35157 protein OsWRKY35v1 - Superfamily of rice TFs having WRKY and zinc finger domains, expressed PGSC0003DMT400003636	-2.2039
27.3.32	RNA.regulation of transcription.WRKY domain transcription factor family	pgsc0003dmp400054257	Transcript	very weakly similar to (80.1) loc_os01g09100 12001.m07534 protein OsWRKY10 - Superfamily of rice TFs having WRKY and zinc finger domains, expressedWRKY PGSC0003DMT400079980	-2.9312
27.3.32	RNA.regulation of transcription.WRKY domain transcription factor family	pgsc0003dmp400044188	Transcript	weakly similar to ( 192) AT2G23320 | Symbols: WRKY15 | WRKY15; calmodulin binding / transcription factor | chr2:9924998-9925991 FORWARDweakly similar to ( 156) loc_os12g40570 12012.m07841 protein WRKY transcription factor 21, putative, expressedWRKY PGSC0003DMT400065506	-2.2068
27.3.32	RNA.regulation of transcription.WRKY domain transcription factor family	pgsc0003dmp400013081	Transcript	weakly similar to ( 170) AT1G80840 | Symbols: WRKY40, ATWRKY40 | WRKY40; transcription factor | chr1:30383834-30385356 FORWARDweakly similar to ( 146) loc_os09g25060 12009.m05659 protein OsWRKY76 - Superfamily of rice TFs having WRKY and zinc finger domains, expressedWRKY PGSC0003DMT400019061	-2.2518
27.3.32	RNA.regulation of transcription.WRKY domain transcription factor family	pgsc0003dmp400049654	Transcript	moderately similar to ( 229) AT1G80840 | Symbols: WRKY40, ATWRKY40 | WRKY40; transcription factor | chr1:30383834-30385356 FORWARDweakly similar to ( 181) loc_os02g08440 12002.m33348 protein OsWRKY71 - Superfamily of rice TFs having WRKY and zinc finger domains, expressedWRKY PGSC0003DMT400073394	-2.6474
27.3.32	RNA.regulation of transcription.WRKY domain transcription factor family	pgsc0003dmp400016836	Transcript	weakly similar to ( 177) AT4G31550 | Symbols: WRKY11, ATWRKY11 | WRKY11; calmodulin binding / transcription factor | chr4:15290065-15291458 REVERSEweakly similar to ( 135) loc_os04g21950 12004.m07345 protein OsWRKY51 - Superfamily of rice TFs having WRKY and zinc finger domains, expressed PGSC0003DMT400024630	-2.1701
27.3.36	RNA.regulation of transcription.Argonaute	pgsc0003dmp400036768	Transcript	highly similar to ( 623) AT1G31280 | Symbols: AGO2 | AGO2 (argonaute 2); nucleic acid binding | chr1:11181777-11185112 FORWARDmoderately similar to ( 485) loc_os04g52540 12004.m10147 protein eukaryotic translation initiation factor 2C 2, putative, expressedPiwi_ago-like Piwi Piwi_piwi-like_Euk Piwi-like PAZ_argonaute_like PGSC0003DMT400054661	-2.4213
27.3.44	RNA.regulation of transcription.Chromatin Remodeling Factors	pgsc0003dmp400023798	Transcript	nearly identical (1340) AT5G43530 | Symbols: | SNF2 domain-containing protein / helicase domain-containing protein / RING finger domain-containing protein | chr5:17489327-17494830 FORWARDweakly similar to ( 108) ISW2_ORYSA Probable chromatin remodelling complex ATPase chain (EC 3.6.1.-) (ISW2-like) (Sucrose nonfermenting protein 2 homolog) - Oryza sativa (Rice)nearly identical (1180) loc_os04g098…	-2.1573
27.3.62	RNA.regulation of transcription.Nucleosome/chromatin assembly factor group	pgsc0003dmp400043900	Transcript	very weakly similar to (92.4) AT5G23420 | Symbols: HMGB6 | HMGB6; transcription factor | chr5:7888712-7890111 REVERSEweakly similar to ( 117) loc_os08g01100 12008.m04259 protein HMG1/2-like protein, putative, expressed PGSC0003DMT400065103	-2.8437
27.3.62	RNA.regulation of transcription.Nucleosome/chromatin assembly factor group	pgsc0003dmp400049955	Transcript	highly similar to ( 598) AT5G64630 | Symbols: FAS2, NFB01, NFB1, MUB3.9 | FAS2 (FASCIATA 2); nucleotide binding / protein binding | chr5:25833298-25836158 FORWARDhighly similar to ( 529) loc_os08g01680 12008.m04316 protein chromatin assembly factor 1 subunit B, putative, expressedWD40 PGSC0003DMT400073807	-2.1492
27.3.66	RNA.regulation of transcription.Psudo ARR transcription factor family	pgsc0003dmp400033920	Transcript	weakly similar to ( 155) AT5G61380 | Symbols: TOC1, APRR1, PRR1 | TOC1 (TIMING OF CAB EXPRESSION 1); transcription regulator/ two-component response regulator | chr5:24675540-24678176 FORWARDweakly similar to ( 132) PRR1_ORYSA Two-component response regulator-like PRR1 (Pseudo-response regulator 1) (OsPRR1) - Oryza sativa (Rice)weakly similar to ( 132) loc_os02g40510 12002.m33775 protein two-comp…	3.0165
27.3.66	RNA.regulation of transcription.Psudo ARR transcription factor family	pgsc0003dmp400020015	Transcript	moderately similar to ( 239) AT5G24470 | Symbols: APRR5, PRR5 | APRR5 (ARABIDOPSIS PSEUDO-RESPONSE REGULATOR 5); transcription regulator/ two-component response regulator | chr5:8356204-8358873 REVERSEmoderately similar to ( 254) PRR95_ORYSA Two-component response regulator-like PRR95 (Pseudo-response regulator 95) (OsPRR95) - Oryza sativa (Rice)moderately similar to ( 254) loc_os09g36220 12009.m…	-2.8326
27.3.67	RNA.regulation of transcription.putative transcription regulator	pgsc0003dmp400016563	Transcript	weakly similar to ( 180) AT5G49700 | Symbols: | DNA-binding protein-related | chr5:20192599-20193429 FORWARDvery weakly similar to ( 100) loc_os09g28930 12009.m06044 protein DNA-binding protein, putativeDUF296 PGSC0003DMT400024250	-2.3373
27.3.67	RNA.regulation of transcription.putative transcription regulator	pgsc0003dmp400025926	Transcript	moderately similar to ( 398) AT1G04020 | Symbols: ATBARD1, BARD1 | BARD1 (BREAST CANCER ASSOCIATED RING 1); DNA binding / transcription coactivator | chr1:1036610-1040045 FORWARDmoderately similar to ( 355) loc_os04g43300 12004.m09294 protein ATBRCA1, putative, expressed PGSC0003DMT400038152	-2.0506
27.3.67	RNA.regulation of transcription.putative transcription regulator	pgsc0003dmp400010835	Transcript	highly similar to ( 686) AT3G05060 | Symbols: | SAR DNA-binding protein, putative | chr3:1413174-1415564 REVERSEhighly similar to ( 698) loc_os03g22730 12003.m101345 protein nucleolar protein NOP5, putative, expressedSIK1 Nop NOSIC PGSC0003DMT400015638	-2.5294
27.3.67	RNA.regulation of transcription.putative transcription regulator	pgsc0003dmp400015856	Transcript	moderately similar to ( 434) AT1G02370 | Symbols: | pentatricopeptide (PPR) repeat-containing protein | chr1:474516-476383 FORWARDmoderately similar to ( 333) loc_os01g19490 12001.m08486 protein tetratricopeptide-like helical, putative, expressed PGSC0003DMT400023279	-2.2263
27.3.67	RNA.regulation of transcription.putative transcription regulator	pgsc0003dmp400011464	Transcript	moderately similar to ( 352) AT2G19330 | Symbols: | leucine-rich repeat family protein | chr2:8372947-8374453 FORWARDmoderately similar to ( 314) loc_os04g51580 12004.m101439 protein leucine-rich repeat-containing protein 40, putative, expressed PGSC0003DMT400016538	-2.1813
27.3.67	RNA.regulation of transcription.putative transcription regulator	pgsc0003dmp400005060	Transcript	moderately similar to ( 261) AT4G01990 | Symbols: | pentatricopeptide (PPR) repeat-containing protein | chr4:871268-872885 REVERSEmoderately similar to ( 243) loc_os01g19490 12001.m08486 protein tetratricopeptide-like helical, putative, expressed PGSC0003DMT400007271	-2.0646
27.3.67	RNA.regulation of transcription.putative transcription regulator	pgsc0003dmp400009518	Transcript	moderately similar to ( 499) AT4G21070 | Symbols: ATBRCA1, BRCA1 | ATBRCA1; ubiquitin-protein ligase | chr4:11248174-11252633 FORWARDmoderately similar to ( 462) loc_os05g43610 12005.m08488 protein ATBRCA1, putative, expressed PGSC0003DMT400013749	-2.4703
27.3.67	RNA.regulation of transcription.putative transcription regulator	pgsc0003dmp400052955	Transcript	moderately similar to ( 468) AT2G29570 | Symbols: PCNA2, ATPCNA2 | PCNA2 (PROLIFERATING CELL NUCLEAR ANTIGEN 2); DNA binding / DNA polymerase processivity factor | chr2:12650139-12651598 REVERSEmoderately similar to ( 500) PCNA_TOBAC Proliferating cell nuclear antigen (PCNA) - Nicotiana tabacum (Common tobacco)moderately similar to ( 462) loc_os02g56130 12002.m10637 protein proliferating cell nuc…	-2.7411
27.3.67	RNA.regulation of transcription.putative transcription regulator	pgsc0003dmp400016369	Transcript	highly similar to ( 690) AT4G25730 | Symbols: | FtsJ-like methyltransferase family protein | chr4:13102906-13106718 REVERSEhighly similar to ( 637) loc_os05g49230 12005.m08993 protein adoMet-dependent rRNA methyltransferase spb1, putative, expressedFtsJ FtsJ Spb1_C rrmJ PGSC0003DMT400023994	-2.0612
27.3.67	RNA.regulation of transcription.putative transcription regulator	pgsc0003dmp400004960	Transcript	highly similar to ( 665) AT1G56110 | Symbols: NOP56 | NOP56 (Arabidopsis homolog of nucleolar protein Nop56) | chr1:20984544-20986893 REVERSEhighly similar to ( 639) loc_os03g22880 12003.m07686 protein nucleolar protein Nop56, putative, expressedSIK1 Nop NOSIC PGSC0003DMT400007148	-2.6857
27.3.67	RNA.regulation of transcription.putative transcription regulator	pgsc0003dmp400051766	Transcript	moderately similar to ( 486) AT4G21705 | Symbols: | pentatricopeptide (PPR) repeat-containing protein | chr4:11533257-11534817 REVERSEmoderately similar to ( 410) loc_os07g40750 12007.m08315 protein tetratricopeptide-like helical, putative, expressed PGSC0003DMT400076417	-2.7529
27.3.67	RNA.regulation of transcription.putative transcription regulator	pgsc0003dmp400017518	Transcript	weakly similar to ( 112) AT1G76500 | Symbols: SOB3, AHL29 | SOB3 (SUPPRESSOR OF PHYB-4#3); DNA binding | chr1:28705532-28706440 FORWARDweakly similar to ( 105) loc_os04g50030 12004.m09935 protein DNA-binding protein, putative, expressedDUF296 PGSC0003DMT400025703	-3.0689
27.3.67	RNA.regulation of transcription.putative transcription regulator	pgsc0003dmp400003661	Transcript	weakly similar to ( 134) AT5G49700 | Symbols: | DNA-binding protein-related | chr5:20192599-20193429 FORWARDDUF296 PGSC0003DMT400005182	-2.5447
27.3.69	RNA.regulation of transcription.SET-domain transcriptional regulator family	pgsc0003dmp400032276	Transcript	moderately similar to ( 374) AT5G24330 | Symbols: ATXR6, SDG34 | ATXR6; DNA binding / protein binding | chr5:8295245-8296997 REVERSEmoderately similar to ( 381) loc_os02g03030 12002.m05653 protein histone-lysine N-methyltransferase ATXR6, putative, expressedSET PGSC0003DMT400047656	-3.5204
27.3.69	RNA.regulation of transcription.SET-domain transcriptional regulator family	pgsc0003dmp400012565	Transcript	moderately similar to ( 280) AT3G14740 | Symbols: | PHD finger family protein | chr3:4952185-4953306 REVERSEmoderately similar to ( 202) loc_os01g08820 12001.m07507 protein PHD-finger family protein, expressedCOG5141 PGSC0003DMT400018254	-3.4411
27.3.70	RNA.regulation of transcription.Silencing Group	pgsc0003dmp400053088	Transcript	moderately similar to ( 263) AT5G38110 | Symbols: SGA1, SGA01, ASF1B | ASF1B (ANTI- SILENCING FUNCTION 1B) | chr5:15208643-15210064 FORWARDmoderately similar to ( 268) loc_os05g48030 12005.m27955 protein anti-silencing protein 1, putative, expressedAnti-silence COG5137 PGSC0003DMT400078369	-2.3244
27.3.99	RNA.regulation of transcription.unclassified	pgsc0003dmp400041228	Transcript	weakly similar to ( 104) AT3G12630 | Symbols: | zinc finger (AN1-like) family protein | chr3:4012707-4013189 FORWARDvery weakly similar to (94.0) ISAP1_ORYSA Multiple stress-responsive zinc-finger protein ISAP1 (Stress-associated protein 1) (OsISAP1) - Oryza sativa (Rice)very weakly similar to (94.4) loc_os08g39450 12008.m07926 protein multiple stress-responsive zinc-finger protein ISAP1, putativ…	2.3601
27.3.99	RNA.regulation of transcription.unclassified	pgsc0003dmp400051325	Transcript	weakly similar to ( 159) AT2G01818 | Symbols: | zinc ion binding | chr2:353552-355370 REVERSEweakly similar to ( 112) loc_os02g07650 12002.m06112 protein zinc-binding protein, putative, expressedPLATZ PGSC0003DMT400075780	-4.6289
27.3.99	RNA.regulation of transcription.unclassified	pgsc0003dmp400025990	Transcript	weakly similar to ( 190) AT5G10770 | Symbols: | chloroplast nucleoid DNA-binding protein, putative | chr5:3403331-3405331 REVERSEmoderately similar to ( 211) loc_os09g30414 12009.m06195 protein aspartic proteinase nepenthesin-2 precursor, putative, expressedAsp PGSC0003DMT400038273	-3.7895
27.3.99	RNA.regulation of transcription.unclassified	pgsc0003dmp400067474	Transcript	highly similar to ( 630) AT3G59080 | Symbols: | aspartyl protease family protein | chr3:21836812-21838419 FORWARDmoderately similar to ( 497) loc_os02g21040 12002.m07344 protein aspartic proteinase nepenthesin-2 precursor, putative, expressedAsp PGSC0003DMT400095799	-4.2453
27.3.99	RNA.regulation of transcription.unclassified	pgsc0003dmp400012905	Transcript	weakly similar to ( 160) AT1G56460 | Symbols: | PAPA-1-like family protein / zinc finger (HIT type) family protein | chr1:21146765-21149468 FORWARDweakly similar to ( 159) loc_os12g37430 12012.m26768 protein PAPA-1-like conserved region family protein, expressed PGSC0003DMT400018788	2.0728
27.3.99	RNA.regulation of transcription.unclassified	pgsc0003dmp400007057	Transcript	highly similar to ( 545) AT5G09840 | Symbols: | unknown protein | chr5:3059027-3061970 FORWARDmoderately similar to ( 421) loc_os12g06560 12012.m04646 protein expressed proteinDUF537 PGSC0003DMT400010120	-2.2221
27.3.99	RNA.regulation of transcription.unclassified	pgsc0003dmp400036872	Transcript	weakly similar to ( 179) AT1G23750 | Symbols: | DNA-binding protein-related | chr1:8400638-8401171 FORWARDweakly similar to ( 186) loc_os01g55030 12001.m11663 protein expressed protein PGSC0003DMT400054817	2.6832
27.3.99	RNA.regulation of transcription.unclassified	pgsc0003dmp400012071	Transcript	weakly similar to ( 149) AT3G12630 | Symbols: | zinc finger (AN1-like) family protein | chr3:4012707-4013189 FORWARDweakly similar to ( 127) ISAP1_ORYSA Multiple stress-responsive zinc-finger protein ISAP1 (Stress-associated protein 1) (OsISAP1) - Oryza sativa (Rice)weakly similar to ( 127) loc_os09g31200 12009.m22134 protein multiple stress-responsive zinc-finger protein ISAP1, putative, express…	-2.0842
27.3.99	RNA.regulation of transcription.unclassified	pgsc0003dmp400039607	Transcript	moderately similar to ( 328) AT3G21480 | Symbols: | FUNCTIONS IN: molecular_function unknown; INVOLVED IN: biological_process unknown; LOCATED IN: intracellular; CONTAINS InterPro DOMAIN/s: BRCT (InterPro:IPR001357); BEST Arabidopsis thaliana protein match is: transcription coactivator (TAIR:AT4G03130.1); Has 489 Blast hits to 455 proteins in 115 species: Archae - 2; Bacteria - 37; Metazoa - 270;…	-2.5514
27.3.99	RNA.regulation of transcription.unclassified	pgsc0003dmp400004831	Transcript	weakly similar to ( 148) AT2G36320 | Symbols: | zinc finger (AN1-like) family protein | chr2:15229388-15229873 FORWARDvery weakly similar to (99.0) ISAP1_ORYSA Multiple stress-responsive zinc-finger protein ISAP1 (Stress-associated protein 1) (OsISAP1) - Oryza sativa (Rice)weakly similar to ( 127) loc_os03g57890 12003.m34942 protein zinc finger A20 and AN1 domains-containing protein, putative, ex…	-2.9221

## Sheet: H3d vs HC
BinCode	BinName	id	type	description	Fold Change
27.3.3	RNA.regulation of transcription.AP2/EREBP, APETALA2/Ethylene-responsive element binding protein family	pgsc0003dmp400024835	Transcript	weakly similar to ( 153) AT5G25190 | Symbols: | ethylene-responsive element-binding protein, putative | chr5:8707007-8707655 REVERSEweakly similar to ( 109) loc_os02g55380 12002.m10564 protein ethylene response factor 1, putative, expressedAP2 AP2 PGSC0003DMT400036634	2.8328
27.3.6	RNA.regulation of transcription.bHLH,Basic Helix-Loop-Helix family	pgsc0003dmp400009742	Transcript	moderately similar to ( 233) AT4G00870 | Symbols: | basic helix-loop-helix (bHLH) family protein | chr4:362230-363639 REVERSEvery weakly similar to (84.3) ARRS_MAIZE Anthocyanin regulatory R-S protein - Zea mays (Maize)weakly similar to ( 159) loc_os10g42430 12010.m06996 protein transcription factor MYC7E, putative, expressed PGSC0003DMT400014097	2.2222
27.3.7	RNA.regulation of transcription.C2C2(Zn) CO-like, Constans-like zinc finger family	pgsc0003dmp400006618	Transcript	weakly similar to ( 189) AT1G75540 | Symbols: STH2 | STH2 (SALT TOLERANCE HOMOLOG2); transcription factor/ zinc ion binding | chr1:28366059-28367398 FORWARDweakly similar to ( 171) loc_os04g45690 12004.m09520 protein salt tolerance-like protein, putative, expressed PGSC0003DMT400009513	-2.282
27.3.7	RNA.regulation of transcription.C2C2(Zn) CO-like, Constans-like zinc finger family	pgsc0003dmp400053917	Transcript	moderately similar to ( 201) AT4G39070 | Symbols: | zinc finger (B-box type) family protein | chr4:18205061-18206421 REVERSEweakly similar to ( 182) loc_os04g45690 12004.m09520 protein salt tolerance-like protein, putative, expressed PGSC0003DMT400079507	-3.9725
27.3.11	RNA.regulation of transcription.C2H2 zinc finger family	pgsc0003dmp400027219	Transcript	weakly similar to ( 118) AT2G37430 | Symbols: | zinc finger (C2H2 type) family protein (ZAT11) | chr2:15706454-15706990 FORWARDweakly similar to ( 107) loc_os03g17150 12003.m07146 protein ZFP16-1, putative, expressed PGSC0003DMT400040143	-5.086
27.3.11	RNA.regulation of transcription.C2H2 zinc finger family	pgsc0003dmp400027271	Transcript	weakly similar to ( 115) AT2G37430 | Symbols: | zinc finger (C2H2 type) family protein (ZAT11) | chr2:15706454-15706990 FORWARDweakly similar to ( 104) loc_os03g17150 12003.m07146 protein ZFP16-1, putative, expressed PGSC0003DMT400040206	-5.0676
27.3.21	RNA.regulation of transcription.GRAS transcription factor family	pgsc0003dmp400026755	Transcript	moderately similar to ( 249) AT1G14920 | Symbols: GAI, RGA2 | GAI (GIBBERELLIC ACID INSENSITIVE); transcription factor | chr1:5149414-5151015 FORWARDmoderately similar to ( 248) GAI1_VITVI DELLA protein GAI1 (Gibberellic acid-insensitive mutant protein 1) (VvGAI1) - Vitis vinifera (Grape)moderately similar to ( 457) loc_os01g67650 12001.m12869 protein DELLA protein DWARF8, putativeGRAS PGSC0003DM…	2.2813
27.3.25	RNA.regulation of transcription.MYB domain transcription factor family	pgsc0003dmp400014055	Transcript	weakly similar to ( 176) AT3G50060 | Symbols: MYB77 | MYB77; DNA binding / transcription factor | chr3:18558146-18559051 REVERSEweakly similar to ( 110) MYBA1_ORYSA Myb-related protein MYBAS1 - Oryza sativa (Rice)weakly similar to ( 178) loc_os09g01960 12009.m03570 protein sucrose responsive element binding protein, putative, expressedREB1 PGSC0003DMT400020635	-3.0551
27.3.26	RNA.regulation of transcription.MYB-related transcription factor family	pgsc0003dmp400006671	Transcript	weakly similar to ( 111) AT1G75250 | Symbols: ATRL6 | ATRL6 (ARABIDOPSIS RAD-LIKE 6); transcription factor | chr1:28244463-28245453 REVERSEvery weakly similar to (94.7) loc_os01g44390 12001.m10695 protein DNA binding protein, putative, expressed PGSC0003DMT400009582	2.0986
27.3.32	RNA.regulation of transcription.WRKY domain transcription factor family	pgsc0003dmp400016026	Transcript	weakly similar to ( 140) AT4G11070 | Symbols: WRKY41, AtWRKY41 | WRKY41; transcription factor | chr4:6759303-6760763 FORWARDweakly similar to ( 136) loc_os08g29660 12008.m06969 protein OsWRKY69 - Superfamily of rice TFs having WRKY and zinc finger domains, expressedWRKY PGSC0003DMT400023502	-6.6991
27.3.35	RNA.regulation of transcription.bZIP transcription factor family	pgsc0003dmp400013771	Transcript	moderately similar to ( 201) AT2G42380 | Symbols: ATBZIP34, BZIP34 | bZIP transcription factor family protein | chr2:17647205-17648660 REVERSEvery weakly similar to (82.4) RF2A_ORYSA Transcription factor RF2a - Oryza sativa (Rice)weakly similar to ( 160) loc_os02g14910 12002.m06735 protein bZIP transcription factor family protein, expressed PGSC0003DMT400020206	-3.3309
27.3.35	RNA.regulation of transcription.bZIP transcription factor family	pgsc0003dmp400021996	Transcript	weakly similar to ( 191) AT3G58120 | Symbols: ATBZIP61, BZIP61 | BZIP61; DNA binding / transcription activator/ transcription factor | chr3:21521289-21523078 REVERSEvery weakly similar to (85.9) RF2B_ORYSA Transcription factor RF2b - Oryza sativa (Rice)weakly similar to ( 179) loc_os02g14910 12002.m06735 protein bZIP transcription factor family protein, expressed PGSC0003DMT400032381	-2.1048
27.3.40	RNA.regulation of transcription.Aux/IAA family	pgsc0003dmp400028876	Transcript	weakly similar to ( 115) AT3G15540 | Symbols: IAA19, MSG2 | IAA19 (INDOLE-3-ACETIC ACID INDUCIBLE 19); transcription factor | chr3:5264100-5265378 FORWARDweakly similar to ( 142) AUX22_SOYBN Auxin-induced protein AUX22 - Glycine max (Soybean)weakly similar to ( 114) loc_os05g14180 12005.m27564 protein OsIAA17 - Auxin-responsive Aux/IAA gene family member, expressedAUX_IAA PGSC0003DMT400042572	2.3619
27.3.63	RNA.regulation of transcription.PHD finger transcription factor	pgsc0003dmp400045571	Transcript	moderately similar to ( 316) AT1G05380 | Symbols: | DNA binding | chr1:1577231-1582190 FORWARDmoderately similar to ( 296) loc_os03g53630 12003.m10334 protein DNA binding protein, putative, expressed PGSC0003DMT400067527	5.0516
27.3.64	RNA.regulation of transcription.PHOR1	pgsc0003dmp400051323	Transcript	moderately similar to ( 304) AT5G37490 | Symbols: | U-box domain-containing protein | chr5:14887744-14889051 FORWARDweakly similar to ( 111) SPL11_ORYSA Spotted leaf protein 11 (Spotted leaf11) (Cell death-related protein SPL11) - Oryza sativa (Rice)moderately similar to ( 341) loc_os03g13740 12003.m06818 protein immediate-early fungal elicitor protein CMPG1, putative, expressedUbox PGSC0003DMT40…	-5.301
27.3.64	RNA.regulation of transcription.PHOR1	pgsc0003dmp400025951	Transcript	moderately similar to ( 301) AT3G11840 | Symbols: PUB24 | PUB24 (PLANT U-BOX 24); binding / ubiquitin-protein ligase | chr3:3736578-3738250 REVERSEmoderately similar to ( 259) loc_os04g58920 12004.m10772 protein ubiquitin-protein ligase, putative, expressed PGSC0003DMT400038196	-5.0695
27.3.64	RNA.regulation of transcription.PHOR1	pgsc0003dmp400036960	Transcript	moderately similar to ( 459) AT2G35930 | Symbols: PUB23 | PUB23 (PLANT U-BOX 23); ubiquitin-protein ligase | chr2:15083101-15084336 REVERSEweakly similar to ( 116) SPL11_ORYSA Spotted leaf protein 11 (Spotted leaf11) (Cell death-related protein SPL11) - Oryza sativa (Rice)moderately similar to ( 345) loc_os02g33590 12002.m08452 protein ubiquitin-protein ligase, putative, expressedUbox PGSC0003DMT…	-6.1027
27.3.64	RNA.regulation of transcription.PHOR1	pgsc0003dmp400036958	Transcript	moderately similar to ( 298) AT2G35930 | Symbols: PUB23 | PUB23 (PLANT U-BOX 23); ubiquitin-protein ligase | chr2:15083101-15084336 REVERSEmoderately similar to ( 241) loc_os02g33590 12002.m08452 protein ubiquitin-protein ligase, putative, expressed PGSC0003DMT400054947	-8.4151
27.3.67	RNA.regulation of transcription.putative transcription regulator	pgsc0003dmp400013592	Transcript	moderately similar to ( 203) AT4G30200 | Symbols: VEL1 | Encodes a protein with similarity to VRN5 and VIN3.Contains both a fibronectin III and PHD finger domain. VEL1 is a part of a polycomb repressive complex (PRC2) that is involved in epigenetic silencing of the FLC flowering locus. | chr4:14786852-14790070 REVERSEweakly similar to ( 185) loc_os02g05840 12002.m05932 protein expressed protein P…	2.1102
27.3.99	RNA.regulation of transcription.unclassified	pgsc0003dmp400019745	Transcript	very weakly similar to (84.7) AT4G30410 | Symbols: | transcription factor | chr4:14871309-14871851 REVERSE PGSC0003DMT400029032	-2.3845
27.3.99	RNA.regulation of transcription.unclassified	pgsc0003dmp400050482	Transcript	weakly similar to ( 111) AT2G44380 | Symbols: | DC1 domain-containing protein | chr2:18323590-18324333 REVERSE PGSC0003DMT400074530	-4.5361
