# Supplementary material for: Gene and Metabolite Integration Analysis through Transcriptome and Metabolome Brings New Insight into Heat Stress Tolerance in Potato (Solanum tuberosum L.)
Source: Plants (Basel). 2021 Jan 6;10(1):103. doi: 10.3390/plants10010103 (PMC7825342; doi:10.3390/plants10010103)
Supplement: Supplementary file 1 [file plants-10-00103-s001.zip › Table S3.xlsx]

## Sheet: Potato up
Supplementary Table 3 Results of the comparative analysis of heat-responsive genes in potato leaves and Arabidopsis tha-liana shoots
PGSC0003DMG400007036	AT1G01250.1
PGSC0003DMG400028899	AT1G01580.1
PGSC0003DMG400026258	AT1G05380.2
PGSC0003DMG400032276	AT1G05420.1
PGSC0003DMG400004593	AT1G05850.1
PGSC0003DMG400020071	AT1G06180.1
PGSC0003DMG401017241	AT1G06620.1
PGSC0003DMG400031395	AT1G06680.1
PGSC0003DMG400030358	AT1G07220.1
PGSC0003DMG400030427	AT1G07400.1
PGSC0003DMG400030339	AT1G07400.1
PGSC0003DMG400019137	AT1G07400.1
PGSC0003DMG400030341	AT1G07400.1
PGSC0003DMG400009690	AT1G07710.1
PGSC0003DMG400001272	AT1G10630.1
PGSC0003DMG400005033	AT1G11120.2
PGSC0003DMG400016455	AT1G11700.1
PGSC0003DMG400023608	AT1G12050.1
PGSC0003DMG400013815	AT1G12110.1
PGSC0003DMG400027454	AT1G14220.1
PGSC0003DMG400015255	AT1G14920.1
PGSC0003DMG400030636	AT1G15125.1
PGSC0003DMG400014212	AT1G16030.1
PGSC0003DMG400028634	AT1G16030.1
PGSC0003DMG400003091	AT1G17020.1
PGSC0003DMG400027630	AT1G17100.1
PGSC0003DMG400027636	AT1G17180.1
PGSC0003DMG400016036	AT1G17400.1
PGSC0003DMG400014029	AT1G17430.1
PGSC0003DMG400010136	AT1G17860.1
PGSC0003DMG400010144	AT1G17860.1
PGSC0003DMG400009511	AT1G17860.1
PGSC0003DMG400009513	AT1G17860.1
PGSC0003DMG400009514	AT1G17860.1
PGSC0003DMG400029534	AT1G17860.1
PGSC0003DMG400027052	AT1G17860.1
PGSC0003DMG400015000	AT1G18680.1
PGSC0003DMG400027684	AT1G20050.1
PGSC0003DMG402009997	AT1G20870.1
PGSC0003DMG400009852	AT1G21280.1
PGSC0003DMG400005632	AT1G21880.2
PGSC0003DMG400018417	AT1G22340.1
PGSC0003DMG400018416	AT1G22370.2
PGSC0003DMG400012551	AT1G22380.1
PGSC0003DMG400021277	AT1G23750.1
PGSC0003DMG400044253	AT1G24430.1
PGSC0003DMG400027473	AT1G26820.1
PGSC0003DMG400006462	AT1G28590.1
PGSC0003DMG400015029	AT1G29450.1
PGSC0003DMG400021979	AT1G29500.1
PGSC0003DMG401022984	AT1G30260.1
PGSC0003DMG400009263	AT1G30260.1
PGSC0003DMG400021235	AT1G31335.1
PGSC0003DMG400005802	AT1G33170.1
PGSC0003DMG400024109	AT1G43670.1
PGSC0003DMG401023116	AT1G44542.1
PGSC0003DMG400029450	AT1G48100.1
PGSC0003DMG400006043	AT1G49230.1
PGSC0003DMG400025194	AT1G49320.1
PGSC0003DMG400025803	AT1G49570.1
PGSC0003DMG400005931	AT1G50430.1
PGSC0003DMG400010498	AT1G51400.1
PGSC0003DMG401015590	AT1G52190.1
PGSC0003DMG400015591	AT1G52190.1
PGSC0003DMG400007577	AT1G52240.2
PGSC0003DMG400028624	AT1G52560.1
PGSC0003DMG400024486	AT1G52720.1
PGSC0003DMG400028637	AT1G52790.1
PGSC0003DMG400032208	AT1G52820.1
PGSC0003DMG402003479	AT1G52820.1
PGSC0003DMG400012619	AT1G53540.1
PGSC0003DMG400006516	AT1G55570.1
PGSC0003DMG400007283	AT1G56460.1
PGSC0003DMG400002791	AT1G56580.1
PGSC0003DMG400033586	AT1G58120.1
PGSC0003DMG400031163	AT1G58290.1
PGSC0003DMG400013713	AT1G59540.2
PGSC0003DMG400020708	AT1G59740.1
PGSC0003DMG400013516	AT1G60590.1
PGSC0003DMG400004532	AT1G60950.1
PGSC0003DMG400019285	AT1G61260.1
PGSC0003DMG400005592	AT1G63380.1
PGSC0003DMG400016912	AT1G64260.1
PGSC0003DMG400026022	AT1G65680.1
PGSC0003DMG400014523	AT1G65730.1
PGSC0003DMG400028925	AT1G67940.1
PGSC0003DMG400005997	AT1G68190.1
PGSC0003DMG400028791	AT1G68490.1
PGSC0003DMG400028307	AT1G69160.1
PGSC0003DMG401017804	AT1G69260.1
PGSC0003DMG400030978	AT1G70370.2
PGSC0003DMG400009223	AT1G71910.1
PGSC0003DMG400028930	AT1G73120.1
PGSC0003DMG400010170	AT1G73260.1
PGSC0003DMG400010147	AT1G73260.1
PGSC0003DMG400010143	AT1G73325.1
PGSC0003DMG400023112	AT1G73860.1
PGSC0003DMG400007621	AT1G74670.1
PGSC0003DMG400003737	AT1G75250.2
PGSC0003DMG400003691	AT1G75290.1
PGSC0003DMG400029327	AT1G76110.1
PGSC0003DMG400009920	AT1G76420.1
PGSC0003DMG400013663	AT1G76490.1
PGSC0003DMG400030771	AT1G77120.1
PGSC0003DMG402008965	AT1G77810.2
PGSC0003DMG402018962	AT1G78950.1
PGSC0003DMG400030301	AT1G78955.1
PGSC0003DMG400002312	AT1G79040.1
PGSC0003DMG400005682	AT1G79960.1
PGSC0003DMG400014123	AT1G80760.1
PGSC0003DMG400012762	AT2G02380.1
PGSC0003DMG402022215	AT2G05710.1
PGSC0003DMG400014489	AT2G05920.1
PGSC0003DMG400030889	AT2G10940.2
PGSC0003DMG400023322	AT2G13610.1
PGSC0003DMG402027258	AT2G15480.1
PGSC0003DMG400011740	AT2G15480.2
PGSC0003DMG400015437	AT2G15480.2
PGSC0003DMG400028331	AT2G15490.3
PGSC0003DMG400005960	AT2G15490.3
PGSC0003DMG400011749	AT2G15490.3
PGSC0003DMG400031127	AT2G18370.1
PGSC0003DMG400012682	AT2G18550.1
PGSC0003DMG400027163	AT2G18570.1
PGSC0003DMG400024278	AT2G20340.1
PGSC0003DMG400029190	AT2G21220.1
PGSC0003DMG400008414	AT2G21540.2
PGSC0003DMG400016590	AT2G21970.1
PGSC0003DMG400013015	AT2G23060.1
PGSC0003DMG400026101	AT2G25290.3
PGSC0003DMG400003339	AT2G26490.1
PGSC0003DMG400005884	AT2G27385.3
PGSC0003DMG400000402	AT2G28790.1
PGSC0003DMG400002156	AT2G29390.2
PGSC0003DMG400030340	AT2G29500.1
PGSC0003DMG400017098	AT2G29500.1
PGSC0003DMG400026882	AT2G32440.2
PGSC0003DMG400024274	AT2G32440.2
PGSC0003DMG400021168	AT2G34560.2
PGSC0003DMG400029700	AT2G34700.1
PGSC0003DMG400007596	AT2G34770.1
PGSC0003DMG400013293	AT2G35760.1
PGSC0003DMG400033567	AT2G36690.1
PGSC0003DMG400000432	AT2G36770.1
PGSC0003DMG400017119	AT2G36780.1
PGSC0003DMG400011019	AT2G38080.1
PGSC0003DMG400012839	AT2G38540.1
PGSC0003DMG402031237	AT2G38540.1
PGSC0003DMG400031236	AT2G38540.1
PGSC0003DMG400011072	AT2G39730.2
PGSC0003DMG400027453	AT2G39780.1
PGSC0003DMG400027455	AT2G39780.1
PGSC0003DMG400008502	AT2G40060.1
PGSC0003DMG400001221	AT2G40080.1
PGSC0003DMG400030357	AT2G40080.1
PGSC0003DMG400023303	AT2G40110.2
PGSC0003DMG400015650	AT2G40230.1
PGSC0003DMG400027979	AT2G40435.1
PGSC0003DMG400029856	AT2G41250.1
PGSC0003DMG400021281	AT2G42840.1
PGSC0003DMG400007796	AT2G42840.1
PGSC0003DMG400006319	AT2G44480.1
PGSC0003DMG400025989	AT2G44840.1
PGSC0003DMG400007025	AT2G44940.1
PGSC0003DMG400016743	AT2G45140.1
PGSC0003DMG400000148	AT2G45510.1
PGSC0003DMG400010072	AT2G45550.1
PGSC0003DMG400000079	AT2G46240.1
PGSC0003DMG400012141	AT2G46500.2
PGSC0003DMG400003522	AT2G47180.1
PGSC0003DMG400004371	AT2G47460.1
PGSC0003DMG400026401	AT3G02580.1
PGSC0003DMG400000541	AT3G03150.1
PGSC0003DMG400023615	AT3G03270.2
PGSC0003DMG400025219	AT3G03480.1
PGSC0003DMG400027499	AT3G03770.2
PGSC0003DMG400000406	AT3G05090.2
PGSC0003DMG400027976	AT3G05550.1
PGSC0003DMG400004615	AT3G06560.1
PGSC0003DMG400015817	AT3G07020.1
PGSC0003DMG400025537	AT3G08770.1
PGSC0003DMG401001731	AT3G09640.2
PGSC0003DMG400002724	AT3G10020.1
PGSC0003DMG400012987	AT3G10050.1
PGSC0003DMG400005886	AT3G10230.1
PGSC0003DMG400011031	AT3G11340.1
PGSC0003DMG400021689	AT3G11340.1
PGSC0003DMG400019604	AT3G11410.1
PGSC0003DMG402028141	AT3G11780.1
PGSC0003DMG400004276	AT3G12260.1
PGSC0003DMG400042198	AT3G12410.1
PGSC0003DMG400026899	AT3G12490.2
PGSC0003DMG400005950	AT3G12490.2
PGSC0003DMG400019516	AT3G12500.1
PGSC0003DMG400000444	AT3G12580.1
PGSC0003DMG400023837	AT3G12630.1
PGSC0003DMG400008650	AT3G12900.1
PGSC0003DMG400033638	AT3G13772.1
PGSC0003DMG400011750	AT3G14610.1
PGSC0003DMG400026594	AT3G14690.1
PGSC0003DMG400026586	AT3G14690.1
PGSC0003DMG400009018	AT3G15355.1
PGSC0003DMG400016512	AT3G15540.1
PGSC0003DMG400000628	AT3G15670.1
PGSC0003DMG400021142	AT3G19820.3
PGSC0003DMG400022217	AT3G20390.1
PGSC0003DMG400027730	AT3G22560.1
PGSC0003DMG400023591	AT3G23210.1
PGSC0003DMG400022097	AT3G24535.1
PGSC0003DMG400031522	AT3G25230.1
PGSC0003DMG400025206	AT3G26040.1
PGSC0003DMG400007312	AT3G26040.1
PGSC0003DMG401020453	AT3G26210.1
PGSC0003DMG400031062	AT3G26300.1
PGSC0003DMG402020453	AT3G26330.1
PGSC0003DMG400018016	AT3G26590.1
PGSC0003DMG400008524	AT3G27150.1
PGSC0003DMG400026001	AT3G27200.1
PGSC0003DMG401025150	AT3G29240.2
PGSC0003DMG400013546	AT3G43190.1
PGSC0003DMG400023400	AT3G44110.1
PGSC0003DMG400002987	AT3G44110.1
PGSC0003DMG400019639	AT3G44220.1
PGSC0003DMG400000408	AT3G44990.1
PGSC0003DMG400005521	AT3G45020.1
PGSC0003DMG400011630	AT3G46230.1
PGSC0003DMG400011632	AT3G46230.1
PGSC0003DMG400011631	AT3G46230.1
PGSC0003DMG400011628	AT3G46230.1
PGSC0003DMG400011627	AT3G46230.1
PGSC0003DMG400002928	AT3G46230.1
PGSC0003DMG400002144	AT3G46640.2
PGSC0003DMG400019989	AT3G47510.1
PGSC0003DMG400033042	AT3G47780.1
PGSC0003DMG400018140	AT3G48280.1
PGSC0003DMG400018141	AT3G48280.1
PGSC0003DMG400000307	AT3G49290.2
PGSC0003DMG402004500	AT3G50740.1
PGSC0003DMG402027210	AT3G50740.1
PGSC0003DMG400027200	AT3G50740.1
PGSC0003DMG400030754	AT3G50950.1
PGSC0003DMG400007683	AT3G51895.1
PGSC0003DMG400020136	AT3G51895.1
PGSC0003DMG401002721	AT3G52960.1
PGSC0003DMG400008849	AT3G53720.1
PGSC0003DMG400008364	AT3G55290.1
PGSC0003DMG400007169	AT3G55290.1
PGSC0003DMG400021694	AT3G55700.1
PGSC0003DMG400021350	AT3G57880.1
PGSC0003DMG400017338	AT3G58750.1
PGSC0003DMG400026025	AT3G60530.1
PGSC0003DMG400021658	AT3G61490.3
PGSC0003DMG400007689	AT3G61750.1
PGSC0003DMG401020927	AT4G00050.1
PGSC0003DMG400005525	AT4G00870.1
PGSC0003DMG400005528	AT4G00870.1
PGSC0003DMG401010822	AT4G00870.1
PGSC0003DMG400033883	AT4G01130.1
PGSC0003DMG400018292	AT4G01850.2
PGSC0003DMG400031137	AT4G02450.2
PGSC0003DMG400021683	AT4G03510.2
PGSC0003DMG400012126	AT4G09460.1
PGSC0003DMG400020718	AT4G10250.1
PGSC0003DMG400024476	AT4G10250.1
PGSC0003DMG400009255	AT4G10250.1
PGSC0003DMG400004992	AT4G11050.1
PGSC0003DMG400004259	AT4G11650.1
PGSC0003DMG400012763	AT4G12110.1
PGSC0003DMG402027687	AT4G12910.1
PGSC0003DMG400020111	AT4G12970.1
PGSC0003DMG400015815	AT4G13710.1
PGSC0003DMG400004669	AT4G14090.1
PGSC0003DMG400030794	AT4G14240.1
PGSC0003DMG401020059	AT4G14720.1
PGSC0003DMG400023884	AT4G15000.1
PGSC0003DMG400013558	AT4G15140.1
PGSC0003DMG400013178	AT4G15248.1
PGSC0003DMG400016120	AT4G15560.1
PGSC0003DMG400004606	AT4G16480.1
PGSC0003DMG400026221	AT4G17030.1
PGSC0003DMG400026222	AT4G17030.1
PGSC0003DMG402020509	AT4G17090.1
PGSC0003DMG400017513	AT4G17830.1
PGSC0003DMG400017523	AT4G17940.1
PGSC0003DMG400009707	AT4G18220.1
PGSC0003DMG400028456	AT4G18910.1
PGSC0003DMG400021726	AT4G21320.1
PGSC0003DMG400016453	AT4G21960.1
PGSC0003DMG400012494	AT4G22890.2
PGSC0003DMG400004252	AT4G22920.1
PGSC0003DMG400010798	AT4G22920.1
PGSC0003DMG400011895	AT4G23160.1
PGSC0003DMG400011752	AT4G24010.1
PGSC0003DMG402016495	AT4G25150.1
PGSC0003DMG400004808	AT4G25200.1
PGSC0003DMG400043108	AT4G25780.1
PGSC0003DMG400022225	AT4G27030.1
PGSC0003DMG400044943	AT4G27290.1
PGSC0003DMG400011977	AT4G27670.1
PGSC0003DMG400014052	AT4G28680.4
PGSC0003DMG400012667	AT4G30170.1
PGSC0003DMG400007693	AT4G30200.2
PGSC0003DMG400019671	AT4G33040.1
PGSC0003DMG400006224	AT4G33980.1
PGSC0003DMG400025876	AT4G34131.1
PGSC0003DMG400022588	AT4G34760.1
PGSC0003DMG400000850	AT4G35160.1
PGSC0003DMG400026275	AT4G35160.1
PGSC0003DMG400004342	AT4G35160.1
PGSC0003DMG402025689	AT4G35160.1
PGSC0003DMG400003621	AT4G36210.3
PGSC0003DMG400030666	AT4G37810.1
PGSC0003DMG400002041	AT4G37870.1
PGSC0003DMG400006180	AT4G38650.1
PGSC0003DMG400003123	AT4G38970.1
PGSC0003DMG400033907	AT4G39230.1
PGSC0003DMG402016226	AT4G39980.1
PGSC0003DMG400027750	AT5G02500.1
PGSC0003DMG400023905	AT5G02580.1
PGSC0003DMG400018104	AT5G03340.1
PGSC0003DMG400019111	AT5G04380.1
PGSC0003DMG400023979	AT5G04750.1
PGSC0003DMG400016419	AT5G06300.1
PGSC0003DMG400000787	AT5G06530.1
PGSC0003DMG400012793	AT5G06900.1
PGSC0003DMG400014234	AT5G07330.1
PGSC0003DMG400026569	AT5G08060.1
PGSC0003DMG400033589	AT5G09530.1
PGSC0003DMG400003305	AT5G10600.1
PGSC0003DMG400016527	AT5G11590.1
PGSC0003DMG400008187	AT5G12020.1
PGSC0003DMG400021737	AT5G12030.1
PGSC0003DMG400020770	AT5G13020.1
PGSC0003DMG400020259	AT5G14180.1
PGSC0003DMG400012638	AT5G14450.1
PGSC0003DMG400031391	AT5G14610.2
PGSC0003DMG400021621	AT5G16490.1
PGSC0003DMG400031042	AT5G17330.1
PGSC0003DMG400024139	AT5G17540.1
PGSC0003DMG400001806	AT5G17580.1
PGSC0003DMG400000293	AT5G19730.1
PGSC0003DMG400028989	AT5G19875.1
PGSC0003DMG400028544	AT5G20060.3
PGSC0003DMG400011751	AT5G24530.1
PGSC0003DMG400028491	AT5G25110.1
PGSC0003DMG400014127	AT5G25190.1
PGSC0003DMG400009544	AT5G26220.1
PGSC0003DMG400011026	AT5G34940.2
PGSC0003DMG400014592	AT5G37600.1
PGSC0003DMG400023622	AT5G37670.1
PGSC0003DMG400010053	AT5G38760.1
PGSC0003DMG402001341	AT5G39520.1
PGSC0003DMG400001330	AT5G39660.2
PGSC0003DMG400000480	AT5G40382.1
PGSC0003DMG400031731	AT5G41040.1
PGSC0003DMG400029409	AT5G42340.1
PGSC0003DMG400025158	AT5G42650.1
PGSC0003DMG400014220	AT5G43150.1
PGSC0003DMG400012089	AT5G43580.1
PGSC0003DMG400006452	AT5G43860.1
PGSC0003DMG400021109	AT5G44440.1
PGSC0003DMG400011323	AT5G48485.1
PGSC0003DMG400014702	AT5G48850.1
PGSC0003DMG400007304	AT5G49330.1
PGSC0003DMG400011538	AT5G49630.1
PGSC0003DMG400016125	AT5G49690.1
PGSC0003DMG401018223	AT5G49730.1
PGSC0003DMG400027611	AT5G49910.1
PGSC0003DMG400036797	AT5G51750.1
PGSC0003DMG400024253	AT5G51890.1
PGSC0003DMG400027465	AT5G52450.1
PGSC0003DMG400005573	AT5G52640.1
PGSC0003DMG400009509	AT5G52640.1
PGSC0003DMG402028907	AT5G52640.1
PGSC0003DMG402000198	AT5G52900.1
PGSC0003DMG400022279	AT5G55730.2
PGSC0003DMG400021029	AT5G57123.1
PGSC0003DMG400030362	AT5G58660.1
PGSC0003DMG400011029	AT5G59580.1
PGSC0003DMG400011074	AT5G59580.1
PGSC0003DMG400008898	AT5G60020.1
PGSC0003DMG400008826	AT5G60020.1
PGSC0003DMG400027888	AT5G60360.1
PGSC0003DMG400007141	AT5G60790.1
PGSC0003DMG400019518	AT5G61380.1
PGSC0003DMG400014470	AT5G61820.1
PGSC0003DMG400010497	AT5G64520.3
PGSC0003DMG400023386	AT5G65550.1
PGSC0003DMG400034672	AT5G65550.1
PGSC0003DMG400006394	AT5G65640.1
PGSC0003DMG400029624	AT5G66430.1
PGSC0003DMG401004500	AT5G66690.1
PGSC0003DMG400010470	AT5G67090.1
PGSC0003DMG400025842	AT5G67150.1
PGSC0003DMG400033607	ATMG01110.1
PGSC0003DMG400010137	#N/A
PGSC0003DMG400010146	#N/A
PGSC0003DMG400006162	#N/A
PGSC0003DMG400006724	#N/A
PGSC0003DMG400006720	#N/A
PGSC0003DMG400022131	#N/A
PGSC0003DMG400001550	#N/A
PGSC0003DMG400040677	#N/A
PGSC0003DMG400040819	#N/A
PGSC0003DMG400033083	#N/A
PGSC0003DMG400030731	#N/A
PGSC0003DMG400004547	#N/A
PGSC0003DMG400000678	#N/A
PGSC0003DMG400026141	#N/A
PGSC0003DMG400022676	#N/A
PGSC0003DMG400020777	#N/A
PGSC0003DMG400010114	#N/A
PGSC0003DMG400006721	#N/A
PGSC0003DMG400007103	#N/A
PGSC0003DMG400009268	#N/A
PGSC0003DMG400005756	#N/A
PGSC0003DMG400009876	#N/A
PGSC0003DMG400027068	#N/A
PGSC0003DMG400022257	#N/A
PGSC0003DMG400019396	#N/A
PGSC0003DMG400026883	#N/A
PGSC0003DMG400016536	#N/A
PGSC0003DMG400029705	#N/A
PGSC0003DMG400029193	#N/A
PGSC0003DMG400025666	#N/A
PGSC0003DMG400033591	#N/A
PGSC0003DMG400021573	#N/A
PGSC0003DMG400003847	#N/A
PGSC0003DMG400019598	#N/A
PGSC0003DMG400021313	#N/A
PGSC0003DMG401012694	#N/A
PGSC0003DMG400008217	#N/A
PGSC0003DMG400022646	#N/A
PGSC0003DMG400044347	#N/A
PGSC0003DMG400008444	#N/A
PGSC0003DMG400008313	#N/A
PGSC0003DMG400014485	#N/A
PGSC0003DMG400033172	#N/A
PGSC0003DMG400010154	#N/A
PGSC0003DMG400005549	#N/A
PGSC0003DMG400032534	#N/A
PGSC0003DMG400016422	#N/A
PGSC0003DMG400028955	#N/A
PGSC0003DMG400020300	#N/A
PGSC0003DMG400018315	#N/A
PGSC0003DMG400019517	#N/A
PGSC0003DMG400029964	#N/A

## Sheet: Potato down
PGSC0003DMG400011294	AT1G01060.4
PGSC0003DMG400010819	AT1G01120.1
PGSC0003DMG400009507	AT1G01490.2
PGSC0003DMG400032555	AT1G01720.1
PGSC0003DMG400009016	AT1G02370.1
PGSC0003DMG400016030	AT1G03020.1
PGSC0003DMG400016033	AT1G03020.1
PGSC0003DMG400008985	AT1G03220.1
PGSC0003DMG400024537	AT1G03220.1
PGSC0003DMG400033123	AT1G03230.1
PGSC0003DMG400018364	AT1G03530.1
PGSC0003DMG400014714	AT1G04020.1
PGSC0003DMG400008801	AT1G04170.1
PGSC0003DMG400005273	AT1G05260.1
PGSC0003DMG402025438	AT1G06620.1
PGSC0003DMG400030364	AT1G07160.1
PGSC0003DMG400020541	AT1G07160.1
PGSC0003DMG400030351	AT1G07270.1
PGSC0003DMG400015552	AT1G07720.1
PGSC0003DMG400006610	AT1G07870.1
PGSC0003DMG400007279	AT1G08070.1
PGSC0003DMG400024029	AT1G08880.1
PGSC0003DMG400029026	AT1G09070.1
PGSC0003DMG400024770	AT1G09155.1
PGSC0003DMG400002800	AT1G09240.1
PGSC0003DMG402027676	AT1G09575.1
PGSC0003DMG400005103	AT1G09970.1
PGSC0003DMG400005130	AT1G10020.1
PGSC0003DMG400004109	AT1G10550.1
PGSC0003DMG400027026	AT1G10680.1
PGSC0003DMG400006568	AT1G10800.1
PGSC0003DMG400019278	AT1G11300.1
PGSC0003DMG400005816	AT1G12740.2
PGSC0003DMG400007458	AT1G13260.1
PGSC0003DMG400000811	AT1G13260.1
PGSC0003DMG402012965	AT1G13330.1
PGSC0003DMG400012655	AT1G13340.1
PGSC0003DMG400028789	AT1G13360.1
PGSC0003DMG400032160	AT1G14870.1
PGSC0003DMG400005691	AT1G15440.1
PGSC0003DMG401029631	AT1G15520.1
PGSC0003DMG400020334	AT1G15710.1
PGSC0003DMG400014192	AT1G15870.1
PGSC0003DMG400010132	AT1G17860.1
PGSC0003DMG400005737	AT1G18090.1
PGSC0003DMG400005745	AT1G18210.2
PGSC0003DMG400000144	AT1G18590.1
PGSC0003DMG400024100	AT1G18740.1
PGSC0003DMG400019515	AT1G18800.1
PGSC0003DMG400033079	AT1G18800.1
PGSC0003DMG400002899	AT1G19210.1
PGSC0003DMG400016880	AT1G19300.1
PGSC0003DMG400015454	AT1G19360.1
PGSC0003DMG400018937	AT1G20330.1
PGSC0003DMG400017106	AT1G21230.1
PGSC0003DMG400017105	AT1G21240.1
PGSC0003DMG400006729	AT1G21270.1
PGSC0003DMG400025668	AT1G21270.1
PGSC0003DMG401011794	AT1G21270.1
PGSC0003DMG400019167	AT1G21270.1
PGSC0003DMG400000771	AT1G21326.1
PGSC0003DMG400013810	AT1G21460.1
PGSC0003DMG400021785	AT1G22340.1
PGSC0003DMG401027133	AT1G22360.1
PGSC0003DMG400013488	AT1G23390.1
PGSC0003DMG400016973	AT1G24530.1
PGSC0003DMG400029754	AT1G25275.1
PGSC0003DMG403030532	AT1G25390.1
PGSC0003DMG400030533	AT1G25390.1
PGSC0003DMG401028367	AT1G26360.1
PGSC0003DMG400003384	AT1G26840.1
PGSC0003DMG402034311	AT1G27330.1
PGSC0003DMG400021508	AT1G27730.1
PGSC0003DMG400041467	AT1G27730.1
PGSC0003DMG400002383	AT1G27730.1
PGSC0003DMG400011548	AT1G27730.1
PGSC0003DMG400034322	AT1G27730.1
PGSC0003DMG400021023	AT1G28220.1
PGSC0003DMG400009399	AT1G28480.1
PGSC0003DMG400028751	AT1G29195.1
PGSC0003DMG400028485	AT1G29290.1
PGSC0003DMG400016563	AT1G29500.1
PGSC0003DMG402028453	AT1G29750.2
PGSC0003DMG401028453	AT1G29750.2
PGSC0003DMG400028451	AT1G29750.2
PGSC0003DMG400013417	AT1G29930.1
PGSC0003DMG400007375	AT1G29930.1
PGSC0003DMG400008309	AT1G29930.1
PGSC0003DMG400008301	AT1G29930.1
PGSC0003DMG400016695	AT1G29930.1
PGSC0003DMG400013461	AT1G29930.1
PGSC0003DMG400013416	AT1G29930.1
PGSC0003DMG400008300	AT1G29930.1
PGSC0003DMG400013415	AT1G29930.1
PGSC0003DMG400013414	AT1G29930.1
PGSC0003DMG400010296	AT1G30690.2
PGSC0003DMG400035478	AT1G31130.1
PGSC0003DMG400021211	AT1G31280.1
PGSC0003DMG400007613	AT1G32350.1
PGSC0003DMG400026596	AT1G32380.1
PGSC0003DMG400024220	AT1G32440.1
PGSC0003DMG400024120	AT1G32450.1
PGSC0003DMG400012111	AT1G32900.1
PGSC0003DMG400016149	AT1G35210.1
PGSC0003DMG400027968	AT1G35710.1
PGSC0003DMG400029046	AT1G43710.1
PGSC0003DMG400014779	AT1G43710.1
PGSC0003DMG400024810	AT1G43790.1
PGSC0003DMG400002190	AT1G44900.1
PGSC0003DMG400004284	AT1G45616.1
PGSC0003DMG400005539	AT1G45616.1
PGSC0003DMG400002885	AT1G45616.1
PGSC0003DMG400018865	AT1G45616.1
PGSC0003DMG400017969	AT1G45616.1
PGSC0003DMG400018651	AT1G47670.1
PGSC0003DMG400009969	AT1G47670.1
PGSC0003DMG400011686	AT1G47710.1
PGSC0003DMG400005541	AT1G47890.1
PGSC0003DMG400004727	AT1G47890.1
PGSC0003DMG400005673	AT1G48570.1
PGSC0003DMG400030645	AT1G49000.1
PGSC0003DMG400005629	AT1G49030.1
PGSC0003DMG400006041	AT1G49230.1
PGSC0003DMG400006042	AT1G49230.1
PGSC0003DMG400023445	AT1G49780.1
PGSC0003DMG400029586	AT1G50180.1
PGSC0003DMG400011907	AT1G50180.1
PGSC0003DMG400022193	AT1G50590.1
PGSC0003DMG400016529	AT1G52200.1
PGSC0003DMG400000615	AT1G52565.1
PGSC0003DMG400002963	AT1G53210.1
PGSC0003DMG401026842	AT1G53350.1
PGSC0003DMG400024820	AT1G53570.4
PGSC0003DMG400009157	AT1G53708.1
PGSC0003DMG400047336	AT1G53820.1
PGSC0003DMG400028846	AT1G53820.1
PGSC0003DMG400010859	AT1G55020.1
PGSC0003DMG400024693	AT1G55020.1
PGSC0003DMG400033142	AT1G55120.1
PGSC0003DMG400022258	AT1G55740.1
PGSC0003DMG400002765	AT1G56110.1
PGSC0003DMG400004940	AT1G58420.1
PGSC0003DMG400008112	AT1G61560.2
PGSC0003DMG400025495	AT1G61800.1
PGSC0003DMG400005269	AT1G61800.1
PGSC0003DMG400022063	AT1G62300.1
PGSC0003DMG400026308	AT1G62640.2
PGSC0003DMG400012481	AT1G62790.1
PGSC0003DMG400016389	AT1G63780.1
PGSC0003DMG400012355	AT1G64065.1
PGSC0003DMG400012175	AT1G64080.1
PGSC0003DMG400016180	AT1G65480.1
PGSC0003DMG400021454	AT1G65690.1
PGSC0003DMG402024077	AT1G65810.2
PGSC0003DMG400019718	AT1G65840.1
PGSC0003DMG400030514	AT1G66740.1
PGSC0003DMG400009078	AT1G66920.2
PGSC0003DMG400031486	AT1G66920.2
PGSC0003DMG400010489	AT1G66930.1
PGSC0003DMG400019725	AT1G66980.1
PGSC0003DMG400010504	AT1G66980.1
PGSC0003DMG400014577	AT1G67000.1
PGSC0003DMG400026556	AT1G67180.1
PGSC0003DMG401030252	AT1G68040.1
PGSC0003DMG400005641	AT1G68320.1
PGSC0003DMG402024472	AT1G68360.1
PGSC0003DMG400014555	AT1G68390.1
PGSC0003DMG401019681	AT1G68400.1
PGSC0003DMG400012964	AT1G68620.1
PGSC0003DMG400012962	AT1G68640.1
PGSC0003DMG400007463	AT1G68710.1
PGSC0003DMG400018435	AT1G69490.1
PGSC0003DMG400030994	AT1G70370.2
PGSC0003DMG400003250	AT1G70420.1
PGSC0003DMG400010700	AT1G71390.1
PGSC0003DMG400002910	AT1G71400.1
PGSC0003DMG400016145	AT1G72210.1
PGSC0003DMG400028578	AT1G72210.1
PGSC0003DMG400017761	AT1G72220.1
PGSC0003DMG404026432	AT1G72930.2
PGSC0003DMG400005649	AT1G73805.1
PGSC0003DMG400005390	AT1G73805.1
PGSC0003DMG400032785	AT1G74170.1
PGSC0003DMG400015687	AT1G74170.1
PGSC0003DMG400014742	AT1G74190.1
PGSC0003DMG400005590	AT1G74190.1
PGSC0003DMG400024661	AT1G74360.1
PGSC0003DMG400007581	AT1G75150.1
PGSC0003DMG400015461	AT1G75250.2
PGSC0003DMG400000709	AT1G75250.2
PGSC0003DMG400003711	AT1G75540.1
PGSC0003DMG400026709	AT1G75580.1
PGSC0003DMG400024474	AT1G75750.1
PGSC0003DMG400001598	AT1G75750.2
PGSC0003DMG400029419	AT1G76070.1
PGSC0003DMG400009955	AT1G76070.1
PGSC0003DMG400009892	AT1G76140.1
PGSC0003DMG400009995	AT1G76430.1
PGSC0003DMG400009926	AT1G76500.1
PGSC0003DMG400009932	AT1G76600.1
PGSC0003DMG400045603	AT1G76650.3
PGSC0003DMG400005909	AT1G76650.3
PGSC0003DMG400020261	AT1G76650.3
PGSC0003DMG400027425	AT1G77210.2
PGSC0003DMG400024564	AT1G77400.1
PGSC0003DMG400019029	AT1G77550.1
PGSC0003DMG400009109	AT1G78090.1
PGSC0003DMG400024843	AT1G78780.2
PGSC0003DMG402007101	AT1G78830.1
PGSC0003DMG400007073	AT1G78830.1
PGSC0003DMG400046768	AT1G79860.1
PGSC0003DMG400002566	AT1G79990.5
PGSC0003DMG400019824	AT1G80840.1
PGSC0003DMG402007388	AT1G80840.1
PGSC0003DMG400028520	AT1G80840.1
PGSC0003DMG400014210	AT1G80920.1
PGSC0003DMG400005990	AT2G01300.1
PGSC0003DMG400019212	AT2G01570.1
PGSC0003DMG400014184	AT2G01670.1
PGSC0003DMG400029466	AT2G01818.1
PGSC0003DMG400029503	AT2G01850.1
PGSC0003DMG400024771	AT2G02240.1
PGSC0003DMG400026779	AT2G02710.2
PGSC0003DMG400032498	AT2G02800.2
PGSC0003DMG400001434	AT2G03340.1
PGSC0003DMG400028326	AT2G03430.1
PGSC0003DMG400006149	AT2G05100.1
PGSC0003DMG400004301	AT2G05100.1
PGSC0003DMG402003937	AT2G05920.1
PGSC0003DMG400034790	AT2G05920.1
PGSC0003DMG400004860	AT2G05940.1
PGSC0003DMG400002327	AT2G05940.1
PGSC0003DMG400011837	AT2G07690.1
PGSC0003DMG400012572	AT2G14050.1
PGSC0003DMG400025860	AT2G15020.1
PGSC0003DMG400006276	AT2G15220.1
PGSC0003DMG400025874	AT2G15480.1
PGSC0003DMG400035573	AT2G15490.1
PGSC0003DMG402030736	AT2G15580.2
PGSC0003DMG400008262	AT2G15620.1
PGSC0003DMG400018102	AT2G15760.1
PGSC0003DMG400030927	AT2G16060.1
PGSC0003DMG400030968	AT2G16440.1
PGSC0003DMG400010870	AT2G17040.1
PGSC0003DMG400003565	AT2G17880.1
PGSC0003DMG400003518	AT2G18210.1
PGSC0003DMG400017744	AT2G18220.1
PGSC0003DMG400000732	AT2G18360.1
PGSC0003DMG400003641	AT2G18420.1
PGSC0003DMG400024259	AT2G19130.1
PGSC0003DMG400024260	AT2G19130.1
PGSC0003DMG400006458	AT2G19330.1
PGSC0003DMG400006190	AT2G20980.1
PGSC0003DMG400029335	AT2G20990.1
PGSC0003DMG400033903	AT2G21660.2
PGSC0003DMG400016140	AT2G22500.1
PGSC0003DMG400025481	AT2G23320.1
PGSC0003DMG400047346	AT2G23770.1
PGSC0003DMG400006086	AT2G23770.1
PGSC0003DMG403013782	AT2G24490.2
PGSC0003DMG400026518	AT2G24720.1
PGSC0003DMG400026522	AT2G24720.1
PGSC0003DMG400007993	AT2G26530.2
PGSC0003DMG400010022	AT2G26560.1
PGSC0003DMG400005908	AT2G27180.1
PGSC0003DMG400026346	AT2G27310.1
PGSC0003DMG400006309	AT2G27660.1
PGSC0003DMG400027046	AT2G27660.1
PGSC0003DMG400007125	AT2G27830.1
PGSC0003DMG400028187	AT2G28085.1
PGSC0003DMG400002166	AT2G29420.1
PGSC0003DMG400020830	AT2G29530.2
PGSC0003DMG400030432	AT2G29570.1
PGSC0003DMG400030462	AT2G30360.1
PGSC0003DMG400020564	AT2G30360.1
PGSC0003DMG400010892	AT2G31270.1
PGSC0003DMG400027071	AT2G31880.1
PGSC0003DMG400032273	AT2G32030.1
PGSC0003DMG400015354	AT2G33030.1
PGSC0003DMG400007915	AT2G33050.1
PGSC0003DMG400002908	AT2G33050.1
PGSC0003DMG400019072	AT2G34930.1
PGSC0003DMG400014753	AT2G34930.1
PGSC0003DMG400004758	AT2G35710.1
PGSC0003DMG400021356	AT2G35930.1
PGSC0003DMG400021325	AT2G35930.1
PGSC0003DMG400028153	AT2G35980.1
PGSC0003DMG400028152	AT2G35980.1
PGSC0003DMG400002697	AT2G36320.1
PGSC0003DMG400027333	AT2G36690.1
PGSC0003DMG400026277	AT2G36690.1
PGSC0003DMG400028632	AT2G36780.1
PGSC0003DMG400031457	AT2G37040.1
PGSC0003DMG401030312	AT2G37430.1
PGSC0003DMG400015557	AT2G37430.1
PGSC0003DMG400015533	AT2G37430.1
PGSC0003DMG400008854	AT2G37460.1
PGSC0003DMG400020327	AT2G37710.1
PGSC0003DMG401008889	AT2G37820.1
PGSC0003DMG400011016	AT2G37970.1
PGSC0003DMG401015894	AT2G38290.1
PGSC0003DMG400015897	AT2G38310.1
PGSC0003DMG400023949	AT2G38310.1
PGSC0003DMG400027118	AT2G38310.1
PGSC0003DMG400011033	AT2G38310.1
PGSC0003DMG400020599	AT2G38310.1
PGSC0003DMG400016769	AT2G38470.1
PGSC0003DMG400011633	AT2G38470.1
PGSC0003DMG400003056	AT2G38870.1
PGSC0003DMG400014771	AT2G39030.1
PGSC0003DMG400014778	AT2G39030.1
PGSC0003DMG400023511	AT2G39380.1
PGSC0003DMG400030181	AT2G39420.1
PGSC0003DMG400027749	AT2G39518.1
PGSC0003DMG400021701	AT2G39795.1
PGSC0003DMG400027180	AT2G39980.1
PGSC0003DMG400027185	AT2G40095.1
PGSC0003DMG400027176	AT2G40140.2
PGSC0003DMG400024309	AT2G40550.1
PGSC0003DMG400007181	AT2G40890.1
PGSC0003DMG400024270	AT2G40910.2
PGSC0003DMG400023731	AT2G41640.1
PGSC0003DMG401007810	AT2G42380.2
PGSC0003DMG400039898	AT2G43000.1
PGSC0003DMG400029271	AT2G44010.1
PGSC0003DMG400031116	AT2G44260.1
PGSC0003DMG400010439	AT2G44380.1
PGSC0003DMG400028971	AT2G44380.1
PGSC0003DMG400028972	AT2G44380.1
PGSC0003DMG400006327	AT2G44380.1
PGSC0003DMG400028965	AT2G44380.1
PGSC0003DMG400028967	AT2G44380.1
PGSC0003DMG400001703	AT2G44580.1
PGSC0003DMG400004797	AT2G45180.1
PGSC0003DMG400029569	AT2G45180.1
PGSC0003DMG400004783	AT2G45180.1
PGSC0003DMG400016621	AT2G45570.1
PGSC0003DMG400020809	AT2G45570.1
PGSC0003DMG400016623	AT2G45570.1
PGSC0003DMG400027781	AT2G45760.1
PGSC0003DMG400003052	AT2G45760.1
PGSC0003DMG400005783	AT2G46150.1
PGSC0003DMG400012315	AT2G46150.1
PGSC0003DMG400029934	AT2G46210.1
PGSC0003DMG400009116	AT2G46495.1
PGSC0003DMG400024777	AT2G47500.1
PGSC0003DMG400003848	AT2G48020.1
PGSC0003DMG400000505	AT3G01420.1
PGSC0003DMG400020209	AT3G01930.2
PGSC0003DMG400033682	AT3G02850.1
PGSC0003DMG400016699	AT3G03280.1
PGSC0003DMG400005992	AT3G03280.1
PGSC0003DMG402030595	AT3G03280.1
PGSC0003DMG400008366	AT3G03920.1
PGSC0003DMG400014710	AT3G04300.1
PGSC0003DMG400019116	AT3G04480.1
PGSC0003DMG400023353	AT3G05060.1
PGSC0003DMG400006104	AT3G05060.1
PGSC0003DMG400006242	AT3G05640.2
PGSC0003DMG400026231	AT3G05650.1
PGSC0003DMG400033632	AT3G05660.1
PGSC0003DMG400017175	AT3G05950.1
PGSC0003DMG400020109	AT3G07350.1
PGSC0003DMG400017307	AT3G07600.1
PGSC0003DMG400024627	AT3G08900.1
PGSC0003DMG400026641	AT3G08947.1
PGSC0003DMG400023424	AT3G09200.1
PGSC0003DMG400002169	AT3G09270.1
PGSC0003DMG400002167	AT3G09270.1
PGSC0003DMG402002164	AT3G09270.1
PGSC0003DMG400008880	AT3G10120.1
PGSC0003DMG400035191	AT3G11680.1
PGSC0003DMG400039398	AT3G11680.1
PGSC0003DMG400032778	AT3G11760.1
PGSC0003DMG400046292	AT3G11810.1
PGSC0003DMG400028337	AT3G11810.1
PGSC0003DMG400000263	AT3G11810.1
PGSC0003DMG400028145	AT3G11820.1
PGSC0003DMG400021331	AT3G11820.2
PGSC0003DMG400014732	AT3G11840.1
PGSC0003DMG400033634	AT3G12120.2
PGSC0003DMG400002943	AT3G12120.2
PGSC0003DMG400036004	AT3G12120.2
PGSC0003DMG400035878	AT3G12120.2
PGSC0003DMG400041652	AT3G12120.2
PGSC0003DMG401003285	AT3G12270.1
PGSC0003DMG402003286	AT3G12320.1
PGSC0003DMG400032527	AT3G12500.1
PGSC0003DMG400008673	AT3G12500.1
PGSC0003DMG402023533	AT3G12530.2
PGSC0003DMG400006814	AT3G12630.1
PGSC0003DMG400022151	AT3G13310.1
PGSC0003DMG400029028	AT3G13610.1
PGSC0003DMG400021390	AT3G13772.1
PGSC0003DMG400014222	AT3G14250.1
PGSC0003DMG400001708	AT3G14320.1
PGSC0003DMG400007086	AT3G14740.2
PGSC0003DMG400001059	AT3G16030.1
PGSC0003DMG400002552	AT3G16240.1
PGSC0003DMG400018579	AT3G16360.2
PGSC0003DMG400011326	AT3G16720.1
PGSC0003DMG400001190	AT3G16810.1
PGSC0003DMG400021843	AT3G17030.1
PGSC0003DMG400014459	AT3G18000.1
PGSC0003DMG400017132	AT3G18280.1
PGSC0003DMG400001191	AT3G18610.1
PGSC0003DMG400010440	AT3G18670.1
PGSC0003DMG400025561	AT3G18730.1
PGSC0003DMG400025515	AT3G19360.1
PGSC0003DMG400025844	AT3G19615.1
PGSC0003DMG400021778	AT3G19950.1
PGSC0003DMG400000980	AT3G20330.1
PGSC0003DMG400022845	AT3G21480.1
PGSC0003DMG400012664	AT3G21690.1
PGSC0003DMG400013176	AT3G22060.1
PGSC0003DMG400032192	AT3G22660.1
PGSC0003DMG400025734	AT3G22960.1
PGSC0003DMG400011073	AT3G23160.1
PGSC0003DMG400017231	AT3G23240.1
PGSC0003DMG400010724	AT3G23240.1
PGSC0003DMG400013405	AT3G23250.1
PGSC0003DMG400028174	AT3G23620.1
PGSC0003DMG400007854	AT3G23730.1
PGSC0003DMG400021869	AT3G23740.1
PGSC0003DMG400020099	AT3G25070.1
PGSC0003DMG401011536	AT3G26040.1
PGSC0003DMG400016360	AT3G26040.1
PGSC0003DMG400004448	AT3G26040.1
PGSC0003DMG400023480	AT3G26040.1
PGSC0003DMG400033932	AT3G26300.1
PGSC0003DMG400009620	AT3G26300.1
PGSC0003DMG400030413	AT3G26300.1
PGSC0003DMG400010525	AT3G26310.1
PGSC0003DMG400009621	AT3G26310.1
PGSC0003DMG400025244	AT3G26670.3
PGSC0003DMG400020253	AT3G27060.1
PGSC0003DMG400005410	AT3G27890.1
PGSC0003DMG400001396	AT3G28340.1
PGSC0003DMG400007713	AT3G28630.2
PGSC0003DMG401002909	AT3G28890.2
PGSC0003DMG400019527	AT3G29000.1
PGSC0003DMG400024615	AT3G42660.1
PGSC0003DMG400005899	AT3G44260.1
PGSC0003DMG401010883	AT3G46130.4
PGSC0003DMG400011906	AT3G46730.1
PGSC0003DMG400024725	AT3G46940.1
PGSC0003DMG400022502	AT3G46940.1
PGSC0003DMG400025635	AT3G47110.1
PGSC0003DMG400033046	AT3G47500.1
PGSC0003DMG400023283	AT3G47570.1
PGSC0003DMG400010351	AT3G47570.1
PGSC0003DMG400023639	AT3G47570.1
PGSC0003DMG400015182	AT3G48540.1
PGSC0003DMG400029915	AT3G48990.1
PGSC0003DMG400010223	AT3G49340.1
PGSC0003DMG400010224	AT3G49340.1
PGSC0003DMG400021406	AT3G49780.1
PGSC0003DMG400007994	AT3G50060.1
PGSC0003DMG400010921	AT3G50160.1
PGSC0003DMG400010021	AT3G50560.1
PGSC0003DMG400022574	AT3G50930.1
PGSC0003DMG400022592	AT3G50930.1
PGSC0003DMG400021327	AT3G52450.1
PGSC0003DMG402028252	AT3G52600.1
PGSC0003DMG400008931	AT3G53630.1
PGSC0003DMG400008897	AT3G53810.1
PGSC0003DMG400011087	AT3G54040.1
PGSC0003DMG400025063	AT3G54420.1
PGSC0003DMG400023774	AT3G54630.1
PGSC0003DMG400023514	AT3G55240.1
PGSC0003DMG400011726	AT3G55270.1
PGSC0003DMG400033642	AT3G55310.1
PGSC0003DMG400031213	AT3G55340.1
PGSC0003DMG400027194	AT3G55580.1
PGSC0003DMG400014736	AT3G56370.1
PGSC0003DMG400029207	AT3G56400.1
PGSC0003DMG400005401	AT3G56710.1
PGSC0003DMG400005162	AT3G56870.1
PGSC0003DMG400028198	AT3G56880.1
PGSC0003DMG400007200	AT3G56880.1
PGSC0003DMG402017288	AT3G57030.1
PGSC0003DMG400029852	AT3G57040.1
PGSC0003DMG400003084	AT3G57040.1
PGSC0003DMG400007315	AT3G57150.1
PGSC0003DMG400029830	AT3G57270.1
PGSC0003DMG400008141	AT3G57330.1
PGSC0003DMG400008166	AT3G57400.1
PGSC0003DMG400006788	AT3G57450.1
PGSC0003DMG400006789	AT3G57450.1
PGSC0003DMG400024150	AT3G57700.1
PGSC0003DMG400013802	AT3G57740.1
PGSC0003DMG400026436	AT3G57750.2
PGSC0003DMG400031195	AT3G57940.1
PGSC0003DMG400012436	AT3G58120.1
PGSC0003DMG402006195	AT3G58660.1
PGSC0003DMG400041402	AT3G59080.1
PGSC0003DMG400045370	AT3G59080.1
PGSC0003DMG400025255	AT3G59550.1
PGSC0003DMG400038230	AT3G61220.1
PGSC0003DMG400008337	AT3G61250.1
PGSC0003DMG400000957	AT3G63110.1
PGSC0003DMG400018942	AT3G63380.1
PGSC0003DMG400043830	AT3G63380.1
PGSC0003DMG400006764	AT3G63440.1
PGSC0003DMG400004311	AT3G63520.1
PGSC0003DMG400025972	AT4G00165.2
PGSC0003DMG400003313	AT4G00340.1
PGSC0003DMG400020742	AT4G00430.1
PGSC0003DMG400003228	AT4G00880.1
PGSC0003DMG400002798	AT4G01990.1
PGSC0003DMG400009040	AT4G02060.2
PGSC0003DMG400031816	AT4G02330.1
PGSC0003DMG400017936	AT4G02380.1
PGSC0003DMG400035459	AT4G02570.4
PGSC0003DMG400001948	AT4G02780.1
PGSC0003DMG401018368	AT4G03400.1
PGSC0003DMG400021684	AT4G03510.2
PGSC0003DMG402022374	AT4G04980.1
PGSC0003DMG402021193	AT4G05410.1
PGSC0003DMG400020507	AT4G05460.1
PGSC0003DMG400017713	AT4G08850.1
PGSC0003DMG400011989	AT4G08850.1
PGSC0003DMG400017718	AT4G08850.1
PGSC0003DMG400027971	AT4G08850.1
PGSC0003DMG400030829	AT4G08950.1
PGSC0003DMG400030826	AT4G08950.1
PGSC0003DMG400030827	AT4G08950.1
PGSC0003DMG400030809	AT4G08950.1
PGSC0003DMG400030828	AT4G08950.1
PGSC0003DMG400004914	AT4G10810.1
PGSC0003DMG400005835	AT4G11070.1
PGSC0003DMG400009103	AT4G11070.1
PGSC0003DMG400012186	AT4G11280.1
PGSC0003DMG400005825	AT4G11280.1
PGSC0003DMG400003042	AT4G11650.1
PGSC0003DMG400004264	AT4G11650.1
PGSC0003DMG400003057	AT4G11650.1
PGSC0003DMG400003058	AT4G11650.1
PGSC0003DMG400004263	AT4G11650.1
PGSC0003DMG400003044	AT4G11650.1
PGSC0003DMG400003043	AT4G11650.1
PGSC0003DMG400022749	AT4G11820.2
PGSC0003DMG400021777	AT4G12140.1
PGSC0003DMG400039214	AT4G12510.1
PGSC0003DMG400004796	AT4G12510.1
PGSC0003DMG400021478	AT4G12560.2
PGSC0003DMG400025404	AT4G12560.2
PGSC0003DMG400020576	AT4G13850.4
PGSC0003DMG400024438	AT4G13920.1
PGSC0003DMG400021877	AT4G14130.1
PGSC0003DMG400031101	AT4G14130.1
PGSC0003DMG400017299	AT4G14130.1
PGSC0003DMG400013548	AT4G15470.1
PGSC0003DMG400030784	AT4G15700.1
PGSC0003DMG400031548	AT4G15740.1
PGSC0003DMG400022496	AT4G15770.1
PGSC0003DMG400004703	AT4G15910.1
PGSC0003DMG400040260	AT4G16260.1
PGSC0003DMG400020017	AT4G16260.1
PGSC0003DMG400000519	AT4G16260.1
PGSC0003DMG400009873	AT4G16630.1
PGSC0003DMG400004827	AT4G16760.1
PGSC0003DMG400001848	AT4G17030.1
PGSC0003DMG400016006	AT4G17500.1
PGSC0003DMG400024219	AT4G18010.2
PGSC0003DMG400020498	AT4G18010.2
PGSC0003DMG400003074	AT4G18100.1
PGSC0003DMG400010495	AT4G18250.1
PGSC0003DMG400046726	AT4G18380.2
PGSC0003DMG402018475	AT4G19230.1
PGSC0003DMG400016892	AT4G19390.1
PGSC0003DMG400020697	AT4G20140.1
PGSC0003DMG400011293	AT4G20260.3
PGSC0003DMG400005057	AT4G20860.1
PGSC0003DMG400005381	AT4G21070.1
PGSC0003DMG400026155	AT4G21380.1
PGSC0003DMG401005733	AT4G21460.1
PGSC0003DMG400011249	AT4G21510.1
PGSC0003DMG400005698	AT4G21690.1
PGSC0003DMG400029717	AT4G21705.1
PGSC0003DMG400024264	AT4G22380.1
PGSC0003DMG400026414	AT4G22380.1
PGSC0003DMG400013809	AT4G22590.1
PGSC0003DMG400005689	AT4G23180.1
PGSC0003DMG400003192	AT4G23240.1
PGSC0003DMG400012160	AT4G23810.1
PGSC0003DMG400012120	AT4G24110.1
PGSC0003DMG400014582	AT4G24380.2
PGSC0003DMG400010814	AT4G25250.1
PGSC0003DMG400027963	AT4G25420.1
PGSC0003DMG400010119	AT4G25630.1
PGSC0003DMG400009279	AT4G25730.1
PGSC0003DMG400014823	AT4G25810.1
PGSC0003DMG401000287	AT4G26260.2
PGSC0003DMG400016497	AT4G26288.1
PGSC0003DMG400013736	AT4G27190.1
PGSC0003DMG400002276	AT4G27190.1
PGSC0003DMG400007385	AT4G27220.1
PGSC0003DMG400025023	AT4G27280.1
PGSC0003DMG400004930	AT4G27290.1
PGSC0003DMG400017946	AT4G27290.1
PGSC0003DMG400013753	AT4G27310.1
PGSC0003DMG400012822	AT4G27450.1
PGSC0003DMG400002350	AT4G27950.1
PGSC0003DMG400018341	AT4G28310.1
PGSC0003DMG400013144	AT4G28310.1
PGSC0003DMG400005498	AT4G29010.1
PGSC0003DMG400000353	AT4G29310.1
PGSC0003DMG400000174	AT4G29910.1
PGSC0003DMG401015527	AT4G29990.1
PGSC0003DMG400011171	AT4G30410.1
PGSC0003DMG400007816	AT4G30440.1
PGSC0003DMG400003060	AT4G31360.1
PGSC0003DMG400029371	AT4G31550.2
PGSC0003DMG400009530	AT4G31550.2
PGSC0003DMG400017330	AT4G32300.1
PGSC0003DMG400017284	AT4G32300.1
PGSC0003DMG400017278	AT4G32300.1
PGSC0003DMG400012824	AT4G32480.1
PGSC0003DMG400017807	AT4G32480.1
PGSC0003DMG400004479	AT4G32870.1
PGSC0003DMG400032792	AT4G33050.3
PGSC0003DMG400007999	AT4G33300.2
PGSC0003DMG400005112	AT4G33720.1
PGSC0003DMG400005111	AT4G33720.1
PGSC0003DMG400025877	AT4G34131.1
PGSC0003DMG400021177	AT4G34910.1
PGSC0003DMG400006842	AT4G34980.1
PGSC0003DMG400031771	AT4G35160.1
PGSC0003DMG400003569	AT4G36010.2
PGSC0003DMG400009869	AT4G36040.1
PGSC0003DMG400014442	AT4G36220.1
PGSC0003DMG400015468	AT4G36670.1
PGSC0003DMG400015470	AT4G36670.1
PGSC0003DMG400015469	AT4G36670.1
PGSC0003DMG400040010	AT4G36680.1
PGSC0003DMG400041508	AT4G36810.1
PGSC0003DMG400015673	AT4G36810.1
PGSC0003DMG400004037	AT4G36950.1
PGSC0003DMG400004036	AT4G36950.1
PGSC0003DMG400000766	AT4G37050.1
PGSC0003DMG400014867	AT4G37530.1
PGSC0003DMG400024967	AT4G37530.1
PGSC0003DMG400026711	AT4G38840.1
PGSC0003DMG400003625	AT4G38960.1
PGSC0003DMG400030958	AT4G39070.1
PGSC0003DMG400033904	AT4G39250.1
PGSC0003DMG400021152	AT4G39330.1
PGSC0003DMG400014938	AT4G39720.1
PGSC0003DMG400013984	AT4G39730.1
PGSC0003DMG400016749	AT4G39730.1
PGSC0003DMG400027914	AT4G39830.1
PGSC0003DMG400005515	AT4G39830.1
PGSC0003DMG400001895	AT4G39840.1
PGSC0003DMG400001119	AT4G40030.2
PGSC0003DMG400002134	AT4G40080.1
PGSC0003DMG400011039	AT5G01750.2
PGSC0003DMG402008903	AT5G02220.1
PGSC0003DMG400015194	AT5G03860.2
PGSC0003DMG400029844	AT5G04160.1
PGSC0003DMG400015350	AT5G05320.1
PGSC0003DMG400030722	AT5G05810.1
PGSC0003DMG400018677	AT5G06740.1
PGSC0003DMG400016004	AT5G07580.1
PGSC0003DMG400004824	AT5G07990.1
PGSC0003DMG400014013	AT5G07990.1
PGSC0003DMG400033636	AT5G07990.1
PGSC0003DMG400024634	AT5G08020.1
PGSC0003DMG400024512	AT5G08180.2
PGSC0003DMG400000654	AT5G08180.2
PGSC0003DMG400030661	AT5G09620.1
PGSC0003DMG400003967	AT5G09840.1
PGSC0003DMG400015413	AT5G09890.1
PGSC0003DMG400004396	AT5G10530.1
PGSC0003DMG400023144	AT5G10770.1
PGSC0003DMG400014766	AT5G10770.1
PGSC0003DMG400026461	AT5G11590.1
PGSC0003DMG402029142	AT5G11630.1
PGSC0003DMG400008197	AT5G11970.1
PGSC0003DMG400000332	AT5G12010.1
PGSC0003DMG400010713	AT5G12010.1
PGSC0003DMG400016928	AT5G12340.1
PGSC0003DMG400004712	AT5G12460.1
PGSC0003DMG400011711	AT5G13210.1
PGSC0003DMG400024755	AT5G13870.1
PGSC0003DMG400020218	AT5G14020.1
PGSC0003DMG400000516	AT5G14580.1
PGSC0003DMG400006905	AT5G14860.1
PGSC0003DMG400030698	AT5G14890.1
PGSC0003DMG400001639	AT5G15550.1
PGSC0003DMG400018771	AT5G15900.1
PGSC0003DMG400021128	AT5G16080.1
PGSC0003DMG402003154	AT5G16930.1
PGSC0003DMG403003154	AT5G16930.1
PGSC0003DMG400016032	AT5G18600.1
PGSC0003DMG400008993	AT5G19190.1
PGSC0003DMG400009028	AT5G19260.1
PGSC0003DMG400014623	AT5G20050.1
PGSC0003DMG401030920	AT5G20230.1
PGSC0003DMG402030920	AT5G20230.1
PGSC0003DMG400020834	AT5G20480.1
PGSC0003DMG400013575	AT5G20810.1
PGSC0003DMG400031043	AT5G22110.1
PGSC0003DMG400025304	AT5G23420.1
PGSC0003DMG400006713	AT5G23960.2
PGSC0003DMG400025558	AT5G24080.1
PGSC0003DMG400018520	AT5G24330.1
PGSC0003DMG402011297	AT5G24470.1
PGSC0003DMG400000582	AT5G24530.1
PGSC0003DMG400026139	AT5G25250.1
PGSC0003DMG400014490	AT5G25580.1
PGSC0003DMG400002530	AT5G25840.1
PGSC0003DMG401030114	AT5G25930.1
PGSC0003DMG400018182	AT5G27420.1
PGSC0003DMG400002874	AT5G28000.1
PGSC0003DMG400023957	AT5G34930.1
PGSC0003DMG400010741	AT5G37190.1
PGSC0003DMG400022775	AT5G37490.1
PGSC0003DMG400028687	AT5G37490.1
PGSC0003DMG400029464	AT5G37490.1
PGSC0003DMG400009115	AT5G38260.1
PGSC0003DMG400030291	AT5G38260.1
PGSC0003DMG400015835	AT5G38260.1
PGSC0003DMG400006000	AT5G38280.1
PGSC0003DMG400010484	AT5G38280.1
PGSC0003DMG400001333	AT5G39670.1
PGSC0003DMG400020266	AT5G40780.2
PGSC0003DMG400025254	AT5G40850.1
PGSC0003DMG400012201	AT5G41330.1
PGSC0003DMG400012164	AT5G41761.1
PGSC0003DMG400012159	AT5G41850.1
PGSC0003DMG400012290	AT5G41880.1
PGSC0003DMG400011563	AT5G43080.1
PGSC0003DMG400013449	AT5G43530.1
PGSC0003DMG400013744	AT5G44210.1
PGSC0003DMG400022823	AT5G44210.1
PGSC0003DMG400013633	AT5G44635.1
PGSC0003DMG401026747	AT5G44700.1
PGSC0003DMG401013422	AT5G45670.1
PGSC0003DMG400017334	AT5G45710.1
PGSC0003DMG400008308	AT5G46280.1
PGSC0003DMG400001016	AT5G46330.1
PGSC0003DMG400008296	AT5G46330.1
PGSC0003DMG400020832	AT5G46330.1
PGSC0003DMG400001728	AT5G46940.1
PGSC0003DMG400002272	AT5G47220.1
PGSC0003DMG400026232	AT5G47230.1
PGSC0003DMG400020757	AT5G47530.1
PGSC0003DMG400013928	AT5G47850.1
PGSC0003DMG400027468	AT5G48380.1
PGSC0003DMG400027469	AT5G48380.1
PGSC0003DMG400027482	AT5G48380.1
PGSC0003DMG400027470	AT5G48380.1
PGSC0003DMG400031454	AT5G49690.1
PGSC0003DMG400009365	AT5G49700.1
PGSC0003DMG400002047	AT5G49700.1
PGSC0003DMG400013763	AT5G51160.1
PGSC0003DMG400016003	AT5G51190.1
PGSC0003DMG400010753	AT5G51190.1
PGSC0003DMG400036566	AT5G51190.1
PGSC0003DMG400040046	AT5G51190.1
PGSC0003DMG400024152	AT5G51210.1
PGSC0003DMG400018107	AT5G52820.1
PGSC0003DMG400026235	AT5G53110.1
PGSC0003DMG400017421	AT5G54000.1
PGSC0003DMG400003217	AT5G54165.1
PGSC0003DMG400008564	AT5G54270.1
PGSC0003DMG400019248	AT5G54270.1
PGSC0003DMG400022210	AT5G55090.1
PGSC0003DMG400009570	AT5G56840.1
PGSC0003DMG400031519	AT5G57260.1
PGSC0003DMG400028986	AT5G57480.1
PGSC0003DMG400016261	AT5G57510.1
PGSC0003DMG400002309	AT5G57560.1
PGSC0003DMG400014589	AT5G57580.1
PGSC0003DMG400024477	AT5G57580.1
PGSC0003DMG400027475	AT5G57660.1
PGSC0003DMG400004621	AT5G58040.1
PGSC0003DMG400012588	AT5G58300.2
PGSC0003DMG400030470	AT5G58320.2
PGSC0003DMG401011095	AT5G58770.1
PGSC0003DMG400006157	AT5G59440.2
PGSC0003DMG400024781	AT5G59450.1
PGSC0003DMG400030394	AT5G59730.2
PGSC0003DMG400030309	AT5G59790.1
PGSC0003DMG400023523	AT5G59970.1
PGSC0003DMG400023522	AT5G59970.1
PGSC0003DMG400024323	AT5G60680.1
PGSC0003DMG400003982	AT5G60900.1
PGSC0003DMG402003983	AT5G60900.1
PGSC0003DMG400003999	AT5G60900.1
PGSC0003DMG400031861	AT5G60900.1
PGSC0003DMG400004000	AT5G60900.1
PGSC0003DMG400031860	AT5G60900.1
PGSC0003DMG400018853	AT5G61520.1
PGSC0003DMG401027528	AT5G61770.3
PGSC0003DMG400006709	AT5G62180.1
PGSC0003DMG400006708	AT5G62180.1
PGSC0003DMG400023015	AT5G62280.1
PGSC0003DMG400021574	AT5G62350.1
PGSC0003DMG400012020	AT5G62360.1
PGSC0003DMG400024478	AT5G62570.2
PGSC0003DMG400027083	AT5G62680.1
PGSC0003DMG400024578	AT5G62920.1
PGSC0003DMG400015229	AT5G63160.1
PGSC0003DMG401000216	AT5G63630.1
PGSC0003DMG400012589	AT5G64120.1
PGSC0003DMG400010676	AT5G64420.1
PGSC0003DMG400028676	AT5G64630.2
PGSC0003DMG400000791	AT5G64660.1
PGSC0003DMG400031140	AT5G64810.1
PGSC0003DMG400032112	AT5G65360.1
PGSC0003DMG400025246	AT5G65360.1
PGSC0003DMG400025261	AT5G65360.1
PGSC0003DMG400027338	AT5G65550.1
PGSC0003DMG400016678	AT5G65660.1
PGSC0003DMG400030663	AT5G65660.1
PGSC0003DMG400012583	AT5G66630.1
PGSC0003DMG400015780	AT5G66800.1
PGSC0003DMG400010077	AT5G66960.1
PGSC0003DMG400006841	AT5G67090.1
PGSC0003DMG400022725	AT5G67360.1
PGSC0003DMG400025752	AT5G67420.1
PGSC0003DMG400024936	AT5G67420.1
PGSC0003DMG400014614	AT5G67550.1
PGSC0003DMG402031302	ATMG00160.1
PGSC0003DMG400013204	ATMG00510.1
PGSC0003DMG400009734	#N/A
PGSC0003DMG400023207	#N/A
PGSC0003DMG400025049	#N/A
PGSC0003DMG400002292	#N/A
PGSC0003DMG400010406	#N/A
PGSC0003DMG400025446	#N/A
PGSC0003DMG400014580	#N/A
PGSC0003DMG400003851	#N/A
PGSC0003DMG400018445	#N/A
PGSC0003DMG400033587	#N/A
PGSC0003DMG400021838	#N/A
PGSC0003DMG400031529	#N/A
PGSC0003DMG400018690	#N/A
PGSC0003DMG400010844	#N/A
PGSC0003DMG400029341	#N/A
PGSC0003DMG400012977	#N/A
PGSC0003DMG400002732	#N/A
PGSC0003DMG400017087	#N/A
PGSC0003DMG400011411	#N/A
PGSC0003DMG400017757	#N/A
PGSC0003DMG400021603	#N/A
PGSC0003DMG400024948	#N/A
PGSC0003DMG400012978	#N/A
PGSC0003DMG400007526	#N/A
PGSC0003DMG400016663	#N/A
PGSC0003DMG400017208	#N/A
PGSC0003DMG400008348	#N/A
PGSC0003DMG400003993	#N/A
PGSC0003DMG400006887	#N/A
PGSC0003DMG400000869	#N/A
PGSC0003DMG400007820	#N/A
PGSC0003DMG400034808	#N/A
PGSC0003DMG400002101	#N/A
PGSC0003DMG400027225	#N/A
PGSC0003DMG400008100	#N/A
PGSC0003DMG400008098	#N/A
PGSC0003DMG400008291	#N/A
PGSC0003DMG400017880	#N/A
PGSC0003DMG400002517	#N/A
PGSC0003DMG400010759	#N/A
PGSC0003DMG400008097	#N/A
PGSC0003DMG400006231	#N/A
PGSC0003DMG400020678	#N/A
PGSC0003DMG400002108	#N/A
PGSC0003DMG400006904	#N/A
PGSC0003DMG400030483	#N/A
PGSC0003DMG400017550	#N/A
PGSC0003DMG400025948	#N/A
PGSC0003DMG400028956	#N/A
PGSC0003DMG401028957	#N/A
PGSC0003DMG402028957	#N/A
PGSC0003DMG400015287	#N/A
PGSC0003DMG400006230	#N/A
PGSC0003DMG400014086	#N/A
PGSC0003DMG400011745	#N/A
PGSC0003DMG400016451	#N/A
PGSC0003DMG400011515	#N/A
PGSC0003DMG400013938	#N/A
PGSC0003DMG400013790	#N/A
PGSC0003DMG400030673	#N/A
PGSC0003DMG400004952	#N/A
PGSC0003DMG400030908	#N/A
PGSC0003DMG400038018	#N/A
PGSC0003DMG400006140	#N/A
PGSC0003DMG400028659	#N/A
PGSC0003DMG400009390	#N/A
PGSC0003DMG400008372	#N/A
PGSC0003DMG400019879	#N/A
PGSC0003DMG400011981	#N/A
PGSC0003DMG400016493	#N/A
PGSC0003DMG401031172	#N/A
PGSC0003DMG400024912	#N/A
PGSC0003DMG400016792	#N/A
PGSC0003DMG400005762	#N/A
PGSC0003DMG400007850	#N/A
PGSC0003DMG400022337	#N/A
PGSC0003DMG400012145	#N/A
PGSC0003DMG400027570	#N/A
PGSC0003DMG400012631	#N/A
PGSC0003DMG400025266	#N/A
PGSC0003DMG400013988	#N/A
PGSC0003DMG400025429	#N/A
PGSC0003DMG400016788	#N/A
PGSC0003DMG400028679	#N/A
PGSC0003DMG400020677	#N/A
PGSC0003DMG400027551	#N/A
PGSC0003DMG400014649	#N/A
PGSC0003DMG400015873	#N/A
PGSC0003DMG400020686	#N/A
PGSC0003DMG400025441	#N/A

## Sheet: Arabidopsis thaliana up
AT4G12400
AT1G07350
AT5G64510
AT3G12580
AT1G78170
AT3G08970
AT4G11660
AT1G67360
AT5G35320
AT5G25450
AT3G03450
AT1G26800
AT5G09590
AT2G20750
AT1G20070
AT1G14200
AT2G20560
AT3G51910
AT3G17611
AT2G46240
AT3G16050
AT2G01150
AT5G51440
AT3G14200
AT3G17130
AT5G62020
AT2G19310
AT1G20190
AT5G37670
AT1G54050
AT1G18330
AT1G74310
AT1G59860
AT3G56160
AT5G52640
AT2G40475
AT1G66080
AT4G14270
AT5G39860
AT3G07090
AT3G24500
AT4G32280
AT1G29395
AT3G09440
AT2G26150
AT5G48570
AT1G56170
AT2G15020
AT5G17450
AT2G46670
AT1G48100
AT2G27580
AT3G07150
AT3G48360
AT1G33055
AT3G20830
AT1G70300
AT3G61060
AT1G11100
AT5G67420
AT3G15770
AT1G61340
AT2G24550
AT3G63350
AT5G04340
AT3G57880
AT1G65980
AT1G16040
AT1G01940
AT5G18040
AT4G02550
AT3G17330
AT1G13080
AT1G10050
AT1G10970
AT1G01720
AT5G51740
AT3G59430
AT5G02020
AT5G47830
AT5G15250
AT4G15700
AT1G65970
AT4G30490
AT2G29300
AT4G30460
AT5G21170
AT5G49450
AT4G12690
AT1G13640
AT3G46600
AT5G66880
AT4G17245
AT5G56750
AT4G27670
AT3G10020
AT5G63470
AT5G11100
AT4G23885
AT2G30790
AT3G63310
AT3G55580
AT5G35460
AT5G56010
AT1G42365
AT1G49560
AT4G15660
AT2G16720
AT2G24100
AT4G27260
AT1G66090
AT3G25110
AT3G06660
AT4G37260
AT4G27450
AT1G68190
AT1G31280
AT1G68585
AT3G53230
AT2G30000
AT4G21980
AT5G47120
AT2G37180
AT5G62090
AT3G28270
AT2G20670
AT4G26270
AT2G44130
AT1G62740
AT4G09150
AT3G62950
AT1G31335
AT5G60680
AT1G04130
AT5G01180
AT1G55530
AT1G74320
AT5G37710
AT5G47160
AT1G16030
AT4G34680
AT2G25090
AT2G17880
AT4G11220
AT1G30070
AT5G59080
AT2G26110
AT5G58070
AT4G21810
AT3G04710
AT1G10230
AT2G02350
AT3G09640
AT5G57140
AT1G09140
AT2G16250
AT2G45170
AT4G19430
AT1G75980
AT1G71000
AT4G36988
AT3G25230
AT3G19270
AT3G29810
AT4G39235
AT2G18700
AT1G01830
AT5G57100
AT2G26140
AT5G42220
AT5G10695
AT3G08690
AT1G21010
AT5G24590
AT2G26000
AT5G37260
AT5G25280
AT3G59940
AT4G25200
AT5G58590
AT4G27652
AT1G59590
AT4G38580
AT1G21550
AT3G15780
AT4G22740
AT1G27410
AT4G27410
no_match
AT5G12900
AT5G22920
AT2G17900
AT1G55310
AT5G03340
AT2G33735
AT5G56100
AT5G50780
AT2G43630
AT1G14360
AT1G51340
AT2G26710
AT1G49710
AT1G67910
AT5G06280
AT2G19580
AT5G53870
AT2G21130
AT5G38895
AT5G02490
AT3G23990
AT5G02430
AT3G29670
AT1G68670
AT3G57810
AT1G15550
AT1G56600
AT5G43330
AT3G47160
AT4G17250
AT5G22060
AT5G62730
AT1G44414
AT1G78150
AT2G20940
AT1G23870
AT2G36220
AT1G17460
AT5G57910
AT5G05410
AT4G26780
AT5G19875
AT3G51520
AT5G25130
AT1G23180
AT2G33740
AT3G12050
AT4G33666
AT5G18340
AT5G61510
ATMG00060
AT1G67440
AT1G66510
AT2G47180
AT4G23493
AT2G25920
AT3G22090
AT1G64200
AT5G03380
AT2G29450
AT4G19860
AT1G52560
AT3G20180
AT1G53540
AT5G16600
AT3G03840
AT1G56300
AT2G29500
AT2G36460
AT4G29770
AT4G00940
AT1G01240
AT2G18510
AT1G07500
AT4G28480
AT5G65900
AT3G22840
AT2G32120
AT4G33660
AT4G15680
AT1G02090
AT5G53400
AT3G07350
AT3G49790
AT4G11740
AT4G05070
AT5G61190
AT3G23080
AT5G17300
AT2G41160
AT5G12110
AT3G08590
AT1G03070
AT3G15760
AT5G66620
AT2G27830
AT5G04840
AT1G50280
AT5G59820
AT1G70290
AT3G05030
AT1G27090
AT5G59720
AT4G11360
AT2G30480
AT5G42150
AT5G45630
AT3G03520
AT5G55970
AT4G21323
AT3G18710
AT1G73480
AT5G43170
AT1G32090
AT1G10140
AT4G02980
AT4G21310
AT1G27290
AT1G78310
AT5G53830
AT5G11680
AT3G03830
AT5G07000
AT1G72660
AT2G22970
AT4G23570
AT3G13470
AT2G03890
AT1G07530
AT5G01350
AT3G11020
AT4G15420
AT5G12030
AT5G23480
AT4G30390
AT4G15410
AT3G07770
AT5G15450
AT4G28390
AT3G26510
AT5G49700
AT1G69360
AT3G60720
AT5G01990
AT1G77000
AT3G14620
AT4G22670
AT5G03560
AT3G17110
AT5G49390
ATMG00690
AT3G09350
AT4G25340
AT1G20640
AT3G44110
AT4G29330
AT5G27660
AT3G11690
AT1G79550
AT3G03320
AT2G25140
AT4G30450
AT3G03270
AT2G33590
AT5G19120
AT1G68300
AT5G62280
ATMG00630
AT2G02810
AT1G79930
AT4G27657
AT2G21940
AT4G27470
AT5G15860
AT5G04410
AT2G15790
AT5G62030
AT5G04190
AT1G08460
AT2G25950
AT1G35660
AT3G03310
AT1G58170
AT4G08320
AT1G78080
AT1G17870
AT1G55300
AT5G58787
AT4G10330
AT1G62760
AT3G46230
AT2G35820
AT5G12020
AT5G46710
AT1G73740
AT3G10800
AT2G43010
AT5G47610
AT5G56630
AT3G13310
AT4G37180
AT5G56030
AT1G69490
AT4G10250
AT3G47550
AT5G58770
AT1G25550
AT1G80440
AT2G20180
AT4G12410
AT5G49380
AT3G56250
AT3G15450
AT5G04610
AT1G59980
AT5G37340
AT4G15690
AT4G39520
AT3G58070
AT1G80670
AT3G07870
AT1G14980
AT5G59845
AT1G29260
ATMG01360
AT1G07870
AT3G50910
AT2G47730
AT3G10640
ATMG00290
AT4G15850
AT3G02555
AT5G11340
AT1G19980
AT5G05480
AT1G60200
AT1G21910
AT2G47990
AT5G61790
AT3G21060
AT4G27435
AT1G05860
AT3G19680
AT3G10530
AT5G11090
AT1G75670
AT1G32870
AT5G09840
AT2G36950
AT4G04940
AT3G63270
AT5G03720
AT3G50700
AT2G30550
AT2G07768
AT2G22360
AT4G21090
AT4G27940
AT1G80245
AT4G37730
AT1G09320
ATMG00280
AT2G31730
AT4G20020
AT2G07715
ATMG00440
AT4G25990
AT1G73040
ATMG00670
AT2G07727
AT3G01100
AT5G17240
AT1G09660
AT4G26600
AT2G14900
AT3G49240
ATMG00610
AT5G62910
AT1G34245
AT1G61640
ATMG00480
AT5G37770
ATMG00730
AT1G10960
AT5G66110
AT4G13750
AT1G69570
AT3G02550
AT5G25240
AT5G14520
AT5G25440
AT3G17465
AT4G25830
AT1G78610
AT2G36830
ATMG00430
AT5G52380
AT2G42380
ATMG00070
AT1G79820
AT1G08500
AT5G20600
AT3G25890
AT5G57370
AT5G60610
AT3G01070
AT3G23150
AT1G27650
AT1G15420
AT5G43620
AT4G28450
AT5G55050
AT5G27460
AT3G09370
ATMG00040
AT2G07749
AT5G65490
AT4G23680
AT4G32050
ATMG01130
AT3G01210
AT2G23890
AT5G37680
AT5G17310
ATMG00650
AT5G64200
AT1G76800
AT3G28210
AT3G25940
AT5G42470
AT2G22850
AT5G57150
ATMG00900
ATMG01100
ATMG00660
AT2G30540
AT4G04180
AT4G27350
AT2G21640
AT1G73240
AT1G19610
AT1G71850
AT5G07330
AT3G03950
AT3G15080
AT4G34360
AT2G07722
ATMG00513
AT5G66100
AT3G50560
AT4G27370
AT1G75860
AT2G38465
AT1G03470
AT2G40830
AT4G30470
AT5G66170
AT1G63780
AT1G53730
AT3G51500
AT4G38400
AT1G05385
AT5G42200
AT2G02750
ATMG01060
AT2G07721
AT1G73260
AT5G48850
AT1G68500
AT4G25810
AT1G03180
ATMG00160
AT3G53630
AT2G07674
AT2G31725
AT3G62930
AT1G70590
AT1G18850
AT4G28180
AT1G73130
ATMG01210
AT2G23110
AT2G41730
AT3G05810
AT3G50060
AT3G27550
AT1G63840
AT5G60120
ATMG00570
ATMG00920
AT2G05590
AT5G54860
AT5G04750
AT2G40950
AT5G23090
AT3G61250
AT1G30490
AT3G04000
AT5G63830
AT2G07723
AT2G44500
AT1G21460
AT1G07590
AT4G35290
AT1G04980
AT5G16110
ATMG01220
AT1G46264
AT5G57280
AT2G30160
AT1G77410
AT5G41560
AT1G63250
AT1G69295
ATMG00940
ATMG00210
AT4G34480
AT3G07590
AT4G10925
AT5G49910
AT5G03740
AT5G58110
AT1G30500
AT1G68110
AT1G22985
AT4G30570
AT1G75770
AT2G07739
AT2G46780
AT1G72750
AT2G27500
AT1G76590
AT3G60210
AT2G07705
AT2G07773
AT4G03320
AT5G47600
ATMG01350
AT4G28150
AT3G11580
ATMG01180
AT4G21580
AT3G49320
AT2G07728
AT4G14385
AT5G62200
AT2G35230
AT5G13205
ATMG01190
ATMG01040
AT5G04250
ATMG00980
AT4G18280
AT4G08330
AT2G07676
AT5G10550
AT5G48250
AT3G09470
AT5G40600
AT5G08380
AT5G16260
AT1G03360
AT5G66090
AT5G49330
AT2G45400
AT1G02700
AT1G60650
AT5G06550
AT5G22840
AT1G20350
AT5G54930
AT5G10870
AT5G56600
AT4G02220
AT4G14300
AT1G29330
AT1G72800
AT2G24120
AT3G07650
AT3G17030
AT1G75750
AT4G10040
AT5G64180
ATMG01370
AT2G32920
AT5G67570
AT3G58660
AT4G12750
AT5G65390
AT2G21820
AT5G54910
ATMG01020
AT5G23350
AT5G10310
AT5G16200
AT1G15860
AT3G62600
AT3G06540
AT2G35750
AT5G54530
AT5G54170
AT1G70090
AT2G20720
AT4G00760
AT1G61580
AT1G51380
AT3G05320
AT3G24715
AT1G49620
AT1G50040
ATMG00450
AT1G76130
AT1G05170
AT3G15270
AT5G24660
AT5G01450
AT4G02210
AT1G74240
AT5G42020
AT1G49200
AT2G07712
ATMG01200
ATMG00410
AT1G07410
AT5G48030
AT2G25110
AT3G56090
AT1G03860
AT3G06420
AT3G07210
AT5G28430
AT4G15780
ATMG00600
AT1G48560
AT1G10170
AT4G16660
AT1G08610
AT4G03430
AT5G40770
AT2G04030
AT5G18820
AT3G49780
AT3G12760
AT5G47420
AT1G50630
AT4G29520
AT4G05460
AT5G03450
AT3G48070
AT2G07736
AT5G02170
AT3G62560
AT2G40500
AT1G75390
AT4G01120
AT3G51790
AT3G50620
AT3G13860
AT2G40650
AT4G22240
AT1G58150
AT4G10070
AT4G08590
AT1G57820
ATMG01090
AT1G12710
AT3G05490
ATMG01270
ATMG00080
AT1G60850
AT1G09070
ATMG00530
ATMG00640
AT1G22190
AT1G17420
AT1G60960
ATMG01000
AT5G01740
AT3G60360
AT1G27730
AT3G27100
AT3G49530
ATMG00270
AT1G78930
AT3G13980
AT1G12650
AT4G35985

## Sheet: Arabidopsis thaliana down
AT5G01050
AT3G30775
AT2G30930
AT3G48360
AT1G12990
AT3G48100
AT2G41640
AT4G35320
AT1G72430
AT2G37030
AT3G61060
AT2G44500
AT4G30280
AT4G17490
AT4G08950
AT1G22500
AT3G06070
AT1G65870
AT5G28630
AT4G33920
ATCG00270
AT1G19050
AT1G63750
AT5G41080
AT2G25735
AT4G08040
AT3G07470
AT4G15800
AT1G69760
AT2G30600
AT3G46600
AT1G70090
AT5G20230
AT2G38470
AT5G44260
AT3G59080
AT3G05320
AT4G13340
AT4G26150
AT1G21910
AT2G23290
AT3G25600
AT1G13260
AT1G50040
AT1G25560
AT1G74890
AT1G19380
AT5G56870
AT4G37260
AT2G39650
AT5G25930
AT2G30250
AT2G28120
AT5G57560
AT1G65390
AT1G78450
AT1G74450
AT5G61590
AT3G19680
AT2G35710
AT1G04770
AT5G41750
AT3G24460
AT1G24170
AT4G01250
AT1G02820
AT4G23750
AT1G22400
AT4G24570
AT2G27080
AT3G15630
AT2G27500
AT4G02330
AT5G24710
AT3G22740
AT3G02140
AT2G40000
AT1G36370
AT4G20820
AT5G57760
AT5G54720
AT2G32690
AT2G18700
AT5G67300
AT4G18340
AT1G76600
AT5G24030
AT3G56880
AT3G18560
AT2G30040
AT1G10020
AT3G62720
AT4G23810
AT2G47440
AT1G57990
AT5G61570
AT1G72450
AT4G29780
AT3G62420
ATCG00020
AT5G05440
AT2G40330
AT2G45680
AT5G48850
AT2G23130
AT2G01850
AT1G02640
AT5G22920
AT5G57630
AT4G03400
AT4G28085
AT4G25810
AT4G27280
AT4G20780
AT5G45340
AT3G04640
AT1G11380
AT2G28630
AT4G11280
AT3G57520
AT1G72360
AT5G57220
AT4G31800
AT1G23030
AT1G02660
AT1G35140
AT5G37770
AT2G17230
AT4G21990
AT1G61100
AT1G25400
AT5G62470
AT5G46710
AT1G67470
AT1G69570
AT4G18010
AT1G21130
AT5G61440
AT5G25240
AT4G01950
AT1G32170
AT4G37240
AT2G46310
AT2G24600
AT3G56200
AT1G76650
AT4G28190
AT3G50060
AT3G55980
AT1G25550
AT2G46020
AT1G80840
AT1G73830
AT3G26200
AT3G05200
AT1G70740
AT5G54300
AT3G54810
AT2G23810
AT3G15450
AT1G66160
AT1G10550
AT4G02075
AT5G67480
AT2G19800
AT5G62920
AT2G42380
Locus Identifier
AT3G08630
AT5G38210
AT3G21690
AT1G78170
AT2G24490
AT5G52510
AT2G47830
AT1G65060
AT2G40150
AT1G32640
AT1G13460
AT3G61550
AT2G22840
AT4G04570
AT3G52110
AT2G46430
AT1G01520
AT1G78995
AT4G03060
AT1G28600
AT5G57780
AT3G55450
AT2G36970
AT5G08070
AT3G17640
AT1G28010
AT1G17700
AT1G67800
AT3G04030
AT5G59130
AT5G01790
AT5G55380
AT5G66740
AT1G53510
AT2G03340
AT5G08020
AT4G19820
AT1G09250
AT2G45560
AT5G10790
AT5G02270
AT1G27760
AT1G63670
AT2G45160
AT4G01080
AT2G29090
AT1G63880
AT5G15950
AT1G62180
AT2G33330
AT1G26570
AT1G01120
AT4G13410
AT1G27910
AT4G09500
AT3G24140
AT5G46330
AT3G07320
AT4G17880
AT4G21400
AT1G11090
AT1G76240
AT4G23200
AT4G29720
AT2G24160
AT3G20600
AT5G10390
AT1G48480
AT1G14350
AT1G19710
AT4G27900
AT2G38010
AT1G79410
AT3G63130
AT5G06790
AT2G45850
AT5G44930
no_match
AT3G11420
AT2G40460
AT3G21760
AT5G63320
AT1G07720
AT5G46230
AT5G43080
AT5G12010
AT3G59670
AT4G19380
AT1G53430
AT5G04020
AT5G54470
AT3G01140
AT5G01370
AT4G22910
AT1G13580
AT5G02890
AT3G63200
AT2G28660
AT1G74430
AT5G45900
AT4G34610
AT1G07630
AT1G55690
AT2G31230
AT1G80760
AT2G31070
AT3G50900
AT5G43180
AT3G51150
AT3G63110
AT4G20170
AT1G56430
AT1G23410
AT3G55130
AT1G75300
AT4G31810
AT5G49480
AT5G61810
AT5G05790
AT4G15490
AT3G04210
AT5G33290
AT2G28550
AT2G41520
AT2G31360
AT4G14220
AT2G18940
AT1G64640
AT2G15020
AT1G75040
AT1G71940
AT1G26210
AT5G22630
AT1G03530
AT1G27930
AT2G34510
AT4G02730
AT3G52740
AT1G74680
AT5G59780
AT1G69310
AT1G78210
AT5G14700
AT1G61730
AT5G54130
AT5G08130
AT5G15440
AT1G07420
AT4G17950
AT2G40230
AT1G62050
AT1G18590
AT3G06500
AT2G32220
AT1G44100
AT1G76580
AT1G04110
AT4G36680
AT1G51805
AT4G21380
AT5G56250
AT1G52880
AT3G27540
AT5G63410
AT2G19440
AT5G28290
AT1G67040
AT1G65840
AT3G54950
AT4G12320
AT1G66350
AT2G39710
AT2G28720
AT3G23120
AT4G30060
AT1G07090
AT3G09540
AT2G20610
AT1G53230
AT4G19120
AT3G16340
AT1G79150
AT5G61000
AT1G32690
AT1G75880
AT1G06000
AT1G65860
AT4G31980
AT5G17860
AT1G77990
AT1G43910
AT1G24625
AT1G33600
AT3G11320
AT5G39710
AT1G44110
AT1G21840
AT1G16390
AT4G25320
AT3G21950
AT4G30340
AT4G11460
AT3G05370
AT4G22730
AT3G61380
AT3G03190
AT4G26950
AT3G55510
AT5G01015
AT5G28300
AT1G30210
AT4G14230
AT1G31850
AT3G17998
AT1G04520
AT5G10020
AT2G13290
AT1G59720
AT5G04470
AT1G16090
AT3G23160
AT3G07080
AT5G61010
AT3G60690
AT5G65870
AT5G67160
AT3G55110
AT1G22070
AT3G17390
AT5G40060
AT3G03450
AT2G31270
AT5G46270
AT5G46740
AT4G25780
AT5G55550
AT3G21890
AT1G79110
AT4G17695
AT1G10850
AT2G19650
AT2G34930
AT1G01300
AT1G08280
AT1G15100
AT3G45860
AT1G59710
AT2G33060
AT2G46380
AT4G17670
AT4G36920
AT3G54250
AT2G37585
AT5G58900
AT5G18430
AT2G37710
AT4G30350
AT5G55580
AT3G49900
AT5G22460
AT5G44510
AT2G46450
AT2G23180
AT4G24120
AT4G14400
AT4G30610
AT5G28220
AT1G54170
AT3G44450
AT1G62030
AT2G42200
AT3G15310
AT1G18850
AT3G57710
AT5G06530
AT1G73630
AT2G44940
AT1G52080
AT2G27420
AT1G52290
AT3G54220
AT4G39390
AT1G76620
AT1G17420
AT2G29970
AT3G13940
AT5G65860
AT1G78130
AT3G01720
AT4G34950
AT5G55400
AT2G47490
AT1G72790
AT2G28200
AT5G01810
AT4G27820
AT1G17430
AT1G77690
AT5G14940
AT4G39840
AT2G17840
AT3G44720
AT4G10620
AT3G61820
AT1G02860
AT5G61420
AT5G46340
AT1G20840
AT5G66750
AT3G60440
AT2G22900
AT3G52870
AT5G14460
AT3G43600
AT1G17970
AT3G16220
AT1G54350
AT5G34940
AT5G45510
AT3G47670
AT4G15140
AT2G38620
AT5G10400
AT2G37040
AT5G07460
AT1G77870
AT5G37600
AT5G15470
AT3G16530
AT1G63470
AT5G45480
AT1G11050
AT1G68760
AT3G48570
AT2G15830
AT5G12430
AT2G41350
AT1G12750
AT1G29720
AT1G61380
AT5G01500
AT2G26550
AT1G18880
AT3G14790
AT5G49900
AT3G53180
AT4G39940
AT3G26590
AT1G20930
AT4G18520
AT2G14170
AT4G32330
AT1G29980
AT1G20696
AT5G09760
AT3G28460
AT3G60290
AT2G32990
AT3G50270
AT4G36650
AT1G09390
AT1G01070
AT4G03100
AT1G24070
AT1G17500
AT3G16060
AT1G31190
AT2G34490
AT3G59410
AT5G22400
AT5G53420
AT3G19590
AT4G01710
AT3G22120
AT5G63650
AT1G04020
AT5G62740
AT1G09200
AT4G27560
AT4G30020
AT3G48090
AT4G12290
AT1G29395
AT5G07630
AT3G43300
AT2G26080
AT1G47290
AT1G18210
AT1G06760
AT5G35970
AT4G01480
AT1G03110
AT1G50490
AT4G15210
AT1G03740
AT5G54180
AT1G52280
AT5G19850
AT3G51720
AT1G18840
AT5G23420
AT1G03780
AT5G49630
AT1G07450
AT3G45600
AT1G54820
AT1G30620
AT1G54410
AT2G31450
AT2G26810
AT3G02468
AT2G27130
AT1G63640
AT2G38750
AT3G27060
AT1G75130
AT5G55990
AT5G11150
AT2G22740
AT5G04230
AT1G06980
AT1G12240
AT2G17650
AT1G76520
AT3G48720
AT2G43360
AT1G13210
AT3G06030
AT4G04330
AT3G13740
AT2G26560
AT1G62790
AT2G25880
AT4G38950
AT1G56510
AT5G44110
AT3G50740
AT1G50240
AT5G65010
AT1G68600
AT3G63160
AT1G05570
AT5G41140
AT4G09020
AT3G54030
AT1G62330
AT5G48460
AT4G11330
AT1G34460
AT5G58390
AT5G23240
AT1G69450
AT4G36670
AT5G17920
AT3G56710
AT1G18250
AT4G12250
AT1G11580
AT4G32570
AT5G10240
AT3G23890
AT1G13750
AT5G24770
AT2G47680
AT5G25090
AT3G01120
AT5G05820
AT5G47380
AT5G55260
AT4G33400
AT1G74210
AT4G10120
AT5G54190
AT5G27750
AT4G25870
AT5G17160
AT5G12170
AT1G64390
AT1G77760
AT4G39770
AT5G11950
AT1G78970
AT2G44490
AT3G18830
AT5G26030
AT1G14380
AT5G18170
AT5G51830
AT1G65370
AT3G10340
AT1G07650
AT1G06550
AT5G16510
AT5G41580
AT4G17360
AT3G02870
AT5G02130
AT5G51850
AT5G36930
AT2G41560
AT3G13065
AT2G27150
AT5G65930
AT4G22130
AT1G11720
AT3G19620
AT2G06050
AT2G21790
AT2G43535
AT5G07910
AT3G58990
AT4G02060
AT5G36710
AT5G45280
AT3G54650
AT1G53310
AT1G50440
AT1G80700
AT4G31840
AT1G78570
AT3G28930
AT2G05160
AT5G66380
AT1G33560
AT4G34730
AT4G24340
AT2G25060
AT1G44170
AT5G56020
AT2G29690
AT2G36430
AT1G69530
AT1G47210
AT3G51280
AT2G03420
AT4G24350
AT2G41460
AT4G11080
AT2G35960
AT1G64890
AT1G62800
AT1G54000
AT5G45940
AT4G27270
AT2G42900
AT5G64570
AT4G23290
AT4G00820
AT5G05270
AT1G53070
AT4G36940
AT1G75960
AT4G04750
AT5G16250
AT1G69270
AT2G44360
AT5G22430
AT3G02020
AT2G30860
AT4G39510
AT5G12150
AT4G35990
AT1G62560
AT2G27170
AT4G12030
AT1G63220
AT5G47490
AT1G62540
AT2G37130
AT4G39210
AT5G44790
AT5G26200
AT3G51240
AT4G28610
AT5G58120
AT3G27690
AT1G26930
AT1G08130
AT1G24280
AT1G77280
AT5G61640
AT2G23360
AT4G16870
AT1G10290
AT5G07590
AT2G31400
AT2G39130
AT3G13330
AT3G27300
AT2G35190
AT1G58270
AT5G50800
AT3G46030
AT1G65420
AT3G22780
AT2G39800
AT2G28900
AT5G11610
AT2G46650
AT3G29575
AT1G52200
AT1G14580
AT1G59870
AT5G07690
AT4G28490
AT2G38460
AT1G69870
AT1G18890
AT4G32830
AT1G66140
AT3G43670
AT4G37210
AT4G25900
AT3G06810
AT2G03980
AT3G25760
AT3G26300
AT2G42530
AT1G34340
AT4G33360
AT2G33540
AT4G39120
AT4G29700
AT1G70580
AT2G20850
AT5G15490
AT1G08560
AT3G03770
AT5G58150
AT1G10640
AT3G46320
AT5G40910
AT5G63060
AT3G57780
AT1G30290
AT1G04990
AT3G18080
AT1G31180
AT1G53290
AT4G15830
AT5G25770
AT2G39450
AT1G51680
AT3G27325
AT2G06990
AT3G62700
AT2G26760
AT2G14750
AT5G05680
AT2G30620
AT1G62200
AT5G08370
AT2G42540
AT2G28740
AT3G10610
AT5G01075
AT3G19850
AT3G60980
AT5G53460
AT4G15130
AT4G39860
AT5G03900
AT3G19450
AT1G09630
AT1G52030
AT3G05600
AT1G20510
AT3G45140
AT5G67100
AT1G63380
AT3G54750
AT1G31020
AT5G11980
AT2G41880
AT2G18050
AT5G48830
AT5G19250
AT5G48880
AT5G10030
AT4G23460
AT2G39330
AT3G07990
AT1G12000
AT5G22880
AT3G01960
AT3G16830
AT5G50330
AT1G19330
AT5G53470
AT3G28290
AT4G32460
AT4G10060
AT1G20190
AT5G50315
AT5G62680
AT1G32450
AT5G49160
AT4G13930
AT2G13610
AT1G33790
AT2G32290
AT2G47510
AT5G43500
AT1G18370
AT2G17880
AT1G26640
AT4G00880
AT4G33000
AT1G64650
AT3G10730
AT1G02930
AT1G75990
AT2G43530
AT2G22250
AT5G57410
AT3G09150
AT2G06925
AT3G20270
AT5G22300
AT2G48030
AT2G22400
AT5G62410
AT3G28130
AT1G44800
AT4G31590
AT1G15660
AT5G43900
AT1G72830
AT2G30710
AT3G16150
AT3G57170
AT4G01390
AT5G65640
AT5G59700
AT5G60930
AT1G49670
AT4G12700
AT1G43620
AT4G01700
AT1G26170
AT5G49030
AT5G43745
AT3G18500
AT1G75250
AT5G05090
AT5G65360
AT1G17745
AT1G20693
AT3G21240
AT4G23990
AT5G40780
AT1G21400
AT1G52000
AT5G39040
AT5G58310
AT3G22790
AT5G39320
AT3G18524
AT3G02380
AT3G01550
AT5G38690
AT1G02260
AT5G59870
AT1G16060
AT3G55120
AT3G25560
AT5G42240
AT2G40670
AT3G53730
AT4G05530
AT4G27180
AT3G59310
AT5G14640
AT2G45540
AT5G42070
AT2G04400
AT5G43880
AT1G17860
AT2G20630
AT3G18510
AT1G08800
AT4G33220
AT1G16410
AT1G75820
AT5G27380
AT4G24130
AT4G02860
AT4G31770
AT4G02050
AT2G43550
AT1G70060
AT4G17470
AT4G28780
AT5G48520
AT4G05450
AT3G51920
AT5G23720
AT1G01060
AT1G70710
AT1G55120
AT3G23480
AT4G30660
AT1G67330
AT2G28760
AT1G36280
AT5G16570
AT1G02730
AT3G19720
AT2G41990
AT4G30650
AT3G46440
AT3G10570
AT1G56140
AT5G54670
AT3G22880
AT3G01060
AT1G71440
AT5G09240
AT3G27310
AT4G23800
AT2G23150
AT2G39090
AT3G21390
AT1G65450
AT5G09250
AT3G53310
AT5G54500
AT5G13720
AT1G64400
AT3G26680
AT3G46940
AT5G11790
AT1G24575
AT3G26100
AT3G20560
AT5G24760
AT1G78650
AT3G51450
AT2G19880
AT1G53440
AT4G14570
AT3G09250
AT3G19553
AT3G23810
AT5G03190
AT3G02120
AT4G26070
AT2G47240
AT3G46970
AT5G42420
AT4G27230
AT1G21060
AT4G09630
AT3G16460
AT1G18580
AT1G03820
AT4G29260
AT3G15260
AT4G05190
AT5G62550
AT5G38220
AT5G50740
AT4G21903
AT5G55520
AT3G46220
AT5G55930
AT2G22570
AT1G55450
AT5G14720
AT4G24780
AT1G52260
AT5G65460
AT4G19185
AT3G21580
AT5G39980
AT1G67500
AT4G09490
AT5G17190
AT3G28040
AT3G05500
AT5G58350
AT5G08640
AT4G11670
AT1G25375
AT4G36210
AT3G05410
AT3G46490
AT5G55530
AT3G28950
AT3G15680
AT3G56950
AT4G33010
AT1G09780
AT2G21590
AT5G20960
AT1G11300
AT1G66880
AT3G62410
AT2G17820
AT5G10470
AT3G61490
AT1G34270
AT1G70560
AT3G12870
AT4G30190
AT5G46280
AT1G76690
AT3G60620
AT2G38860
AT2G17290
AT4G39780
AT2G40840
AT1G14230
AT1G04200
AT1G18485
AT4G35260
AT5G55450
AT1G35710
AT4G17260
AT4G02800
AT2G47980
AT1G72910
AT4G12020
AT2G40475
AT3G53260
AT1G79380
AT5G62630
AT2G39690
AT3G19400
AT1G28230
AT1G60490
AT3G12570
AT1G20950
AT1G03210
AT2G33830
AT1G28710
AT1G62810
AT1G76550
AT1G74030
AT5G60540
AT5G04950
AT1G22540
AT2G30460
AT1G13650
AT4G13840
AT2G17510
AT1G22060
AT4G13140
AT5G63810
AT5G26570
AT3G02640
AT1G27980
AT1G22180
AT5G47240
AT1G69380
AT5G54970
AT1G73602
AT4G31550
AT1G69770
AT2G48120
AT5G20980
AT3G14020
AT5G63980
AT5G53760
AT3G18030
AT2G19710
AT5G14100
AT3G60390
AT3G13720
AT1G11200
AT1G43670
AT2G36880
AT5G65830
AT2G30870
AT4G35760

## Sheet: Overlap of Potato vs Ara Up
PGSC0003DMG400014212	AT1G16030
PGSC0003DMG400028634	AT1G16030
PGSC0003DMG400021235	AT1G31335
PGSC0003DMG400029450	AT1G48100
PGSC0003DMG400028624	AT1G52560
PGSC0003DMG400012619	AT1G53540
PGSC0003DMG400005997	AT1G68190
PGSC0003DMG400010170	AT1G73260
PGSC0003DMG400010147	AT1G73260
PGSC0003DMG400030340	AT2G29500
PGSC0003DMG400017098	AT2G29500
PGSC0003DMG400000079	AT2G46240
PGSC0003DMG400003522	AT2G47180
PGSC0003DMG400023615	AT3G03270
PGSC0003DMG401001731	AT3G09640
PGSC0003DMG400002724	AT3G10020
PGSC0003DMG400000444	AT3G12580
PGSC0003DMG400031522	AT3G25230
PGSC0003DMG400023400	AT3G44110
PGSC0003DMG400002987	AT3G44110
PGSC0003DMG400011630	AT3G46230
PGSC0003DMG400011632	AT3G46230
PGSC0003DMG400011631	AT3G46230
PGSC0003DMG400011628	AT3G46230
PGSC0003DMG400011627	AT3G46230
PGSC0003DMG400002928	AT3G46230
PGSC0003DMG400021350	AT3G57880
PGSC0003DMG400020718	AT4G10250
PGSC0003DMG400024476	AT4G10250
PGSC0003DMG400009255	AT4G10250
PGSC0003DMG400004808	AT4G25200
PGSC0003DMG400011977	AT4G27670
PGSC0003DMG400018104	AT5G03340
PGSC0003DMG400023979	AT5G04750
PGSC0003DMG400014234	AT5G07330
PGSC0003DMG400008187	AT5G12020
PGSC0003DMG400021737	AT5G12030
PGSC0003DMG400028989	AT5G19875
PGSC0003DMG400023622	AT5G37670
PGSC0003DMG400014702	AT5G48850
PGSC0003DMG400007304	AT5G49330
PGSC0003DMG400027611	AT5G49910
PGSC0003DMG400005573	AT5G52640
PGSC0003DMG400009509	AT5G52640
PGSC0003DMG402028907	AT5G52640

## Sheet: Overlap of Potato vs Ara Down
PGSC0003DMG400011294	AT1G01060
PGSC0003DMG400010819	AT1G01120
PGSC0003DMG400018364	AT1G03530
PGSC0003DMG400014714	AT1G04020
PGSC0003DMG400015552	AT1G07720
PGSC0003DMG400005130	AT1G10020
PGSC0003DMG400004109	AT1G10550
PGSC0003DMG400019278	AT1G11300
PGSC0003DMG400007458	AT1G13260
PGSC0003DMG400000811	AT1G13260
PGSC0003DMG400010132	AT1G17860
PGSC0003DMG400005745	AT1G18210
PGSC0003DMG400000144	AT1G18590
PGSC0003DMG400024120	AT1G32450
PGSC0003DMG400027968	AT1G35710
PGSC0003DMG400016529	AT1G52200
PGSC0003DMG400033142	AT1G55120
PGSC0003DMG400012481	AT1G62790
PGSC0003DMG400019718	AT1G65840
PGSC0003DMG400015461	AT1G75250
PGSC0003DMG400000709	AT1G75250
PGSC0003DMG400009932	AT1G76600
PGSC0003DMG400045603	AT1G76650
PGSC0003DMG400005909	AT1G76650
PGSC0003DMG400020261	AT1G76650
PGSC0003DMG400019824	AT1G80840
PGSC0003DMG402007388	AT1G80840
PGSC0003DMG400028520	AT1G80840
PGSC0003DMG400029503	AT2G01850
PGSC0003DMG400001434	AT2G03340
PGSC0003DMG400025860	AT2G15020
PGSC0003DMG400003565	AT2G17880
PGSC0003DMG403013782	AT2G24490
PGSC0003DMG400010022	AT2G26560
PGSC0003DMG400010892	AT2G31270
PGSC0003DMG400019072	AT2G34930
PGSC0003DMG400014753	AT2G34930
PGSC0003DMG400004758	AT2G35710
PGSC0003DMG400031457	AT2G37040
PGSC0003DMG400020327	AT2G37710
PGSC0003DMG400016769	AT2G38470
PGSC0003DMG400011633	AT2G38470
PGSC0003DMG400023731	AT2G41640
PGSC0003DMG401007810	AT2G42380
PGSC0003DMG400012664	AT3G21690
PGSC0003DMG400011073	AT3G23160
PGSC0003DMG400033932	AT3G26300
PGSC0003DMG400009620	AT3G26300
PGSC0003DMG400030413	AT3G26300
PGSC0003DMG400020253	AT3G27060
PGSC0003DMG400024725	AT3G46940
PGSC0003DMG400022502	AT3G46940
PGSC0003DMG400007994	AT3G50060
PGSC0003DMG400005401	AT3G56710
PGSC0003DMG400028198	AT3G56880
PGSC0003DMG400007200	AT3G56880
PGSC0003DMG400041402	AT3G59080
PGSC0003DMG400045370	AT3G59080
PGSC0003DMG400000957	AT3G63110
PGSC0003DMG400003228	AT4G00880
PGSC0003DMG400009040	AT4G02060
PGSC0003DMG400031816	AT4G02330
PGSC0003DMG401018368	AT4G03400
PGSC0003DMG400030829	AT4G08950
PGSC0003DMG400030826	AT4G08950
PGSC0003DMG400030827	AT4G08950
PGSC0003DMG400030809	AT4G08950
PGSC0003DMG400030828	AT4G08950
PGSC0003DMG400012186	AT4G11280
PGSC0003DMG400005825	AT4G11280
PGSC0003DMG400024219	AT4G18010
PGSC0003DMG400020498	AT4G18010
PGSC0003DMG400026155	AT4G21380
PGSC0003DMG400012160	AT4G23810
PGSC0003DMG400014823	AT4G25810
PGSC0003DMG400025023	AT4G27280
PGSC0003DMG400029371	AT4G31550
PGSC0003DMG400009530	AT4G31550
PGSC0003DMG400015468	AT4G36670
PGSC0003DMG400015470	AT4G36670
PGSC0003DMG400015469	AT4G36670
PGSC0003DMG400040010	AT4G36680
PGSC0003DMG400001895	AT4G39840
PGSC0003DMG400024634	AT5G08020
PGSC0003DMG400000332	AT5G12010
PGSC0003DMG400010713	AT5G12010
PGSC0003DMG401030920	AT5G20230
PGSC0003DMG402030920	AT5G20230
PGSC0003DMG400025304	AT5G23420
PGSC0003DMG401030114	AT5G25930
PGSC0003DMG400020266	AT5G40780
PGSC0003DMG400011563	AT5G43080
PGSC0003DMG400008308	AT5G46280
PGSC0003DMG400001016	AT5G46330
PGSC0003DMG400008296	AT5G46330
PGSC0003DMG400020832	AT5G46330
PGSC0003DMG400002309	AT5G57560
PGSC0003DMG400027083	AT5G62680
PGSC0003DMG400024578	AT5G62920
PGSC0003DMG400032112	AT5G65360
PGSC0003DMG400025246	AT5G65360
PGSC0003DMG400025261	AT5G65360
