# Supplementary material for: Gene and Metabolite Integration Analysis through Transcriptome and Metabolome Brings New Insight into Heat Stress Tolerance in Potato (Solanum tuberosum L.)
Source: Plants (Basel). 2021 Jan 6;10(1):103. doi: 10.3390/plants10010103 (PMC7825342; doi:10.3390/plants10010103)
Supplement: Supplementary file 1 [file plants-10-00103-s001.zip › Table S4.xlsx]

## Sheet: Drought-response Up
Supplementary Table 4 Specifically and commonly expressed genes in heat-stressed potato and drought-stressed potato
Gene ID	logFC_greenhouse
PGSC0003DMG400011632	2.00517
PGSC0003DMG400030339	2.01898
PGSC0003DMG400011627	2.02562
PGSC0003DMG400031522	2.04034
PGSC0003DMG401024048	2.06428
PGSC0003DMG400017098	2.07048
PGSC0003DMG400012619	2.12876
PGSC0003DMG400030089	2.13057
PGSC0003DMG400006721	2.16432
PGSC0003DMG400024120	2.16922
PGSC0003DMG400030427	2.19805
PGSC0003DMG400011631	2.20686
PGSC0003DMG400013605	2.24034
PGSC0003DMG400002993	2.28418
PGSC0003DMG400010713	2.32998
PGSC0003DMG400011630	2.34296
PGSC0003DMG400020718	2.37487
PGSC0003DMG400024160	2.3863
PGSC0003DMG400024707	2.51542
PGSC0003DMG400011073	2.6044
PGSC0003DMG400030340	2.60947
PGSC0003DMG400002928	2.81596
PGSC0003DMG400031523	2.87041
PGSC0003DMG401028532	2.99469
PGSC0003DMG400014310	3.09672
PGSC0003DMG400014212	3.26756
PGSC0003DMG400014234	3.51738
PGSC0003DMG400024476	3.75604
PGSC0003DMG400009255	4.00886
PGSC0003DMG400006743	4.08871
PGSC0003DMG400028624	4.17596
PGSC0003DMG400003219	4.38146
PGSC0003DMG401011260	4.48938

## Sheet: Drought-response Down
Gene ID	logFC_greenhouse
PGSC0003DMG400016996	-5.87996
PGSC0003DMG401007615	-5.83586
PGSC0003DMG402007615	-5.58014
PGSC0003DMG401027859	-5.18758
PGSC0003DMG400008345	-5.11584
PGSC0003DMG400012977	-5.01802
PGSC0003DMG400007179	-4.51807
PGSC0003DMG400002732	-4.36407
PGSC0003DMG400035772	-4.35236
PGSC0003DMG400011346	-4.18303
PGSC0003DMG400017203	-4.1471
PGSC0003DMG400014879	-4.03046
PGSC0003DMG400026885	-3.85233
PGSC0003DMG400003358	-3.79186
PGSC0003DMG403017980	-3.68221
PGSC0003DMG401019930	-3.66969
PGSC0003DMG400017157	-3.66194
PGSC0003DMG400010050	-3.65392
PGSC0003DMG400002101	-3.63368
PGSC0003DMG400033329	-3.63368
PGSC0003DMG400019932	-3.49675
PGSC0003DMG400008000	-3.4165
PGSC0003DMG400028358	-3.40936
PGSC0003DMG400014702	-3.38978
PGSC0003DMG400003320	-3.3483
PGSC0003DMG400012017	-3.22008
PGSC0003DMG400007458	-3.20104
PGSC0003DMG402029631	-3.15176
PGSC0003DMG400020017	-3.1101
PGSC0003DMG400029194	-3.07389
PGSC0003DMG400021740	-3.07236
PGSC0003DMG400006904	-3.05378
PGSC0003DMG400009876	-3.03258
PGSC0003DMG402019930	-3.01809
PGSC0003DMG400012655	-3.00984
PGSC0003DMG400002292	-2.99057
PGSC0003DMG403010822	-2.97627
PGSC0003DMG400000869	-2.93147
PGSC0003DMG400013548	-2.88057
PGSC0003DMG400040260	-2.87836
PGSC0003DMG400030958	-2.85517
PGSC0003DMG401012985	-2.78669
PGSC0003DMG401012985	-2.78669
PGSC0003DMG400013010	-2.78413
PGSC0003DMG400004038	-2.77698
PGSC0003DMG400018315	-2.77512
PGSC0003DMG400004054	-2.75713
PGSC0003DMG400029201	-2.7557
PGSC0003DMG400031065	-2.72108
PGSC0003DMG400013034	-2.70931
PGSC0003DMG400012978	-2.6897
PGSC0003DMG401008889	-2.68415
PGSC0003DMG401008889	-2.68415
PGSC0003DMG400011775	-2.67476
PGSC0003DMG400011033	-2.64648
PGSC0003DMG400023740	-2.63766
PGSC0003DMG400025967	-2.6287
PGSC0003DMG400009706	-2.58951
PGSC0003DMG400020327	-2.58451
PGSC0003DMG400012020	-2.56822
PGSC0003DMG400023016	-2.56776
PGSC0003DMG401022350	-2.5552
PGSC0003DMG400019671	-2.55404
PGSC0003DMG400000811	-2.54068
PGSC0003DMG400008098	-2.51784
PGSC0003DMG400003788	-2.49523
PGSC0003DMG400005223	-2.4867
PGSC0003DMG400017231	-2.4768
PGSC0003DMG400029200	-2.47187
PGSC0003DMG400018163	-2.46777
PGSC0003DMG400020079	-2.46136
PGSC0003DMG400002861	-2.43845
PGSC0003DMG400004759	-2.41034
PGSC0003DMG400010112	-2.40462
PGSC0003DMG400006905	-2.40337
PGSC0003DMG400023949	-2.40218
PGSC0003DMG400034808	-2.38941
PGSC0003DMG400003787	-2.38155
PGSC0003DMG400005865	-2.3644
PGSC0003DMG402018646	-2.34794
PGSC0003DMG400004311	-2.34582
PGSC0003DMG400027019	-2.33245
PGSC0003DMG400039869	-2.3256
PGSC0003DMG400009920	-2.32216
PGSC0003DMG400019092	-2.32117
PGSC0003DMG400024000	-2.31432
PGSC0003DMG400016892	-2.29439
PGSC0003DMG400016892	-2.29439
PGSC0003DMG400014029	-2.26358
PGSC0003DMG400018102	-2.24595
PGSC0003DMG400021890	-2.24447
PGSC0003DMG400017769	-2.2266
PGSC0003DMG400003040	-2.22509
PGSC0003DMG400007304	-2.22498
PGSC0003DMG400034108	-2.22383
PGSC0003DMG400047336	-2.21932
PGSC0003DMG400024763	-2.20739
PGSC0003DMG400030362	-2.2032
PGSC0003DMG400030362	-2.2032
PGSC0003DMG400005105	-2.19399
PGSC0003DMG400005105	-2.19399
PGSC0003DMG400014013	-2.18385
PGSC0003DMG400014095	-2.13758
PGSC0003DMG400014156	-2.13615
PGSC0003DMG400008224	-2.12642
PGSC0003DMG400004875	-2.11135
PGSC0003DMG400011379	-2.10051
PGSC0003DMG400011379	-2.10051
PGSC0003DMG400007464	-2.0986
PGSC0003DMG402006756	-2.08838
PGSC0003DMG400033107	-2.08766
PGSC0003DMG400026189	-2.07609
PGSC0003DMG400011355	-2.07258
PGSC0003DMG400001948	-2.06683
PGSC0003DMG400001948	-2.06683
PGSC0003DMG400001948	-2.06683
PGSC0003DMG400034745	-2.05647
PGSC0003DMG400034745	-2.05647
PGSC0003DMG400016006	-2.03197
PGSC0003DMG400024530	-2.0299
PGSC0003DMG400015897	-2.02269
PGSC0003DMG400020809	-2.01327
PGSC0003DMG400022386	-2.01037
PGSC0003DMG400013680	-2.00835
PGSC0003DMG400008337	-2.00586
PGSC0003DMG400008337	-2.00586

## Sheet: Heat-response Up
PGSC0003DMG400010137
PGSC0003DMG400010136
PGSC0003DMG400027888
PGSC0003DMG400030427
PGSC0003DMG400010146
PGSC0003DMG400044943
PGSC0003DMG400026899
PGSC0003DMG400010144
PGSC0003DMG400009511
PGSC0003DMG400005950
PGSC0003DMG400014234
PGSC0003DMG400004532
PGSC0003DMG400026221
PGSC0003DMG400012089
PGSC0003DMG400010143
PGSC0003DMG400030339
PGSC0003DMG400006162
PGSC0003DMG400009513
PGSC0003DMG400031062
PGSC0003DMG400026258
PGSC0003DMG400010498
PGSC0003DMG400010170
PGSC0003DMG400006724
PGSC0003DMG400011630
PGSC0003DMG400026882
PGSC0003DMG400005592
PGSC0003DMG400002312
PGSC0003DMG400014702
PGSC0003DMG400015029
PGSC0003DMG400006720
PGSC0003DMG400032276
PGSC0003DMG400022131
PGSC0003DMG400011977
PGSC0003DMG400004252
PGSC0003DMG401004500
PGSC0003DMG400007683
PGSC0003DMG400001550
PGSC0003DMG400011740
PGSC0003DMG402004500
PGSC0003DMG400040677
PGSC0003DMG400033589
PGSC0003DMG400027453
PGSC0003DMG400014212
PGSC0003DMG400012638
PGSC0003DMG400020111
PGSC0003DMG400026569
PGSC0003DMG400011632
PGSC0003DMG400006043
PGSC0003DMG400028930
PGSC0003DMG400040819
PGSC0003DMG400033083
PGSC0003DMG400012667
PGSC0003DMG401001731
PGSC0003DMG401022984
PGSC0003DMG400012839
PGSC0003DMG400026022
PGSC0003DMG400020071
PGSC0003DMG400002156
PGSC0003DMG400008364
PGSC0003DMG400030731
PGSC0003DMG400042198
PGSC0003DMG400011072
PGSC0003DMG400004547
PGSC0003DMG400008187
PGSC0003DMG400043108
PGSC0003DMG400011752
PGSC0003DMG400021683
PGSC0003DMG400030771
PGSC0003DMG400027636
PGSC0003DMG400021726
PGSC0003DMG400006516
PGSC0003DMG400002724
PGSC0003DMG400000678
PGSC0003DMG400008414
PGSC0003DMG400024139
PGSC0003DMG400025803
PGSC0003DMG400030358
PGSC0003DMG400021281
PGSC0003DMG400009514
PGSC0003DMG400009690
PGSC0003DMG400011631
PGSC0003DMG400013178
PGSC0003DMG400030340
PGSC0003DMG400021737
PGSC0003DMG400018140
PGSC0003DMG400014470
PGSC0003DMG400000408
PGSC0003DMG400013516
PGSC0003DMG400026141
PGSC0003DMG400027611
PGSC0003DMG400027630
PGSC0003DMG400033883
PGSC0003DMG400025206
PGSC0003DMG400007169
PGSC0003DMG400021109
PGSC0003DMG400028899
PGSC0003DMG400025989
PGSC0003DMG400027750
PGSC0003DMG400031731
PGSC0003DMG402031237
PGSC0003DMG402022215
PGSC0003DMG400000079
PGSC0003DMG400023386
PGSC0003DMG400032208
PGSC0003DMG400004259
PGSC0003DMG400000444
PGSC0003DMG400012763
PGSC0003DMG400029450
PGSC0003DMG400013015
PGSC0003DMG400013815
PGSC0003DMG400022676
PGSC0003DMG400019604
PGSC0003DMG400025219
PGSC0003DMG400020718
PGSC0003DMG400011628
PGSC0003DMG400027455
PGSC0003DMG402018962
PGSC0003DMG400027473
PGSC0003DMG400020777
PGSC0003DMG400026101
PGSC0003DMG400025537
PGSC0003DMG400004808
PGSC0003DMG400025876
PGSC0003DMG400014127
PGSC0003DMG400010114
PGSC0003DMG400019989
PGSC0003DMG400007796
PGSC0003DMG400006721
PGSC0003DMG400027454
PGSC0003DMG400025158
PGSC0003DMG400029624
PGSC0003DMG400003339
PGSC0003DMG400011029
PGSC0003DMG400031395
PGSC0003DMG400016590
PGSC0003DMG402003479
PGSC0003DMG400007103
PGSC0003DMG400000293
PGSC0003DMG400011895
PGSC0003DMG400003305
PGSC0003DMG400028634
PGSC0003DMG400014123
PGSC0003DMG400017523
PGSC0003DMG400018141
PGSC0003DMG400019639
PGSC0003DMG400011751
PGSC0003DMG400001272
PGSC0003DMG400011750
PGSC0003DMG400033042
PGSC0003DMG400030636
PGSC0003DMG400009268
PGSC0003DMG400019137
PGSC0003DMG400026222
PGSC0003DMG400014052
PGSC0003DMG402016226
PGSC0003DMG400005756
PGSC0003DMG402020453
PGSC0003DMG400031137
PGSC0003DMG400028491
PGSC0003DMG400017513
PGSC0003DMG400008849
PGSC0003DMG400010147
PGSC0003DMG400009876
PGSC0003DMG400022217
PGSC0003DMG400028331
PGSC0003DMG400029327
PGSC0003DMG400015437
PGSC0003DMG400023400
PGSC0003DMG400027068
PGSC0003DMG400022257
PGSC0003DMG400011627
PGSC0003DMG400019396
PGSC0003DMG400008650
PGSC0003DMG400027976
PGSC0003DMG400027730
PGSC0003DMG402016495
PGSC0003DMG400024278
PGSC0003DMG400031522
PGSC0003DMG400026401
PGSC0003DMG400019111
PGSC0003DMG400011323
PGSC0003DMG400024109
PGSC0003DMG400006180
PGSC0003DMG400026883
PGSC0003DMG400014220
PGSC0003DMG402027687
PGSC0003DMG400029856
PGSC0003DMG402027210
PGSC0003DMG400027200
PGSC0003DMG400026594
PGSC0003DMG400000148
PGSC0003DMG400023591
PGSC0003DMG400010072
PGSC0003DMG400009263
PGSC0003DMG400011031
PGSC0003DMG400016512
PGSC0003DMG400005525
PGSC0003DMG400004615
PGSC0003DMG400027465
PGSC0003DMG400029190
PGSC0003DMG400021658
PGSC0003DMG402028141
PGSC0003DMG400000787
PGSC0003DMG400002987
PGSC0003DMG400003123
PGSC0003DMG401020927
PGSC0003DMG400004276
PGSC0003DMG400021689
PGSC0003DMG400031236
PGSC0003DMG400016536
PGSC0003DMG401020453
PGSC0003DMG400018417
PGSC0003DMG400018416
PGSC0003DMG401018223
PGSC0003DMG400000850
PGSC0003DMG400029705
PGSC0003DMG400015255
PGSC0003DMG400018292
PGSC0003DMG400010798
PGSC0003DMG400028307
PGSC0003DMG400029193
PGSC0003DMG400034672
PGSC0003DMG400033567
PGSC0003DMG400025666
PGSC0003DMG400029534
PGSC0003DMG400005960
PGSC0003DMG400005632
PGSC0003DMG400012126
PGSC0003DMG400028637
PGSC0003DMG400005528
PGSC0003DMG400026586
PGSC0003DMG400023112
PGSC0003DMG400016912
PGSC0003DMG400004593
PGSC0003DMG400009544
PGSC0003DMG400000307
PGSC0003DMG400022225
PGSC0003DMG400026275
PGSC0003DMG400005573
PGSC0003DMG400011749
PGSC0003DMG400009509
PGSC0003DMG400003091
PGSC0003DMG400021979
PGSC0003DMG400009852
PGSC0003DMG400028925
PGSC0003DMG400003522
PGSC0003DMG400005802
PGSC0003DMG400033591
PGSC0003DMG400009920
PGSC0003DMG400021573
PGSC0003DMG400012494
PGSC0003DMG400007693
PGSC0003DMG400025842
PGSC0003DMG400022588
PGSC0003DMG400003737
PGSC0003DMG400013713
PGSC0003DMG400003847
PGSC0003DMG400020708
PGSC0003DMG400003621
PGSC0003DMG401017241
PGSC0003DMG400019598
PGSC0003DMG400008502
PGSC0003DMG400015650
PGSC0003DMG400028989
PGSC0003DMG400020136
PGSC0003DMG400021313
PGSC0003DMG400008524
PGSC0003DMG400016455
PGSC0003DMG400016743
PGSC0003DMG400031391
PGSC0003DMG400020259
PGSC0003DMG400017119
PGSC0003DMG400001330
PGSC0003DMG400018104
PGSC0003DMG400023615
PGSC0003DMG400004342
PGSC0003DMG400024274
PGSC0003DMG402000198
PGSC0003DMG400014029
PGSC0003DMG400014489
PGSC0003DMG400007577
PGSC0003DMG400023622
PGSC0003DMG400005884
PGSC0003DMG400007141
PGSC0003DMG400020770
PGSC0003DMG401012694
PGSC0003DMG400000480
PGSC0003DMG400024476
PGSC0003DMG400017098
PGSC0003DMG400002041
PGSC0003DMG400008217
PGSC0003DMG400012987
PGSC0003DMG400030341
PGSC0003DMG400044253
PGSC0003DMG400022646
PGSC0003DMG400031042
PGSC0003DMG400004606
PGSC0003DMG400009255
PGSC0003DMG400029409
PGSC0003DMG400033638
PGSC0003DMG400036797
PGSC0003DMG400012619
PGSC0003DMG400021142
PGSC0003DMG401017804
PGSC0003DMG400004371
PGSC0003DMG400002144
PGSC0003DMG400027499
PGSC0003DMG400014592
PGSC0003DMG400011019
PGSC0003DMG400033907
PGSC0003DMG400010470
PGSC0003DMG401023116
PGSC0003DMG402001341
PGSC0003DMG400013663
PGSC0003DMG400023884
PGSC0003DMG400024253
PGSC0003DMG400001221
PGSC0003DMG401015590
PGSC0003DMG401025150
PGSC0003DMG400005997
PGSC0003DMG400000628
PGSC0003DMG400007036
PGSC0003DMG400012762
PGSC0003DMG400019518
PGSC0003DMG400016527
PGSC0003DMG400005931
PGSC0003DMG400000406
PGSC0003DMG402009997
PGSC0003DMG400031163
PGSC0003DMG400028791
PGSC0003DMG400030666
PGSC0003DMG400015591
PGSC0003DMG400030362
PGSC0003DMG400002928
PGSC0003DMG400005033
PGSC0003DMG400044347
PGSC0003DMG400006394
PGSC0003DMG400030754
PGSC0003DMG400016036
PGSC0003DMG400008444
PGSC0003DMG400008313
PGSC0003DMG400014485
PGSC0003DMG400005682
PGSC0003DMG400021277
PGSC0003DMG400033172
PGSC0003DMG400027163
PGSC0003DMG400010154
PGSC0003DMG400030794
PGSC0003DMG400013546
PGSC0003DMG400009707
PGSC0003DMG400007304
PGSC0003DMG402008965
PGSC0003DMG401002721
PGSC0003DMG402028907
PGSC0003DMG400010053
PGSC0003DMG400029700
PGSC0003DMG400021694
PGSC0003DMG400008898
PGSC0003DMG400007621
PGSC0003DMG400028456
PGSC0003DMG400021168
PGSC0003DMG400005549
PGSC0003DMG400004992
PGSC0003DMG400006319
PGSC0003DMG400030357
PGSC0003DMG400013558
PGSC0003DMG400026001
PGSC0003DMG400003691
PGSC0003DMG400023837
PGSC0003DMG400008826
PGSC0003DMG400030301
PGSC0003DMG400006452
PGSC0003DMG400005886
PGSC0003DMG400015815
PGSC0003DMG400000432
PGSC0003DMG400032534
PGSC0003DMG400004669
PGSC0003DMG400007025
PGSC0003DMG400021235
PGSC0003DMG400011074
PGSC0003DMG400024486
PGSC0003DMG400019671
PGSC0003DMG400016422
PGSC0003DMG400031127
PGSC0003DMG400025194
PGSC0003DMG400007312
PGSC0003DMG400000541
PGSC0003DMG400028955
PGSC0003DMG400001806
PGSC0003DMG400027052
PGSC0003DMG400028544
PGSC0003DMG400027979
PGSC0003DMG400023322
PGSC0003DMG401010822
PGSC0003DMG400002791
PGSC0003DMG402027258
PGSC0003DMG400021029
PGSC0003DMG400033607
PGSC0003DMG400013293
PGSC0003DMG400023608
PGSC0003DMG400020300
PGSC0003DMG400016453
PGSC0003DMG400019285
PGSC0003DMG400017338
PGSC0003DMG400016120
PGSC0003DMG400023905
PGSC0003DMG402025689
PGSC0003DMG400019516
PGSC0003DMG400009018
PGSC0003DMG400007596
PGSC0003DMG400018315
PGSC0003DMG400033586
PGSC0003DMG400030978
PGSC0003DMG400016125
PGSC0003DMG400028624
PGSC0003DMG400016419
PGSC0003DMG400010497
PGSC0003DMG400022279
PGSC0003DMG400027684
PGSC0003DMG400011538
PGSC0003DMG400006224
PGSC0003DMG400009223
PGSC0003DMG400030889
PGSC0003DMG400012793
PGSC0003DMG400019517
PGSC0003DMG400026025
PGSC0003DMG400018016
PGSC0003DMG400007283
PGSC0003DMG400021621
PGSC0003DMG400023979
PGSC0003DMG400014523
PGSC0003DMG400006462
PGSC0003DMG400015000
PGSC0003DMG400007689
PGSC0003DMG400029964
PGSC0003DMG400000402
PGSC0003DMG400022097
PGSC0003DMG400012682
PGSC0003DMG401020059
PGSC0003DMG400012551
PGSC0003DMG400015817
PGSC0003DMG400012141
PGSC0003DMG400005521
PGSC0003DMG402020509
PGSC0003DMG400011026
PGSC0003DMG400023303
PGSC0003DMG400021350

## Sheet: Heat response Down
PGSC0003DMG400009734
PGSC0003DMG400023353
PGSC0003DMG400024219
PGSC0003DMG400022063
PGSC0003DMG400023207
PGSC0003DMG400004940
PGSC0003DMG400010119
PGSC0003DMG400025049
PGSC0003DMG400017330
PGSC0003DMG400047336
PGSC0003DMG400008262
PGSC0003DMG400003982
PGSC0003DMG400009115
PGSC0003DMG400000353
PGSC0003DMG400018771
PGSC0003DMG400014771
PGSC0003DMG400014184
PGSC0003DMG400019515
PGSC0003DMG400001059
PGSC0003DMG400007816
PGSC0003DMG402028453
PGSC0003DMG400003313
PGSC0003DMG400002292
PGSC0003DMG400024512
PGSC0003DMG400000771
PGSC0003DMG400010406
PGSC0003DMG400029754
PGSC0003DMG400016892
PGSC0003DMG401013422
PGSC0003DMG400020209
PGSC0003DMG400025254
PGSC0003DMG400025446
PGSC0003DMG400020834
PGSC0003DMG400014580
PGSC0003DMG400008366
PGSC0003DMG400013744
PGSC0003DMG400012436
PGSC0003DMG400012355
PGSC0003DMG400009932
PGSC0003DMG400028326
PGSC0003DMG401030252
PGSC0003DMG400024810
PGSC0003DMG401019681
PGSC0003DMG400003851
PGSC0003DMG400010859
PGSC0003DMG400010870
PGSC0003DMG400007181
PGSC0003DMG400020757
PGSC0003DMG400004914
PGSC0003DMG400024777
PGSC0003DMG400012186
PGSC0003DMG402003937
PGSC0003DMG400018445
PGSC0003DMG400030364
PGSC0003DMG400004109
PGSC0003DMG400033587
PGSC0003DMG400031519
PGSC0003DMG400006041
PGSC0003DMG400023514
PGSC0003DMG400021838
PGSC0003DMG400029046
PGSC0003DMG401010883
PGSC0003DMG400018677
PGSC0003DMG400003518
PGSC0003DMG400031529
PGSC0003DMG400010525
PGSC0003DMG400018690
PGSC0003DMG400011039
PGSC0003DMG400018182
PGSC0003DMG400014867
PGSC0003DMG400013405
PGSC0003DMG400025752
PGSC0003DMG400010844
PGSC0003DMG402003983
PGSC0003DMG400010021
PGSC0003DMG400002134
PGSC0003DMG400022258
PGSC0003DMG400022193
PGSC0003DMG400018651
PGSC0003DMG401011536
PGSC0003DMG400002552
PGSC0003DMG400008166
PGSC0003DMG400026461
PGSC0003DMG400007385
PGSC0003DMG400028198
PGSC0003DMG400017284
PGSC0003DMG400003999
PGSC0003DMG400007200
PGSC0003DMG400023144
PGSC0003DMG400008197
PGSC0003DMG400029341
PGSC0003DMG400005130
PGSC0003DMG401030920
PGSC0003DMG400023445
PGSC0003DMG400004284
PGSC0003DMG400005629
PGSC0003DMG400009621
PGSC0003DMG400003711
PGSC0003DMG400005112
PGSC0003DMG400015229
PGSC0003DMG400024264
PGSC0003DMG400004396
PGSC0003DMG400012977
PGSC0003DMG400024100
PGSC0003DMG401030312
PGSC0003DMG400029586
PGSC0003DMG400018853
PGSC0003DMG400006841
PGSC0003DMG400009028
PGSC0003DMG400001728
PGSC0003DMG400011293
PGSC0003DMG400002732
PGSC0003DMG400030181
PGSC0003DMG400023283
PGSC0003DMG400010819
PGSC0003DMG400007713
PGSC0003DMG400013802
PGSC0003DMG400023957
PGSC0003DMG400003228
PGSC0003DMG400046292
PGSC0003DMG400011171
PGSC0003DMG400014555
PGSC0003DMG400009570
PGSC0003DMG400017087
PGSC0003DMG400006713
PGSC0003DMG400019824
PGSC0003DMG400009078
PGSC0003DMG400022823
PGSC0003DMG400006242
PGSC0003DMG400024259
PGSC0003DMG400011411
PGSC0003DMG400002272
PGSC0003DMG400015897
PGSC0003DMG400024474
PGSC0003DMG400006000
PGSC0003DMG400016769
PGSC0003DMG400017757
PGSC0003DMG400005745
PGSC0003DMG400000732
PGSC0003DMG400032160
PGSC0003DMG400027333
PGSC0003DMG400021574
PGSC0003DMG400021603
PGSC0003DMG400024755
PGSC0003DMG400021877
PGSC0003DMG400026308
PGSC0003DMG400024948
PGSC0003DMG400012978
PGSC0003DMG400030462
PGSC0003DMG400027781
PGSC0003DMG400025023
PGSC0003DMG402027676
PGSC0003DMG400008141
PGSC0003DMG400019212
PGSC0003DMG402018475
PGSC0003DMG400007526
PGSC0003DMG400020541
PGSC0003DMG400029503
PGSC0003DMG400012824
PGSC0003DMG400001708
PGSC0003DMG400023949
PGSC0003DMG400028153
PGSC0003DMG400009892
PGSC0003DMG400012020
PGSC0003DMG400009869
PGSC0003DMG400027914
PGSC0003DMG400016663
PGSC0003DMG400016145
PGSC0003DMG400029934
PGSC0003DMG400014589
PGSC0003DMG400012588
PGSC0003DMG400000791
PGSC0003DMG400006729
PGSC0003DMG400029844
PGSC0003DMG400023015
PGSC0003DMG400005515
PGSC0003DMG400003042
PGSC0003DMG400020218
PGSC0003DMG400012120
PGSC0003DMG400002309
PGSC0003DMG400017334
PGSC0003DMG400022775
PGSC0003DMG400010022
PGSC0003DMG400013928
PGSC0003DMG400017208
PGSC0003DMG400001016
PGSC0003DMG400012201
PGSC0003DMG400016497
PGSC0003DMG400013488
PGSC0003DMG400013984
PGSC0003DMG400015413
PGSC0003DMG400025244
PGSC0003DMG400003250
PGSC0003DMG400030829
PGSC0003DMG400001396
PGSC0003DMG400014823
PGSC0003DMG400008348
PGSC0003DMG400004479
PGSC0003DMG400003993
PGSC0003DMG400031116
PGSC0003DMG400016973
PGSC0003DMG400032527
PGSC0003DMG400016749
PGSC0003DMG400024260
PGSC0003DMG400004264
PGSC0003DMG400006887
PGSC0003DMG400035191
PGSC0003DMG400001598
PGSC0003DMG400026231
PGSC0003DMG400011633
PGSC0003DMG400007994
PGSC0003DMG401018368
PGSC0003DMG400000869
PGSC0003DMG400011326
PGSC0003DMG400024771
PGSC0003DMG400007820
PGSC0003DMG400034808
PGSC0003DMG400024120
PGSC0003DMG400033932
PGSC0003DMG402034311
PGSC0003DMG400030309
PGSC0003DMG400009507
PGSC0003DMG400040260
PGSC0003DMG400026232
PGSC0003DMG400010132
PGSC0003DMG400028187
PGSC0003DMG402024472
PGSC0003DMG400005698
PGSC0003DMG400024936
PGSC0003DMG400020017
PGSC0003DMG400041402
PGSC0003DMG400006842
PGSC0003DMG400027749
PGSC0003DMG400002101
PGSC0003DMG400027225
PGSC0003DMG400032273
PGSC0003DMG400039398
PGSC0003DMG400016360
PGSC0003DMG400014210
PGSC0003DMG400011686
PGSC0003DMG400009620
PGSC0003DMG400024478
PGSC0003DMG400016003
PGSC0003DMG400031457
PGSC0003DMG400002800
PGSC0003DMG401007810
PGSC0003DMG400024323
PGSC0003DMG400015461
PGSC0003DMG400008100
PGSC0003DMG400005908
PGSC0003DMG400008854
PGSC0003DMG400028687
PGSC0003DMG400012822
PGSC0003DMG400010753
PGSC0003DMG400015468
PGSC0003DMG400021356
PGSC0003DMG400008098
PGSC0003DMG400032778
PGSC0003DMG400036566
PGSC0003DMG400013810
PGSC0003DMG400016678
PGSC0003DMG400006309
PGSC0003DMG400022749
PGSC0003DMG400018942
PGSC0003DMG400008291
PGSC0003DMG400019278
PGSC0003DMG400008985
PGSC0003DMG400043830
PGSC0003DMG400010814
PGSC0003DMG400003641
PGSC0003DMG400012962
PGSC0003DMG400017880
PGSC0003DMG400002517
PGSC0003DMG400025668
PGSC0003DMG400016699
PGSC0003DMG400024770
PGSC0003DMG402008903
PGSC0003DMG400027046
PGSC0003DMG400025844
PGSC0003DMG400030826
PGSC0003DMG402007101
PGSC0003DMG400030827
PGSC0003DMG400032792
PGSC0003DMG400021778
PGSC0003DMG400011073
PGSC0003DMG400022725
PGSC0003DMG400005899
PGSC0003DMG400015470
PGSC0003DMG400020564
PGSC0003DMG400020334
PGSC0003DMG400005273
PGSC0003DMG400005835
PGSC0003DMG400030809
PGSC0003DMG400033123
PGSC0003DMG400028337
PGSC0003DMG400021508
PGSC0003DMG400010759
PGSC0003DMG400035459
PGSC0003DMG401015527
PGSC0003DMG400028846
PGSC0003DMG400030958
PGSC0003DMG400005992
PGSC0003DMG400000332
PGSC0003DMG400007073
PGSC0003DMG400008993
PGSC0003DMG400024967
PGSC0003DMG400030828
PGSC0003DMG400016529
PGSC0003DMG400008097
PGSC0003DMG400006231
PGSC0003DMG400027118
PGSC0003DMG400003217
PGSC0003DMG400046726
PGSC0003DMG400016032
PGSC0003DMG400012160
PGSC0003DMG400020678
PGSC0003DMG400010439
PGSC0003DMG400031101
PGSC0003DMG400000766
PGSC0003DMG400027963
PGSC0003DMG400028971
PGSC0003DMG400023511
PGSC0003DMG400002108
PGSC0003DMG400026346
PGSC0003DMG400005990
PGSC0003DMG400006904
PGSC0003DMG400030483
PGSC0003DMG400031816
PGSC0003DMG400030413
PGSC0003DMG400028972
PGSC0003DMG400041467
PGSC0003DMG400017550
PGSC0003DMG400045603
PGSC0003DMG402030920
PGSC0003DMG400005816
PGSC0003DMG400002383
PGSC0003DMG400012655
PGSC0003DMG400021777
PGSC0003DMG400011548
PGSC0003DMG400006568
PGSC0003DMG400021684
PGSC0003DMG400024152
PGSC0003DMG400029335
PGSC0003DMG400025948
PGSC0003DMG400006327
PGSC0003DMG400015557
PGSC0003DMG400014732
PGSC0003DMG400015533
PGSC0003DMG400017299
PGSC0003DMG400028751
PGSC0003DMG400003056
PGSC0003DMG400006905
PGSC0003DMG400029464
PGSC0003DMG400003057
PGSC0003DMG400035573
PGSC0003DMG400028956
PGSC0003DMG400002899
PGSC0003DMG400026436
PGSC0003DMG400028965
PGSC0003DMG400028967
PGSC0003DMG400026139
PGSC0003DMG400006788
PGSC0003DMG400013548
PGSC0003DMG400026711
PGSC0003DMG401028957
PGSC0003DMG400012589
PGSC0003DMG400021327
PGSC0003DMG400039214
PGSC0003DMG400010713
PGSC0003DMG400004796
PGSC0003DMG402028957
PGSC0003DMG400003058
PGSC0003DMG400009103
PGSC0003DMG400015287
PGSC0003DMG400006230
PGSC0003DMG400030784
PGSC0003DMG400006789
PGSC0003DMG400021325
PGSC0003DMG400009116
PGSC0003DMG400024661
PGSC0003DMG400023424
PGSC0003DMG400011033
PGSC0003DMG400024537
PGSC0003DMG400014086
PGSC0003DMG402029142
PGSC0003DMG400022574
PGSC0003DMG400005825
PGSC0003DMG400018937
PGSC0003DMG400029371
PGSC0003DMG400021128
PGSC0003DMG400013809
PGSC0003DMG400008564
PGSC0003DMG400000654
PGSC0003DMG403030532
PGSC0003DMG400007999
PGSC0003DMG400021478
PGSC0003DMG400015354
PGSC0003DMG400011745
PGSC0003DMG400016451
PGSC0003DMG400004448
PGSC0003DMG400007279
PGSC0003DMG400000980
PGSC0003DMG400015194
PGSC0003DMG400003074
PGSC0003DMG402025438
PGSC0003DMG400004797
PGSC0003DMG404026432
PGSC0003DMG400014714
PGSC0003DMG402012965
PGSC0003DMG400014623
PGSC0003DMG400020742
PGSC0003DMG400021023
PGSC0003DMG400002874
PGSC0003DMG400009279
PGSC0003DMG400026641
PGSC0003DMG400025561
PGSC0003DMG400002798
PGSC0003DMG400004037
PGSC0003DMG400010741
PGSC0003DMG400031195
PGSC0003DMG400020498
PGSC0003DMG400020099
PGSC0003DMG400025734
PGSC0003DMG400013753
PGSC0003DMG400023774
PGSC0003DMG400011515
PGSC0003DMG400031861
PGSC0003DMG400004036
PGSC0003DMG400006814
PGSC0003DMG400013938
PGSC0003DMG400011563
PGSC0003DMG400016880
PGSC0003DMG400021406
PGSC0003DMG400014710
PGSC0003DMG400014490
PGSC0003DMG400019029
PGSC0003DMG400024564
PGSC0003DMG400002169
PGSC0003DMG400020507
PGSC0003DMG400019116
PGSC0003DMG400008296
PGSC0003DMG400013790
PGSC0003DMG400032112
PGSC0003DMG400025972
PGSC0003DMG400017744
PGSC0003DMG400028174
PGSC0003DMG400012664
PGSC0003DMG400025515
PGSC0003DMG401005733
PGSC0003DMG400001703
PGSC0003DMG400002963
PGSC0003DMG400024725
PGSC0003DMG400031213
PGSC0003DMG400011726
PGSC0003DMG402003154
PGSC0003DMG401026747
PGSC0003DMG401011095
PGSC0003DMG400030673
PGSC0003DMG400001895
PGSC0003DMG400005541
PGSC0003DMG400028676
PGSC0003DMG400040046
PGSC0003DMG400019725
PGSC0003DMG400010700
PGSC0003DMG400013449
PGSC0003DMG400001119
PGSC0003DMG400004263
PGSC0003DMG401027528
PGSC0003DMG401011794
PGSC0003DMG400030661
PGSC0003DMG400011907
PGSC0003DMG400009530
PGSC0003DMG400007463
PGSC0003DMG400018341
PGSC0003DMG400012290
PGSC0003DMG400027180
PGSC0003DMG400007125
PGSC0003DMG400014442
PGSC0003DMG400004000
PGSC0003DMG400004824
PGSC0003DMG400006458
PGSC0003DMG400025246
PGSC0003DMG400027176
PGSC0003DMG400032192
PGSC0003DMG400022151
PGSC0003DMG400016389
PGSC0003DMG400004952
PGSC0003DMG400027026
PGSC0003DMG400024578
PGSC0003DMG400030533
PGSC0003DMG402023533
PGSC0003DMG400025261
PGSC0003DMG400024820
PGSC0003DMG400020830
PGSC0003DMG400020576
PGSC0003DMG400001434
PGSC0003DMG400025481
PGSC0003DMG402024077
PGSC0003DMG400006190
PGSC0003DMG400014614
PGSC0003DMG400003848
PGSC0003DMG400010676
PGSC0003DMG400003967
PGSC0003DMG400032785
PGSC0003DMG400009016
PGSC0003DMG400013736
PGSC0003DMG400003060
PGSC0003DMG400016149
PGSC0003DMG400012572
PGSC0003DMG400026155
PGSC0003DMG400013417
PGSC0003DMG400030908
PGSC0003DMG400025404
PGSC0003DMG400001191
PGSC0003DMG400027185
PGSC0003DMG400016030
PGSC0003DMG400020253
PGSC0003DMG402007388
PGSC0003DMG400047346
PGSC0003DMG400008931
PGSC0003DMG400034790
PGSC0003DMG400034322
PGSC0003DMG400028789
PGSC0003DMG400007375
PGSC0003DMG400024309
PGSC0003DMG400006149
PGSC0003DMG400031548
PGSC0003DMG400019718
PGSC0003DMG400022210
PGSC0003DMG400021177
PGSC0003DMG402030736
PGSC0003DMG400004703
PGSC0003DMG402021193
PGSC0003DMG400025635
PGSC0003DMG400014459
PGSC0003DMG400010296
PGSC0003DMG400013204
PGSC0003DMG400003565
PGSC0003DMG400005641
PGSC0003DMG400005539
PGSC0003DMG401027133
PGSC0003DMG400025558
PGSC0003DMG400002166
PGSC0003DMG400028485
PGSC0003DMG400028145
PGSC0003DMG400027425
PGSC0003DMG400040010
PGSC0003DMG400030514
PGSC0003DMG400019072
PGSC0003DMG400029569
PGSC0003DMG400026414
PGSC0003DMG400026779
PGSC0003DMG400005673
PGSC0003DMG402003286
PGSC0003DMG400016621
PGSC0003DMG400009365
PGSC0003DMG400014736
PGSC0003DMG400013144
PGSC0003DMG400012964
PGSC0003DMG400035478
PGSC0003DMG400003384
PGSC0003DMG400033079
PGSC0003DMG400009109
PGSC0003DMG400022496
PGSC0003DMG400008309
PGSC0003DMG401000216
PGSC0003DMG400015687
PGSC0003DMG400014192
PGSC0003DMG400014778
PGSC0003DMG400015552
PGSC0003DMG402031302
PGSC0003DMG403013782
PGSC0003DMG400004758
PGSC0003DMG400026556
PGSC0003DMG400032555
PGSC0003DMG400011837
PGSC0003DMG400019248
PGSC0003DMG400027968
PGSC0003DMG400015454
PGSC0003DMG400008301
PGSC0003DMG400030698
PGSC0003DMG400005649
PGSC0003DMG400021211
PGSC0003DMG400007581
PGSC0003DMG400007993
PGSC0003DMG400016695
PGSC0003DMG400030351
PGSC0003DMG400015182
PGSC0003DMG400009399
PGSC0003DMG400021152
PGSC0003DMG400017713
PGSC0003DMG401029631
PGSC0003DMG402022374
PGSC0003DMG400009157
PGSC0003DMG400024843
PGSC0003DMG400001848
PGSC0003DMG400038018
PGSC0003DMG400028632
PGSC0003DMG400001190
PGSC0003DMG400024627
PGSC0003DMG400029852
PGSC0003DMG400033682
PGSC0003DMG400021843
PGSC0003DMG400005381
PGSC0003DMG400033642
PGSC0003DMG400023523
PGSC0003DMG400023522
PGSC0003DMG400030994
PGSC0003DMG400010504
PGSC0003DMG400003044
PGSC0003DMG400030291
PGSC0003DMG400009873
PGSC0003DMG400030722
PGSC0003DMG400029419
PGSC0003DMG400029915
PGSC0003DMG400024615
PGSC0003DMG400008880
PGSC0003DMG400002885
PGSC0003DMG400030394
PGSC0003DMG400000516
PGSC0003DMG400013461
PGSC0003DMG400024220
PGSC0003DMG400005057
PGSC0003DMG400029207
PGSC0003DMG400006104
PGSC0003DMG400002350
PGSC0003DMG400015780
PGSC0003DMG400022502
PGSC0003DMG402017288
PGSC0003DMG400014577
PGSC0003DMG400002047
PGSC0003DMG400008308
PGSC0003DMG400022845
PGSC0003DMG400000519
PGSC0003DMG400005689
PGSC0003DMG400028986
PGSC0003DMG400017307
PGSC0003DMG400023731
PGSC0003DMG400027071
PGSC0003DMG400005103
PGSC0003DMG400006140
PGSC0003DMG400024029
PGSC0003DMG400005410
PGSC0003DMG401026842
PGSC0003DMG400004311
PGSC0003DMG400028659
PGSC0003DMG400009390
PGSC0003DMG400026596
PGSC0003DMG400033046
PGSC0003DMG400013633
PGSC0003DMG402006195
PGSC0003DMG400016006
PGSC0003DMG400024270
PGSC0003DMG401028453
PGSC0003DMG400008673
PGSC0003DMG400019167
PGSC0003DMG400017175
PGSC0003DMG400029026
PGSC0003DMG400028520
PGSC0003DMG400026709
PGSC0003DMG400031860
PGSC0003DMG400008372
PGSC0003DMG400029830
PGSC0003DMG403003154
PGSC0003DMG400004930
PGSC0003DMG400021785
PGSC0003DMG400002276
PGSC0003DMG400027338
PGSC0003DMG400006086
PGSC0003DMG400024781
PGSC0003DMG400019879
PGSC0003DMG400000615
PGSC0003DMG400002765
PGSC0003DMG400007915
PGSC0003DMG400005737
PGSC0003DMG400018107
PGSC0003DMG400017761
PGSC0003DMG400014582
PGSC0003DMG400014013
PGSC0003DMG400006764
PGSC0003DMG400030432
PGSC0003DMG400027468
PGSC0003DMG400041508
PGSC0003DMG400017946
PGSC0003DMG400029717
PGSC0003DMG400017106
PGSC0003DMG400004621
PGSC0003DMG400011249
PGSC0003DMG401003285
PGSC0003DMG400005498
PGSC0003DMG400014742
PGSC0003DMG400021869
PGSC0003DMG400024693
PGSC0003DMG400038230
PGSC0003DMG400005162
PGSC0003DMG400002167
PGSC0003DMG400010921
PGSC0003DMG400004860
PGSC0003DMG400012481
PGSC0003DMG400025495
PGSC0003DMG400033636
PGSC0003DMG400007458
PGSC0003DMG400030663
PGSC0003DMG400026235
PGSC0003DMG400010892
PGSC0003DMG400006157
PGSC0003DMG400012175
PGSC0003DMG400006276
PGSC0003DMG400009040
PGSC0003DMG400014753
PGSC0003DMG402011297
PGSC0003DMG400016261
PGSC0003DMG400016140
PGSC0003DMG400017231
PGSC0003DMG400025304
PGSC0003DMG400003043
PGSC0003DMG401028367
PGSC0003DMG400030968
PGSC0003DMG400012111
PGSC0003DMG400005783
PGSC0003DMG400020327
PGSC0003DMG400031771
PGSC0003DMG400031043
PGSC0003DMG400012583
PGSC0003DMG400028152
PGSC0003DMG400032498
PGSC0003DMG400026518
PGSC0003DMG400007613
PGSC0003DMG400011981
PGSC0003DMG400001948
PGSC0003DMG400016493
PGSC0003DMG401031172
PGSC0003DMG400031486
PGSC0003DMG400013575
PGSC0003DMG400007854
PGSC0003DMG400021454
PGSC0003DMG400002908
PGSC0003DMG400024634
PGSC0003DMG400002697
PGSC0003DMG400005390
PGSC0003DMG400009955
PGSC0003DMG400031140
PGSC0003DMG400015350
PGSC0003DMG400013416
PGSC0003DMG400010724
PGSC0003DMG400000263
PGSC0003DMG400023480
PGSC0003DMG400017105
PGSC0003DMG400003569
PGSC0003DMG400008897
PGSC0003DMG400011989
PGSC0003DMG400033632
PGSC0003DMG400021390
PGSC0003DMG400000582
PGSC0003DMG400030645
PGSC0003DMG400033634
PGSC0003DMG400017278
PGSC0003DMG400006610
PGSC0003DMG400017421
PGSC0003DMG400016180
PGSC0003DMG400002190
PGSC0003DMG400001639
PGSC0003DMG400024150
PGSC0003DMG400018364
PGSC0003DMG400024912
PGSC0003DMG400003625
PGSC0003DMG400014779
PGSC0003DMG401015894
PGSC0003DMG400009926
PGSC0003DMG400025255
PGSC0003DMG400010077
PGSC0003DMG400020697
PGSC0003DMG400012164
PGSC0003DMG400002943
PGSC0003DMG400033903
PGSC0003DMG400008112
PGSC0003DMG400021701
PGSC0003DMG400016004
PGSC0003DMG400019527
PGSC0003DMG400016563
PGSC0003DMG402028252
PGSC0003DMG400029028
PGSC0003DMG400017718
PGSC0003DMG400020809
PGSC0003DMG400025877
PGSC0003DMG400007315
PGSC0003DMG400003052
PGSC0003DMG400012315
PGSC0003DMG400029271
PGSC0003DMG400011906
PGSC0003DMG400017936
PGSC0003DMG400005111
PGSC0003DMG400018865
PGSC0003DMG400020266
PGSC0003DMG400036004
PGSC0003DMG400005691
PGSC0003DMG401030114
PGSC0003DMG400005590
PGSC0003DMG402002164
PGSC0003DMG400008300
PGSC0003DMG400016792
PGSC0003DMG400026522
PGSC0003DMG400025860
PGSC0003DMG400013176
PGSC0003DMG400035878
PGSC0003DMG400005909
PGSC0003DMG400005762
PGSC0003DMG400007850
PGSC0003DMG400046768
PGSC0003DMG400018102
PGSC0003DMG400014222
PGSC0003DMG400010351
PGSC0003DMG401002909
PGSC0003DMG400005401
PGSC0003DMG400010223
PGSC0003DMG400021331
PGSC0003DMG400015835
PGSC0003DMG400022337
PGSC0003DMG400012145
PGSC0003DMG400016928
PGSC0003DMG400017969
PGSC0003DMG400012159
PGSC0003DMG400002910
PGSC0003DMG400030470
PGSC0003DMG400000144
PGSC0003DMG400027570
PGSC0003DMG400017807
PGSC0003DMG400024438
PGSC0003DMG400015673
PGSC0003DMG400027475
PGSC0003DMG400000811
PGSC0003DMG400030927
PGSC0003DMG400018435
PGSC0003DMG400007086
PGSC0003DMG400027971
PGSC0003DMG400011711
PGSC0003DMG400000174
PGSC0003DMG400012631
PGSC0003DMG400016623
PGSC0003DMG400022592
PGSC0003DMG400041652
PGSC0003DMG400011087
PGSC0003DMG400010484
PGSC0003DMG400018520
PGSC0003DMG400009969
PGSC0003DMG400009995
PGSC0003DMG400014938
PGSC0003DMG400011016
PGSC0003DMG400003192
PGSC0003DMG400010495
PGSC0003DMG400008337
PGSC0003DMG400010489
PGSC0003DMG400031454
PGSC0003DMG400002566
PGSC0003DMG400013415
PGSC0003DMG400008801
PGSC0003DMG400027083
PGSC0003DMG400013414
PGSC0003DMG400026277
PGSC0003DMG400011294
PGSC0003DMG400028451
PGSC0003DMG400017132
PGSC0003DMG400001333
PGSC0003DMG400028578
PGSC0003DMG400033142
PGSC0003DMG400000709
PGSC0003DMG400006709
PGSC0003DMG400014766
PGSC0003DMG400002530
PGSC0003DMG400025266
PGSC0003DMG400025063
PGSC0003DMG400000505
PGSC0003DMG400020261
PGSC0003DMG400013988
PGSC0003DMG400013763
PGSC0003DMG400004827
PGSC0003DMG400020832
PGSC0003DMG400027194
PGSC0003DMG400010224
PGSC0003DMG400025429
PGSC0003DMG400015469
PGSC0003DMG400027469
PGSC0003DMG400033904
PGSC0003DMG400018579
PGSC0003DMG400045370
PGSC0003DMG400004712
PGSC0003DMG400016788
PGSC0003DMG400025874
PGSC0003DMG400027482
PGSC0003DMG401008889
PGSC0003DMG400028679
PGSC0003DMG400027470
PGSC0003DMG400006042
PGSC0003DMG400003084
PGSC0003DMG400004301
PGSC0003DMG400016033
PGSC0003DMG400002327
PGSC0003DMG400020109
PGSC0003DMG400006708
PGSC0003DMG400023639
PGSC0003DMG400029466
PGSC0003DMG400000957
PGSC0003DMG400020599
PGSC0003DMG400039898
PGSC0003DMG400020677
PGSC0003DMG400005269
PGSC0003DMG400027551
PGSC0003DMG400014649
PGSC0003DMG400015873
PGSC0003DMG400010440
PGSC0003DMG400020686
PGSC0003DMG400025441
PGSC0003DMG400024477
PGSC0003DMG400004727
PGSC0003DMG400004783
PGSC0003DMG402030595
PGSC0003DMG401000287

## Sheet: Overlap of drought vs heat Up
PGSC0003DMG400011632	Chloroplast small heat shock protein class I
PGSC0003DMG400030339	17.6 kD class I small heat shock protein
PGSC0003DMG400011627	Chloroplast small heat shock protein class I
PGSC0003DMG400031522	Peptidylprolyl isomerase
PGSC0003DMG400017098	Hsp20.1 protein
PGSC0003DMG400012619	Heat-shock protein
PGSC0003DMG400006721	Conserved gene of unknown function
PGSC0003DMG400030427	Hsp20.1 protein
PGSC0003DMG400011631	Chloroplast small heat shock protein class I
PGSC0003DMG400011630	Chloroplast small heat shock protein class I
PGSC0003DMG400020718	Heat-shock protein
PGSC0003DMG400030340	17.6 kD class I small heat shock protein
PGSC0003DMG400002928	Small molecular heat shock protein
PGSC0003DMG400014212	Heat shock protein
PGSC0003DMG400014234	Conserved gene of unknown function
PGSC0003DMG400024476	Heat-shock protein
PGSC0003DMG400009255	Small heat-shock protein homolog protein
PGSC0003DMG400028624	Small heat-shock protein

## Sheet: Overlap of drought vs heat Down
PGSC0003DMG400012977
PGSC0003DMG400002732
PGSC0003DMG400002101
PGSC0003DMG400007458
PGSC0003DMG400020017
PGSC0003DMG400006904
PGSC0003DMG400012655
PGSC0003DMG400002292
PGSC0003DMG400000869
PGSC0003DMG400013548
PGSC0003DMG400040260
PGSC0003DMG400030958
PGSC0003DMG400012978
PGSC0003DMG401008889
PGSC0003DMG400011033
PGSC0003DMG400020327
PGSC0003DMG400012020
PGSC0003DMG400000811
PGSC0003DMG400008098
PGSC0003DMG400017231
PGSC0003DMG400006905
PGSC0003DMG400023949
PGSC0003DMG400034808
PGSC0003DMG400004311
PGSC0003DMG400016892
PGSC0003DMG400018102
PGSC0003DMG400047336
PGSC0003DMG400014013
PGSC0003DMG400001948
PGSC0003DMG400016006
PGSC0003DMG400015897
PGSC0003DMG400020809
PGSC0003DMG400008337
