# Supplementary material for: Gene and Metabolite Integration Analysis through Transcriptome and Metabolome Brings New Insight into Heat Stress Tolerance in Potato (Solanum tuberosum L.)
Source: Plants (Basel). 2021 Jan 6;10(1):103. doi: 10.3390/plants10010103 (PMC7825342; doi:10.3390/plants10010103)
Supplement: Supplementary file 1 [file plants-10-00103-s001.zip › Table S5.xlsx]

## Sheet: All Hancock et al.2014
Supplementary Table 5 Number of common elements in the heat stress and published datasets
Gene ID	LogFC(30 vs 20h)
PGSC0003DMG400038230	-6.51829
PGSC0003DMG400031523	-6.07354
PGSC0003DMG400013984	-5.85439
PGSC0003DMG400002108	-5.55358
PGSC0003DMG400005116	-5.45313
PGSC0003DMG400005388	-5.2875
PGSC0003DMG400000709	-5.23491
PGSC0003DMG402004611	-4.79918
PGSC0003DMG401024140	-4.75483
PGSC0003DMG400030994	-4.73428
PGSC0003DMG400014234	-4.55117
PGSC0003DMG400005573	-4.29621
PGSC0003DMG400002517	-4.29187
PGSC0003DMG400012263	-4.02056
PGSC0003DMG400012263	-4.00569
PGSC0003DMG400021737	-3.98156
PGSC0003DMG400033303	-3.9548
PGSC0003DMG400028751	-3.94518
PGSC0003DMG400011230	-3.94264
PGSC0003DMG400021848	-3.92238
PGSC0003DMG400026220	-3.86781
PGSC0003DMG400008829	-3.86152
PGSC0003DMG400023980	-3.8299
PGSC0003DMG400002124	-3.71199
PGSC0003DMG400003042	-3.69122
PGSC0003DMG400020017	-3.63181
PGSC0003DMG400024967	-3.53876
PGSC0003DMG400017157	-3.50769
PGSC0003DMG400005112	-3.49842
PGSC0003DMG400005444	-3.48198
PGSC0003DMG400040260	-3.47157
PGSC0003DMG400008517	-3.46247
PGSC0003DMG400003044	-3.40678
PGSC0003DMG400024967	-3.40528
PGSC0003DMG400020017	-3.35545
PGSC0003DMG400020017	-3.34819
PGSC0003DMG400008097	-3.33013
PGSC0003DMG401025767	-3.31421
PGSC0003DMG400027019	-3.31232
PGSC0003DMG400019435	-3.26205
PGSC0003DMG400005115	-3.26201
PGSC0003DMG400013633	-3.25067
PGSC0003DMG400039214	-3.21302
PGSC0003DMG400015290	-3.20917
PGSC0003DMG400026854	-3.1669
PGSC0003DMG400003058	-3.15812
PGSC0003DMG400026220	-3.13794
PGSC0003DMG400027392	-3.09617
PGSC0003DMG400043736	-3.08002
PGSC0003DMG400012589	-3.05382
PGSC0003DMG400023523	-3.0534
PGSC0003DMG400037874	-3.04461
PGSC0003DMG400013633	-3.04341
PGSC0003DMG400006956	-2.99792
PGSC0003DMG400006956	-2.96362
PGSC0003DMG400034790	-2.94695
PGSC0003DMG400031159	-2.94335
PGSC0003DMG400018357	-2.90792
PGSC0003DMG400008308	-2.89932
PGSC0003DMG400005113	-2.89923
PGSC0003DMG400008797	-2.88837
PGSC0003DMG400018358	-2.86402
PGSC0003DMG400019435	-2.86102
PGSC0003DMG400000615	-2.84131
PGSC0003DMG400028977	-2.83765
PGSC0003DMG400002341	-2.83515
PGSC0003DMG400010491	-2.8336
PGSC0003DMG400001119	-2.83167
PGSC0003DMG400024942	-2.82816
PGSC0003DMG400001698	-2.82632
PGSC0003DMG400019528	-2.81036
PGSC0003DMG400004548	-2.79228
PGSC0003DMG400029640	-2.7901
PGSC0003DMG401003179	-2.77826
PGSC0003DMG400026855	-2.76449
PGSC0003DMG400026277	-2.7096
PGSC0003DMG400018359	-2.69429
PGSC0003DMG400013199	-2.67252
PGSC0003DMG400029380	-2.64901
PGSC0003DMG400017190	-2.64012
PGSC0003DMG400011949	-2.63332
PGSC0003DMG400002190	-2.6329
PGSC0003DMG400005261	-2.63084
PGSC0003DMG400029380	-2.61183
PGSC0003DMG400027017	-2.60148
PGSC0003DMG400021603	-2.58853
PGSC0003DMG400032292	-2.57827
PGSC0003DMG400040317	-2.57341
PGSC0003DMG400003848	-2.54523
PGSC0003DMG400030926	-2.54443
PGSC0003DMG400024819	-2.53235
PGSC0003DMG400002123	-2.52915
PGSC0003DMG400027392	-2.52425
PGSC0003DMG400014594	-2.51304
PGSC0003DMG400002120	-2.49179
PGSC0003DMG400021831	-2.47949
PGSC0003DMG401029709	-2.4767
PGSC0003DMG400002123	-2.46842
PGSC0003DMG400014867	-2.46612
PGSC0003DMG400031876	-2.45555
PGSC0003DMG400000184	-2.4507
PGSC0003DMG400003043	-2.44839
PGSC0003DMG400024197	-2.433
PGSC0003DMG400003848	-2.43038
PGSC0003DMG400045235	-2.41515
PGSC0003DMG400011781	-2.40997
PGSC0003DMG400012164	-2.39948
PGSC0003DMG400023522	-2.39778
PGSC0003DMG400024819	-2.38889
PGSC0003DMG400008796	-2.38765
PGSC0003DMG400025246	-2.3524
PGSC0003DMG400002190	-2.34729
PGSC0003DMG400002824	-2.31478
#N/A	-2.30238
PGSC0003DMG402024140	-2.29578
PGSC0003DMG400000184	-2.28004
PGSC0003DMG400003848	-2.26582
PGSC0003DMG400012294	-2.25467
PGSC0003DMG400012492	-2.2506
PGSC0003DMG400017167	-2.24513
PGSC0003DMG400011052	-2.23197
PGSC0003DMG400018041	-2.22127
PGSC0003DMG400041905	-2.20228
PGSC0003DMG400003040	-2.20195
PGSC0003DMG400040954	-2.20093
PGSC0003DMG400003993	-2.20028
PGSC0003DMG400003756	-2.1838
PGSC0003DMG400020028	-2.17968
PGSC0003DMG400004930	-2.17028
PGSC0003DMG400027569	-2.16456
PGSC0003DMG400012677	-2.15978
PGSC0003DMG400002854	-2.15646
PGSC0003DMG400032104	-2.14363
PGSC0003DMG400012294	-2.13099
PGSC0003DMG400005906	-2.0857
PGSC0003DMG401027133	-2.07538
PGSC0003DMG400002732	-2.07397
PGSC0003DMG400017160	-2.07356
PGSC0003DMG400009734	-2.07078
PGSC0003DMG400031819	-2.05032
PGSC0003DMG400004930	-2.02469
PGSC0003DMG400019233	-2.02076
PGSC0003DMG400001849	-2.01717
PGSC0003DMG400014441	-2.01142
PGSC0003DMG400015267	-2.00131
PGSC0003DMG400008546	-1.99632
PGSC0003DMG400031819	-1.96896
PGSC0003DMG400012677	-1.96013
PGSC0003DMG400012900	-1.94808
PGSC0003DMG400024970	-1.94344
PGSC0003DMG400010465	-1.92818
PGSC0003DMG400024943	-1.92182
PGSC0003DMG400009186	-1.92181
PGSC0003DMG402027133	-1.91616
PGSC0003DMG400031819	-1.91212
PGSC0003DMG400011226	-1.88793
PGSC0003DMG400004930	-1.88402
PGSC0003DMG400027017	-1.87988
PGSC0003DMG400043945	-1.86642
PGSC0003DMG400005197	-1.86512
PGSC0003DMG400031148	-1.85724
PGSC0003DMG400016822	-1.85685
PGSC0003DMG400012977	-1.84887
PGSC0003DMG400039266	-1.84819
PGSC0003DMG400028268	-1.83437
PGSC0003DMG400011052	-1.8224
PGSC0003DMG402030815	-1.80309
PGSC0003DMG400024638	-1.80164
PGSC0003DMG400010587	-1.7956
PGSC0003DMG400026081	-1.78778
PGSC0003DMG400019233	-1.78744
PGSC0003DMG401003937	-1.78652
PGSC0003DMG400018221	-1.77251
PGSC0003DMG400044345	-1.76641
PGSC0003DMG400035662	-1.76616
PGSC0003DMG400016781	-1.76586
PGSC0003DMG400027289	-1.7653
PGSC0003DMG400023514	-1.76512
PGSC0003DMG400009557	-1.75055
PGSC0003DMG400024965	-1.74563
PGSC0003DMG400001328	-1.74416
PGSC0003DMG400006131	-1.74
PGSC0003DMG400030430	-1.73346
PGSC0003DMG400005197	-1.7296
PGSC0003DMG401027133	-1.72907
PGSC0003DMG400025816	-1.72601
PGSC0003DMG400012238	-1.72321
PGSC0003DMG400010228	-1.71878
PGSC0003DMG402006052	-1.71201
PGSC0003DMG400018141	-1.71041
PGSC0003DMG400017115	-1.70042
PGSC0003DMG400005198	-1.69992
PGSC0003DMG400016472	-1.69336
#N/A	-1.693
PGSC0003DMG400023905	-1.6911
PGSC0003DMG400031819	-1.68465
PGSC0003DMG400004575	-1.67955
PGSC0003DMG400024508	-1.67857
PGSC0003DMG400026361	-1.67747
PGSC0003DMG401011647	-1.67522
PGSC0003DMG400001006	-1.67281
PGSC0003DMG400015897	-1.66691
PGSC0003DMG400001848	-1.66178
PGSC0003DMG400020649	-1.6605
PGSC0003DMG400018557	-1.65123
PGSC0003DMG400009990	-1.64584
PGSC0003DMG400024820	-1.63391
PGSC0003DMG400002552	-1.63364
PGSC0003DMG400025857	-1.62719
PGSC0003DMG400035130	-1.62584
PGSC0003DMG401021124	-1.62362
PGSC0003DMG400007999	-1.6217
PGSC0003DMG400013983	-1.62111
PGSC0003DMG400007999	-1.61599
PGSC0003DMG400024976	-1.60757
PGSC0003DMG400012967	-1.60554
PGSC0003DMG402025083	-1.60313
PGSC0003DMG400030477	-1.60244
PGSC0003DMG400024965	-1.60071
PGSC0003DMG400020401	-1.60031
PGSC0003DMG400028366	-1.59741
PGSC0003DMG400024976	-1.59697
PGSC0003DMG400026885	-1.58854
PGSC0003DMG400017246	-1.58439
PGSC0003DMG400018943	-1.58413
PGSC0003DMG400009559	-1.58251
PGSC0003DMG400004170	-1.57957
PGSC0003DMG400003057	-1.57936
PGSC0003DMG400017115	-1.5778
PGSC0003DMG400017171	-1.57498
PGSC0003DMG400016382	-1.57384
PGSC0003DMG400034312	-1.57058
PGSC0003DMG400020340	-1.56727
PGSC0003DMG400026439	-1.5667
PGSC0003DMG400003890	-1.55898
PGSC0003DMG400015955	-1.54894
PGSC0003DMG400012280	-1.54831
PGSC0003DMG400002891	-1.54375
PGSC0003DMG400012550	-1.5416
PGSC0003DMG400020843	-1.53738
PGSC0003DMG400006482	-1.52701
PGSC0003DMG400025956	-1.51054
PGSC0003DMG400027216	-1.50456
PGSC0003DMG400029830	-1.50004
PGSC0003DMG400016812	-1.49238
PGSC0003DMG400010334	-1.48687
PGSC0003DMG400014509	-1.47759
PGSC0003DMG400007999	-1.47733
PGSC0003DMG400027233	-1.47359
PGSC0003DMG400029517	-1.4725
PGSC0003DMG400024685	-1.47156
PGSC0003DMG400017151	-1.46917
PGSC0003DMG400044149	-1.46743
PGSC0003DMG400030809	-1.46627
PGSC0003DMG402003592	-1.45404
PGSC0003DMG400026069	-1.45243
PGSC0003DMG402021549	-1.45135
PGSC0003DMG400017593	-1.44048
PGSC0003DMG400017637	-1.44035
PGSC0003DMG400013747	-1.43397
PGSC0003DMG400009365	-1.43328
PGSC0003DMG400024802	-1.42946
PGSC0003DMG400000634	-1.42688
PGSC0003DMG400024083	-1.42658
PGSC0003DMG400030098	-1.41722
PGSC0003DMG400021425	-1.41676
PGSC0003DMG400024490	-1.41422
PGSC0003DMG400031845	-1.41156
PGSC0003DMG400018328	-1.41015
PGSC0003DMG402000051	-1.40706
PGSC0003DMG400014609	-1.40207
PGSC0003DMG400039791	-1.39865
PGSC0003DMG400001774	-1.39483
PGSC0003DMG400004861	-1.39006
PGSC0003DMG400011712	-1.38697
PGSC0003DMG400027161	-1.38504
PGSC0003DMG400018258	-1.37468
PGSC0003DMG400027083	-1.36863
PGSC0003DMG400020952	-1.36829
PGSC0003DMG400022860	-1.3656
PGSC0003DMG400021411	-1.36278
PGSC0003DMG402002542	-1.36244
PGSC0003DMG400024802	-1.35705
PGSC0003DMG400020849	-1.34684
PGSC0003DMG400046546	-1.34678
PGSC0003DMG400028380	-1.34408
PGSC0003DMG400017833	-1.34201
PGSC0003DMG401025870	-1.34187
PGSC0003DMG400023949	-1.33919
PGSC0003DMG400002694	-1.33816
PGSC0003DMG400006482	-1.33794
PGSC0003DMG400001774	-1.33455
PGSC0003DMG401021334	-1.334
PGSC0003DMG401025870	-1.33343
PGSC0003DMG402015205	-1.32612
PGSC0003DMG400028842	-1.31893
PGSC0003DMG400022677	-1.31656
PGSC0003DMG400013429	-1.31128
PGSC0003DMG401008489	-1.31124
PGSC0003DMG402002623	-1.3042
PGSC0003DMG400014700	-1.30174
PGSC0003DMG400031841	-1.29983
PGSC0003DMG400030185	-1.29657
PGSC0003DMG400024719	-1.29608
PGSC0003DMG400002883	-1.28873
PGSC0003DMG400014303	-1.28823
PGSC0003DMG400003568	-1.28815
PGSC0003DMG400016552	-1.28779
PGSC0003DMG400019159	-1.28624
PGSC0003DMG400005271	-1.2842
PGSC0003DMG400007692	-1.28328
PGSC0003DMG400012550	-1.27251
PGSC0003DMG400010859	-1.27021
PGSC0003DMG400004273	-1.26871
PGSC0003DMG400000496	-1.26314
PGSC0003DMG400018240	-1.26163
PGSC0003DMG400018524	-1.26109
PGSC0003DMG400014388	-1.2605
PGSC0003DMG400023925	-1.26015
PGSC0003DMG400027243	-1.25855
PGSC0003DMG400012662	-1.25612
PGSC0003DMG400010334	-1.25543
PGSC0003DMG400017246	-1.25275
PGSC0003DMG400018735	-1.25221
PGSC0003DMG402015759	-1.25049
PGSC0003DMG400020326	-1.25039
PGSC0003DMG400021927	-1.25033
PGSC0003DMG400002697	-1.25008
PGSC0003DMG400011374	-1.24932
PGSC0003DMG401005881	-1.24911
PGSC0003DMG400001367	-1.24689
PGSC0003DMG400009340	-1.2409
PGSC0003DMG400012894	-1.23866
PGSC0003DMG401008489	-1.23667
PGSC0003DMG401025557	-1.23354
PGSC0003DMG400002189	-1.23347
PGSC0003DMG400013810	-1.23132
PGSC0003DMG400005562	-1.22945
PGSC0003DMG400012279	-1.22894
PGSC0003DMG400023797	-1.22891
PGSC0003DMG400020049	-1.22422
PGSC0003DMG400006837	-1.22059
PGSC0003DMG400009081	-1.21682
PGSC0003DMG400009339	-1.21549
PGSC0003DMG400016541	-1.2151
PGSC0003DMG400010759	-1.21399
PGSC0003DMG400020637	-1.21249
PGSC0003DMG400012991	-1.21011
PGSC0003DMG400042905	-1.20609
PGSC0003DMG400022308	-1.20598
PGSC0003DMG400012607	-1.20407
PGSC0003DMG401001724	-1.19828
PGSC0003DMG400032169	-1.19812
PGSC0003DMG400042598	-1.19739
PGSC0003DMG400028681	-1.19486
PGSC0003DMG400022308	-1.19065
PGSC0003DMG401024480	-1.18988
PGSC0003DMG400012228	-1.18952
PGSC0003DMG400033944	-1.18854
PGSC0003DMG400002398	-1.18835
PGSC0003DMG400024855	-1.18817
PGSC0003DMG400000965	-1.18813
PGSC0003DMG400001573	-1.18788
PGSC0003DMG400029663	-1.18729
PGSC0003DMG401002397	-1.18582
PGSC0003DMG402028027	-1.18446
PGSC0003DMG400029585	-1.17831
PGSC0003DMG400007073	-1.17778
PGSC0003DMG400000412	-1.17725
PGSC0003DMG401028785	-1.17168
PGSC0003DMG400028245	-1.16923
PGSC0003DMG400031457	-1.16768
PGSC0003DMG400025982	-1.16743
PGSC0003DMG400034814	-1.16626
PGSC0003DMG400030023	-1.16356
PGSC0003DMG402020339	-1.16353
PGSC0003DMG400011047	-1.16326
PGSC0003DMG400025308	-1.15923
PGSC0003DMG400021247	-1.15857
PGSC0003DMG400027701	-1.15812
PGSC0003DMG400006838	-1.15613
PGSC0003DMG400029398	-1.15528
PGSC0003DMG400022691	-1.15315
PGSC0003DMG400017913	-1.15176
PGSC0003DMG400007999	-1.15091
PGSC0003DMG400016221	-1.15037
PGSC0003DMG400008591	-1.14959
PGSC0003DMG400037309	-1.14935
PGSC0003DMG400001904	-1.14849
PGSC0003DMG400016870	-1.14349
PGSC0003DMG400001707	-1.1431
PGSC0003DMG400023619	-1.14106
PGSC0003DMG400018610	-1.13991
PGSC0003DMG400013309	-1.13936
PGSC0003DMG400025263	-1.13931
PGSC0003DMG400016814	-1.13489
PGSC0003DMG400002398	-1.13413
PGSC0003DMG400027135	-1.13362
PGSC0003DMG400016774	-1.13174
PGSC0003DMG400001927	-1.12899
PGSC0003DMG400025160	-1.12759
PGSC0003DMG401004334	-1.12617
PGSC0003DMG400018180	-1.12466
PGSC0003DMG400023744	-1.12385
PGSC0003DMG400012707	-1.12322
PGSC0003DMG400014755	-1.1229
PGSC0003DMG400000986	-1.12159
PGSC0003DMG400012228	-1.12139
PGSC0003DMG400005604	-1.12138
PGSC0003DMG400009743	-1.11956
PGSC0003DMG400033090	-1.11739
PGSC0003DMG400019607	-1.11521
PGSC0003DMG400012210	-1.11514
PGSC0003DMG400008660	-1.11452
PGSC0003DMG400027746	-1.11402
PGSC0003DMG400020656	-1.11296
PGSC0003DMG401015043	-1.11278
PGSC0003DMG400013484	-1.11106
PGSC0003DMG400025497	-1.11089
PGSC0003DMG400000009	-1.10836
PGSC0003DMG400028050	-1.10419
PGSC0003DMG400003688	-1.10414
PGSC0003DMG400026888	-1.1034
PGSC0003DMG400003867	-1.10163
PGSC0003DMG400020639	-1.09773
PGSC0003DMG400000501	-1.09705
PGSC0003DMG400031454	-1.09626
PGSC0003DMG400003180	-1.09559
PGSC0003DMG400012063	-1.09368
PGSC0003DMG400017340	-1.09081
PGSC0003DMG400002851	-1.09037
PGSC0003DMG400006869	-1.08869
PGSC0003DMG400007257	-1.08723
PGSC0003DMG400019202	-1.08658
PGSC0003DMG400030521	-1.08283
PGSC0003DMG400017862	-1.08253
PGSC0003DMG400005936	-1.0821
PGSC0003DMG400016280	-1.0819
PGSC0003DMG401003286	-1.08115
PGSC0003DMG400027667	-1.07976
PGSC0003DMG400021170	-1.07683
PGSC0003DMG400000417	-1.07567
PGSC0003DMG400002600	-1.07522
PGSC0003DMG400022938	-1.07507
PGSC0003DMG400017862	-1.07458
PGSC0003DMG400012101	-1.07067
PGSC0003DMG400002351	-1.06908
PGSC0003DMG400012557	-1.0664
PGSC0003DMG400020779	-1.0631
PGSC0003DMG401022314	-1.06299
PGSC0003DMG400023472	-1.06102
PGSC0003DMG400000417	-1.05839
PGSC0003DMG401005938	-1.05818
PGSC0003DMG400032145	-1.05436
PGSC0003DMG400003144	-1.05359
PGSC0003DMG400040173	-1.05333
PGSC0003DMG400008677	-1.0526
PGSC0003DMG400009340	-1.05124
PGSC0003DMG400005939	-1.04941
PGSC0003DMG401019213	-1.04857
PGSC0003DMG400028418	-1.04817
PGSC0003DMG400025479	-1.04616
PGSC0003DMG400022655	-1.04589
PGSC0003DMG400024341	-1.04359
PGSC0003DMG400023144	-1.04352
PGSC0003DMG401019213	-1.04159
PGSC0003DMG400005661	-1.04009
PGSC0003DMG400015318	-1.0379
PGSC0003DMG400012063	-1.03747
PGSC0003DMG400006101	-1.0367
PGSC0003DMG400006101	-1.03557
PGSC0003DMG400017231	-1.03513
PGSC0003DMG400017517	-1.03205
PGSC0003DMG400007119	-1.02964
PGSC0003DMG400030867	-1.02833
PGSC0003DMG400006226	-1.02813
PGSC0003DMG400042445	-1.026
PGSC0003DMG402028027	-1.02538
PGSC0003DMG400012522	-1.02491
PGSC0003DMG400023144	-1.02332
PGSC0003DMG400006918	-1.0214
PGSC0003DMG400022705	-1.02109
PGSC0003DMG400003607	-1.01969
PGSC0003DMG400027686	-1.01856
PGSC0003DMG401005938	-1.01742
PGSC0003DMG401016146	-1.01632
PGSC0003DMG400027010	-1.0162
PGSC0003DMG400011236	-1.01475
PGSC0003DMG400038389	-1.01272
PGSC0003DMG400005571	-1.01237
PGSC0003DMG400024246	-1.00869
PGSC0003DMG403005911	-1.0082
PGSC0003DMG402008946	-1.0076
PGSC0003DMG400023159	-1.00741
PGSC0003DMG400004083	-1.00656
PGSC0003DMG400006604	-1.0046
PGSC0003DMG400026275	-1.00154
PGSC0003DMG400018144	-0.999332
PGSC0003DMG400031263	-0.997842
PGSC0003DMG400017189	-0.994718
PGSC0003DMG400024689	-0.992606
PGSC0003DMG400022915	-0.991512
PGSC0003DMG400044116	-0.99069
PGSC0003DMG400008867	-0.988239
PGSC0003DMG400010761	-0.986857
PGSC0003DMG400023472	-0.983127
PGSC0003DMG400030836	-0.97687
PGSC0003DMG400038332	-0.975717
PGSC0003DMG400023472	-0.975127
PGSC0003DMG400025645	-0.97508
PGSC0003DMG400029324	-0.974988
PGSC0003DMG400002167	-0.973631
PGSC0003DMG400024246	-0.972529
PGSC0003DMG400007458	-0.971941
PGSC0003DMG400026631	-0.968935
PGSC0003DMG400012228	-0.967244
PGSC0003DMG400017577	-0.963131
PGSC0003DMG400031771	-0.962026
PGSC0003DMG400015679	-0.958498
PGSC0003DMG400024097	-0.958209
PGSC0003DMG400009142	-0.957616
PGSC0003DMG400017862	-0.957094
PGSC0003DMG400024717	-0.956788
PGSC0003DMG400010641	-0.955447
PGSC0003DMG400033143	-0.954186
PGSC0003DMG400024327	-0.952549
PGSC0003DMG401005938	-0.948422
PGSC0003DMG400023512	-0.940758
PGSC0003DMG400020570	-0.940301
PGSC0003DMG400001912	-0.936468
PGSC0003DMG400029839	-0.936398
PGSC0003DMG400001353	-0.935539
PGSC0003DMG400018823	-0.934832
PGSC0003DMG400013494	-0.934216
PGSC0003DMG400012937	-0.932387
PGSC0003DMG402011204	-0.930384
PGSC0003DMG400011880	-0.928817
PGSC0003DMG400018344	-0.927616
PGSC0003DMG400018635	-0.926638
PGSC0003DMG400017986	-0.926253
PGSC0003DMG400013638	-0.924416
PGSC0003DMG400025818	-0.924374
PGSC0003DMG401004902	-0.92416
PGSC0003DMG400020370	-0.920653
PGSC0003DMG400021443	-0.920101
PGSC0003DMG400025862	-0.919686
PGSC0003DMG400008744	-0.918704
PGSC0003DMG400009613	-0.918567
PGSC0003DMG400029023	-0.918312
PGSC0003DMG400012715	-0.917661
PGSC0003DMG400009946	-0.915889
PGSC0003DMG403024882	-0.91573
PGSC0003DMG400029452	-0.915649
PGSC0003DMG400024327	-0.915586
PGSC0003DMG400036887	-0.912776
PGSC0003DMG400027456	-0.91269
PGSC0003DMG400010862	-0.912119
PGSC0003DMG400008591	-0.910991
PGSC0003DMG400028063	-0.910872
PGSC0003DMG400028021	-0.910798
PGSC0003DMG400018114	-0.910173
PGSC0003DMG400005791	-0.90953
PGSC0003DMG400004898	-0.908844
PGSC0003DMG400009992	-0.908781
PGSC0003DMG400008358	-0.908238
PGSC0003DMG400017862	-0.90817
PGSC0003DMG400008004	-0.906601
PGSC0003DMG400031043	-0.905873
PGSC0003DMG400018517	-0.905127
PGSC0003DMG401024815	-0.904145
PGSC0003DMG400003225	-0.904119
PGSC0003DMG400017185	-0.903534
PGSC0003DMG400018435	-0.902827
PGSC0003DMG400017340	-0.902473
PGSC0003DMG400013438	-0.90205
PGSC0003DMG400006485	-0.900183
PGSC0003DMG400021778	-0.899986
PGSC0003DMG400019611	-0.899979
PGSC0003DMG400000871	-0.898386
PGSC0003DMG400005460	-0.896082
PGSC0003DMG402012477	-0.896035
PGSC0003DMG402013278	-0.89392
PGSC0003DMG400015551	-0.893719
PGSC0003DMG400015496	-0.892675
PGSC0003DMG400024857	-0.892003
PGSC0003DMG400022906	-0.891816
PGSC0003DMG400046040	-0.890623
PGSC0003DMG400033650	-0.889402
PGSC0003DMG400030896	-0.88345
PGSC0003DMG400027010	-0.883246
PGSC0003DMG400042390	-0.880758
PGSC0003DMG400003813	-0.880463
PGSC0003DMG400009946	-0.878753
PGSC0003DMG400020370	-0.878717
PGSC0003DMG400026095	-0.875843
PGSC0003DMG403003730	-0.874925
PGSC0003DMG400021438	-0.87431
PGSC0003DMG400008591	-0.872574
PGSC0003DMG400019526	-0.872108
PGSC0003DMG400020134	-0.870357
PGSC0003DMG400001805	-0.869935
PGSC0003DMG400027544	-0.868334
PGSC0003DMG401012227	-0.868204
PGSC0003DMG400000591	-0.866656
PGSC0003DMG400006894	-0.86536
PGSC0003DMG400024327	-0.865011
PGSC0003DMG400034308	-0.863944
PGSC0003DMG400024499	-0.863921
PGSC0003DMG400030335	-0.863253
PGSC0003DMG400006303	-0.860031
PGSC0003DMG400032146	-0.858212
PGSC0003DMG400003082	-0.856316
PGSC0003DMG400026941	-0.855975
PGSC0003DMG401029709	-0.855182
PGSC0003DMG400012169	-0.853303
PGSC0003DMG400009142	-0.850377
PGSC0003DMG401025083	-0.849839
PGSC0003DMG400012937	-0.847335
PGSC0003DMG400028459	-0.847173
PGSC0003DMG400021196	-0.844107
PGSC0003DMG400012670	-0.842584
PGSC0003DMG400012670	-0.842215
PGSC0003DMG400025070	-0.841926
PGSC0003DMG400018651	-0.841219
PGSC0003DMG400002529	-0.839349
PGSC0003DMG400008358	-0.837895
PGSC0003DMG400014102	-0.834298
PGSC0003DMG400018282	-0.833193
PGSC0003DMG400017524	-0.833143
PGSC0003DMG400002904	-0.83314
PGSC0003DMG400004854	-0.831648
PGSC0003DMG400009296	-0.831341
PGSC0003DMG400009269	-0.831255
PGSC0003DMG401008915	-0.828627
PGSC0003DMG400008961	-0.828177
PGSC0003DMG400023536	-0.827307
PGSC0003DMG400025982	-0.827254
PGSC0003DMG400000168	-0.824837
PGSC0003DMG400005494	-0.824167
PGSC0003DMG400007294	-0.823076
PGSC0003DMG400007903	-0.822841
PGSC0003DMG400030335	-0.821886
PGSC0003DMG400001528	-0.820654
PGSC0003DMG400028063	-0.81835
PGSC0003DMG400003468	-0.816627
PGSC0003DMG400001805	-0.815634
PGSC0003DMG400021272	-0.81406
PGSC0003DMG400010126	-0.813733
PGSC0003DMG400017247	-0.813365
PGSC0003DMG402001013	-0.811543
PGSC0003DMG400001041	-0.811494
PGSC0003DMG400004101	-0.80878
PGSC0003DMG400021343	-0.806083
PGSC0003DMG400023345	-0.803961
PGSC0003DMG400021456	-0.802097
PGSC0003DMG400034438	-0.801337
PGSC0003DMG400012721	-0.80057
PGSC0003DMG400021343	-0.799598
PGSC0003DMG400007097	-0.799354
PGSC0003DMG400009650	-0.796551
PGSC0003DMG400022235	-0.794925
PGSC0003DMG400024717	-0.793113
PGSC0003DMG400003457	-0.79302
PGSC0003DMG400003120	-0.792529
PGSC0003DMG400019677	-0.79249
PGSC0003DMG400008947	-0.79124
PGSC0003DMG400013398	-0.789265
PGSC0003DMG402019982	-0.785722
PGSC0003DMG401000722	-0.784043
PGSC0003DMG400032199	-0.783923
PGSC0003DMG400018651	-0.783842
PGSC0003DMG400006303	-0.779476
PGSC0003DMG400010285	-0.777573
PGSC0003DMG400006416	-0.776751
PGSC0003DMG400006622	-0.771918
PGSC0003DMG400021272	-0.770073
PGSC0003DMG400002529	-0.767233
PGSC0003DMG400024327	-0.766214
PGSC0003DMG400027721	-0.763528
PGSC0003DMG400009613	-0.763364
PGSC0003DMG400046345	-0.762614
PGSC0003DMG400000236	-0.759347
PGSC0003DMG400026473	-0.756279
PGSC0003DMG400010510	-0.755971
PGSC0003DMG400012512	-0.754577
PGSC0003DMG401005570	-0.752884
PGSC0003DMG400033650	-0.751475
PGSC0003DMG400015241	-0.751212
PGSC0003DMG400013910	-0.749851
PGSC0003DMG400017597	-0.747421
PGSC0003DMG400041220	-0.746953
PGSC0003DMG400018435	-0.744491
PGSC0003DMG400031789	-0.742331
PGSC0003DMG400022315	-0.741849
PGSC0003DMG400003102	-0.740927
PGSC0003DMG400008873	-0.738706
PGSC0003DMG400022716	-0.737863
PGSC0003DMG402025438	-0.737157
PGSC0003DMG400012563	-0.736778
PGSC0003DMG400001195	-0.735614
PGSC0003DMG400001063	-0.735191
PGSC0003DMG400003045	-0.734951
PGSC0003DMG400030865	-0.733926
PGSC0003DMG400007780	-0.732414
PGSC0003DMG400015551	-0.731018
PGSC0003DMG400000802	-0.729398
PGSC0003DMG400008431	-0.727792
PGSC0003DMG400012284	-0.726876
PGSC0003DMG400031004	-0.726529
PGSC0003DMG400032160	-0.725084
PGSC0003DMG400013429	-0.723717
PGSC0003DMG400012063	-0.723637
PGSC0003DMG400009637	-0.723463
PGSC0003DMG400014858	-0.721454
PGSC0003DMG400011499	-0.720849
PGSC0003DMG402026045	-0.720715
PGSC0003DMG400020035	-0.719276
PGSC0003DMG400006276	-0.718936
PGSC0003DMG400010834	-0.718246
PGSC0003DMG400019611	-0.717658
PGSC0003DMG400017493	-0.716599
PGSC0003DMG400024720	-0.716281
PGSC0003DMG400029370	-0.714664
PGSC0003DMG400024260	-0.713331
PGSC0003DMG402011899	-0.711169
PGSC0003DMG402017239	-0.710775
PGSC0003DMG400011721	-0.709751
PGSC0003DMG400005011	-0.709553
PGSC0003DMG400028321	-0.70875
PGSC0003DMG400003988	-0.708362
PGSC0003DMG400017895	-0.707821
PGSC0003DMG400013430	-0.706317
PGSC0003DMG400015857	-0.7063
PGSC0003DMG400027201	-0.705675
PGSC0003DMG400021676	-0.702379
PGSC0003DMG400020298	-0.701196
PGSC0003DMG400028567	-0.692888
PGSC0003DMG400032824	-0.692294
PGSC0003DMG400014391	-0.692152
PGSC0003DMG400001809	-0.691035
PGSC0003DMG400017156	-0.688697
PGSC0003DMG400009307	-0.688548
PGSC0003DMG400003615	-0.686307
PGSC0003DMG400032160	-0.684941
PGSC0003DMG400009924	-0.682456
PGSC0003DMG400046629	-0.68192
PGSC0003DMG400001711	-0.680343
PGSC0003DMG400003524	-0.676811
PGSC0003DMG400006312	-0.67616
PGSC0003DMG400007074	-0.675885
PGSC0003DMG400002007	-0.674347
PGSC0003DMG400006402	-0.673864
PGSC0003DMG400015225	-0.672266
PGSC0003DMG400025692	-0.671517
PGSC0003DMG400031043	-0.667882
PGSC0003DMG400007627	-0.666246
PGSC0003DMG400021436	-0.665786
PGSC0003DMG400030434	-0.663618
PGSC0003DMG400015553	-0.663465
PGSC0003DMG400025791	-0.66338
PGSC0003DMG400028451	-0.663307
PGSC0003DMG400003575	-0.661641
PGSC0003DMG400044580	-0.660079
PGSC0003DMG401030532	-0.659526
PGSC0003DMG400010637	-0.65811
PGSC0003DMG400015212	-0.656576
PGSC0003DMG400008367	-0.655944
PGSC0003DMG400021343	-0.655553
PGSC0003DMG400026821	-0.655367
PGSC0003DMG400023159	-0.654022
PGSC0003DMG400034309	-0.653467
PGSC0003DMG400024844	-0.648806
PGSC0003DMG400006841	-0.648701
PGSC0003DMG400009315	-0.648686
PGSC0003DMG403030532	-0.648044
PGSC0003DMG400015263	-0.648029
PGSC0003DMG400011909	-0.646894
PGSC0003DMG402012723	-0.646848
PGSC0003DMG402015684	-0.645074
PGSC0003DMG401021901	-0.644229
PGSC0003DMG400006894	-0.64258
PGSC0003DMG400030928	-0.64251
PGSC0003DMG400001907	-0.641925
PGSC0003DMG400022692	-0.641317
PGSC0003DMG400005219	-0.639712
PGSC0003DMG400043451	-0.639325
PGSC0003DMG400003369	-0.638132
PGSC0003DMG400030434	-0.637949
PGSC0003DMG400009315	-0.637503
PGSC0003DMG400021436	-0.63614
PGSC0003DMG400017524	-0.635344
PGSC0003DMG400031053	-0.633168
PGSC0003DMG400011580	-0.63267
PGSC0003DMG400029741	-0.631216
PGSC0003DMG402004894	-0.631153
PGSC0003DMG400019396	-0.630672
PGSC0003DMG400024923	-0.629276
PGSC0003DMG400028241	-0.627014
PGSC0003DMG400026211	-0.622851
PGSC0003DMG400015263	-0.621951
PGSC0003DMG400007201	-0.621422
PGSC0003DMG400007317	-0.621151
PGSC0003DMG400017493	-0.620332
PGSC0003DMG400031344	-0.616534
PGSC0003DMG400016686	-0.615997
PGSC0003DMG400029419	-0.615734
PGSC0003DMG400039591	-0.61456
PGSC0003DMG400001706	-0.613585
PGSC0003DMG400009384	-0.613103
PGSC0003DMG403030532	-0.612394
PGSC0003DMG400009650	-0.610984
PGSC0003DMG400006877	-0.610079
PGSC0003DMG400024259	-0.610052
PGSC0003DMG400023282	-0.607806
PGSC0003DMG400018414	-0.60734
PGSC0003DMG400016721	-0.606052
PGSC0003DMG400018789	-0.604393
PGSC0003DMG400003048	-0.603831
PGSC0003DMG400031203	-0.603356
PGSC0003DMG400031455	-0.601282
PGSC0003DMG400021641	-0.601208
PGSC0003DMG400022383	-0.601027
PGSC0003DMG400011745	-0.599497
PGSC0003DMG400001449	-0.598331
PGSC0003DMG400018414	-0.597183
PGSC0003DMG400006416	-0.597064
PGSC0003DMG400022347	-0.595925
PGSC0003DMG400029289	-0.594916
PGSC0003DMG400002506	-0.594909
PGSC0003DMG400022701	-0.594688
PGSC0003DMG400027718	-0.594034
PGSC0003DMG400023466	-0.593673
PGSC0003DMG400013804	-0.591948
PGSC0003DMG400031844	-0.591874
PGSC0003DMG400023534	-0.590956
PGSC0003DMG400022891	-0.589717
PGSC0003DMG400023637	-0.589358
PGSC0003DMG400033682	-0.587869
PGSC0003DMG400022345	-0.586717
PGSC0003DMG400015263	-0.586443
PGSC0003DMG400002745	-0.583722
PGSC0003DMG400021254	-0.583147
PGSC0003DMG400000952	-0.58197
PGSC0003DMG401027033	-0.581924
PGSC0003DMG400010130	-0.581817
PGSC0003DMG400022304	-0.580084
PGSC0003DMG400021476	-0.577296
PGSC0003DMG400007987	-0.57658
PGSC0003DMG400013656	-0.57587
PGSC0003DMG400026503	-0.574214
PGSC0003DMG400046324	-0.570761
PGSC0003DMG400018231	-0.570529
PGSC0003DMG400003197	-0.569777
PGSC0003DMG400018294	-0.569434
PGSC0003DMG400000600	-0.566595
PGSC0003DMG402024074	-0.565599
PGSC0003DMG400024246	-0.565559
PGSC0003DMG400012681	-0.562808
PGSC0003DMG400001042	-0.562537
PGSC0003DMG400014136	-0.562025
PGSC0003DMG402009562	-0.561964
PGSC0003DMG400025479	-0.55792
PGSC0003DMG400000951	-0.555582
PGSC0003DMG400029724	-0.550056
PGSC0003DMG400025459	-0.542414
PGSC0003DMG400008358	-0.54078
PGSC0003DMG400001042	-0.539744
PGSC0003DMG400021081	-0.530117
PGSC0003DMG400025859	-0.52908
PGSC0003DMG400017824	-0.525528
PGSC0003DMG400001809	-0.52502
PGSC0003DMG400027570	-0.524749
PGSC0003DMG400003992	-0.518986
PGSC0003DMG400004613	-0.518447
PGSC0003DMG400002504	-0.518425
PGSC0003DMG400009314	-0.516972
PGSC0003DMG400001042	-0.511594
PGSC0003DMG400007074	-0.511417
PGSC0003DMG400029419	-0.510464
PGSC0003DMG401022202	-0.510343
PGSC0003DMG400006181	-0.507824
PGSC0003DMG400018133	-0.50678
PGSC0003DMG400009316	-0.506274
PGSC0003DMG400009936	-0.504708
PGSC0003DMG400024499	-0.503193
PGSC0003DMG400021264	-0.495981
PGSC0003DMG400036976	-0.49597
PGSC0003DMG400002686	-0.495541
PGSC0003DMG400016127	-0.493506
PGSC0003DMG400012828	-0.491763
PGSC0003DMG401012897	-0.491726
PGSC0003DMG400027249	-0.4914
PGSC0003DMG400015222	-0.490651
PGSC0003DMG400011745	-0.490555
PGSC0003DMG400022304	-0.489606
PGSC0003DMG400031344	-0.487742
PGSC0003DMG400008182	-0.487524
PGSC0003DMG400018311	-0.486891
PGSC0003DMG400025136	-0.48562
PGSC0003DMG400023357	-0.482406
PGSC0003DMG400006506	-0.479878
PGSC0003DMG400022157	-0.47915
PGSC0003DMG400030540	-0.478285
PGSC0003DMG400025791	-0.478103
PGSC0003DMG400002944	-0.478016
PGSC0003DMG402006561	-0.477486
PGSC0003DMG400009353	-0.475417
PGSC0003DMG400018307	-0.475044
PGSC0003DMG400021582	-0.472221
PGSC0003DMG400028632	-0.470433
PGSC0003DMG400028375	-0.470207
PGSC0003DMG400024082	-0.468978
PGSC0003DMG400028342	-0.468658
PGSC0003DMG400010738	-0.46817
PGSC0003DMG400013655	-0.466638
PGSC0003DMG400016686	-0.464551
PGSC0003DMG400006840	-0.46413
PGSC0003DMG400028533	-0.457742
PGSC0003DMG400031242	-0.454314
PGSC0003DMG400006385	-0.451944
PGSC0003DMG402030580	-0.451224
PGSC0003DMG400014800	-0.44973
PGSC0003DMG400007074	-0.445643
PGSC0003DMG400008182	-0.441041
PGSC0003DMG400030844	-0.440876
PGSC0003DMG400030574	-0.438418
PGSC0003DMG400019414	-0.436964
PGSC0003DMG400028320	-0.434503
PGSC0003DMG400024391	-0.433185
PGSC0003DMG400001777	-0.431749
PGSC0003DMG400033683	-0.429533
PGSC0003DMG400022700	-0.425988
PGSC0003DMG400021614	-0.425655
PGSC0003DMG400027291	-0.4195
PGSC0003DMG400017517	-0.419472
PGSC0003DMG400029847	-0.419009
PGSC0003DMG400021791	-0.418807
PGSC0003DMG400028375	-0.417707
PGSC0003DMG400019081	-0.416722
PGSC0003DMG400021436	-0.414174
PGSC0003DMG400024209	-0.414066
PGSC0003DMG400008164	-0.411019
PGSC0003DMG400004966	-0.407658
PGSC0003DMG400029350	-0.404958
PGSC0003DMG401020664	-0.403785
PGSC0003DMG402019982	-0.399393
PGSC0003DMG401018223	-0.396986
PGSC0003DMG400001841	-0.392863
PGSC0003DMG400007861	-0.392538
PGSC0003DMG401018223	-0.392457
PGSC0003DMG400011499	-0.390435
PGSC0003DMG400016217	-0.389357
PGSC0003DMG400016259	-0.387904
PGSC0003DMG400044226	-0.387501
PGSC0003DMG400002914	-0.385374
PGSC0003DMG401014852	-0.384124
PGSC0003DMG400029941	-0.382244
PGSC0003DMG400004165	-0.381423
PGSC0003DMG400021996	-0.379744
PGSC0003DMG400012753	-0.378603
PGSC0003DMG400012828	-0.372658
PGSC0003DMG400022413	-0.371481
PGSC0003DMG400011005	-0.370739
PGSC0003DMG400030844	-0.365369
PGSC0003DMG401022202	-0.364033
PGSC0003DMG402004894	-0.356349
PGSC0003DMG400008200	-0.353958
PGSC0003DMG400023569	-0.353278
PGSC0003DMG400000156	-0.3486
PGSC0003DMG400029174	-0.345766
PGSC0003DMG400006354	-0.345092
PGSC0003DMG400015444	-0.343647
PGSC0003DMG400017602	-0.343367
PGSC0003DMG400007457	-0.342732
PGSC0003DMG400005182	-0.342657
PGSC0003DMG400015331	-0.338829
PGSC0003DMG400009999	-0.338297
PGSC0003DMG400000156	-0.338147
PGSC0003DMG400003711	-0.336663
PGSC0003DMG400003565	-0.335301
PGSC0003DMG400018150	-0.333826
PGSC0003DMG400026105	-0.331644
PGSC0003DMG400019103	-0.331595
PGSC0003DMG400009956	-0.330244
PGSC0003DMG400019881	-0.327539
PGSC0003DMG400033149	-0.327367
PGSC0003DMG400017119	-0.32667
PGSC0003DMG400020464	-0.325414
PGSC0003DMG400008940	-0.324606
PGSC0003DMG400012753	-0.322847
PGSC0003DMG400000156	-0.320459
PGSC0003DMG400012434	-0.313518
PGSC0003DMG400007929	-0.310548
PGSC0003DMG400004036	-0.3099
PGSC0003DMG400016721	-0.303142
PGSC0003DMG400005246	-0.302025
PGSC0003DMG400023184	-0.299897
PGSC0003DMG400008940	-0.296805
PGSC0003DMG400027241	-0.293129
PGSC0003DMG400018669	-0.290457
PGSC0003DMG400011721	-0.28904
PGSC0003DMG400000637	-0.285306
PGSC0003DMG400026068	-0.284987
PGSC0003DMG400007679	-0.284559
PGSC0003DMG400007679	-0.282558
PGSC0003DMG400001708	-0.281171
PGSC0003DMG400021582	-0.280941
PGSC0003DMG400005744	-0.280591
PGSC0003DMG400027566	-0.271971
PGSC0003DMG400000359	-0.269705
PGSC0003DMG400028520	-0.269517
PGSC0003DMG400013608	-0.265243
PGSC0003DMG400013634	-0.264249
PGSC0003DMG400016004	-0.263698
PGSC0003DMG400044110	-0.258397
PGSC0003DMG400005182	-0.258138
PGSC0003DMG400012261	-0.25388
PGSC0003DMG400003897	-0.249986
PGSC0003DMG400000156	-0.249622
PGSC0003DMG400007074	-0.24954
PGSC0003DMG402022737	-0.248044
PGSC0003DMG400015342	-0.246812
PGSC0003DMG402027553	-0.239792
PGSC0003DMG400006354	-0.235811
PGSC0003DMG400028420	-0.235638
PGSC0003DMG400011950	-0.232177
PGSC0003DMG400013649	-0.231565
PGSC0003DMG402001731	-0.230155
PGSC0003DMG400000156	-0.227713
PGSC0003DMG400032264	-0.225213
PGSC0003DMG400020370	-0.22403
PGSC0003DMG402022640	-0.223743
PGSC0003DMG400014710	-0.219157
PGSC0003DMG400023184	-0.218036
PGSC0003DMG400023197	-0.216847
PGSC0003DMG400011721	-0.215287
PGSC0003DMG400018738	-0.215062
PGSC0003DMG400016120	-0.212128
PGSC0003DMG401018895	-0.206983
PGSC0003DMG400016361	-0.202986
PGSC0003DMG400018738	-0.197572
PGSC0003DMG400016484	-0.196545
PGSC0003DMG400007665	-0.195502
PGSC0003DMG401008890	-0.195266
PGSC0003DMG400021561	-0.192136
PGSC0003DMG400012615	-0.190935
PGSC0003DMG400022778	-0.189948
PGSC0003DMG400016007	-0.189561
PGSC0003DMG400001932	-0.186386
PGSC0003DMG400006604	-0.183084
PGSC0003DMG400005955	-0.177839
PGSC0003DMG400006354	-0.173906
PGSC0003DMG401025831	-0.167386
PGSC0003DMG400022700	-0.165965
PGSC0003DMG402028933	-0.164411
PGSC0003DMG400019396	-0.152884
PGSC0003DMG400025017	-0.150846
PGSC0003DMG400028420	-0.148173
PGSC0003DMG402020367	-0.147494
PGSC0003DMG400027849	-0.144081
PGSC0003DMG400023402	-0.142275
PGSC0003DMG400033874	-0.139301
PGSC0003DMG400018761	-0.138384
PGSC0003DMG400011981	-0.13788
PGSC0003DMG400003147	-0.137282
PGSC0003DMG400016529	-0.13684
PGSC0003DMG400011380	-0.135668
PGSC0003DMG400034369	-0.134402
PGSC0003DMG400031362	-0.133766
PGSC0003DMG400028021	-0.13325
PGSC0003DMG400016120	-0.131432
PGSC0003DMG400015241	-0.129675
PGSC0003DMG400015280	-0.128652
PGSC0003DMG400013585	-0.12642
PGSC0003DMG400002045	-0.125087
PGSC0003DMG400000676	-0.123823
PGSC0003DMG400017517	-0.123221
PGSC0003DMG400018490	-0.122875
PGSC0003DMG400024700	-0.12223
PGSC0003DMG400012191	-0.119946
PGSC0003DMG400000214	-0.115596
PGSC0003DMG400018275	-0.114871
PGSC0003DMG400002613	-0.11291
PGSC0003DMG400006139	-0.112631
PGSC0003DMG400025025	-0.103479
PGSC0003DMG400007857	-0.10042
PGSC0003DMG400022701	-0.0939577
PGSC0003DMG400016484	-0.0939231
PGSC0003DMG400000332	-0.0918592
PGSC0003DMG400002512	-0.0863294
PGSC0003DMG400006801	-0.0754885
PGSC0003DMG400007982	-0.0751958
PGSC0003DMG401029805	-0.0746386
PGSC0003DMG402026197	-0.0744439
PGSC0003DMG400035559	-0.0681306
PGSC0003DMG400021375	-0.0673112
PGSC0003DMG400015530	-0.0603166
PGSC0003DMG400008440	-0.0589962
PGSC0003DMG400017184	-0.0552822
PGSC0003DMG400002719	-0.0503691
PGSC0003DMG400024249	-0.0498893
PGSC0003DMG400017936	-0.0492565
PGSC0003DMG400015744	-0.0452403
PGSC0003DMG400029350	-0.0423898
PGSC0003DMG400024700	-0.0409116
PGSC0003DMG400025240	-0.0371518
PGSC0003DMG400020962	-0.0365817
PGSC0003DMG400019254	-0.036207
PGSC0003DMG400007035	-0.035153
PGSC0003DMG400002047	-0.0346791
PGSC0003DMG400046676	-0.0286811
PGSC0003DMG400019523	-0.02768
PGSC0003DMG400033693	-0.0203491
PGSC0003DMG400011277	-0.0172709
PGSC0003DMG400001969	-0.0164084
PGSC0003DMG400003115	-0.00792553
PGSC0003DMG400028808	-0.00708687
PGSC0003DMG400002620	-0.00368704
PGSC0003DMG402017239	-0.00157132
PGSC0003DMG400002613	-0.0011746
PGSC0003DMG400028531	-0.00102719
PGSC0003DMG400028725	0.00105711
PGSC0003DMG400002554	0.00410842
PGSC0003DMG400022551	0.00452023
PGSC0003DMG400007928	0.00607723
PGSC0003DMG400009399	0.00785741
PGSC0003DMG400031270	0.017342
PGSC0003DMG400006148	0.0178271
PGSC0003DMG400014262	0.0208589
PGSC0003DMG400031313	0.0212499
PGSC0003DMG400031317	0.023556
PGSC0003DMG401018219	0.0304271
PGSC0003DMG400028424	0.0377651
PGSC0003DMG400020641	0.0388611
PGSC0003DMG400027776	0.0429264
PGSC0003DMG400006139	0.0453177
PGSC0003DMG400029841	0.0474638
PGSC0003DMG400012494	0.0476375
PGSC0003DMG400015730	0.0485611
PGSC0003DMG400009701	0.0524604
PGSC0003DMG400012716	0.0537807
PGSC0003DMG400028948	0.0549586
PGSC0003DMG400016552	0.0564928
PGSC0003DMG402017239	0.0587076
PGSC0003DMG400021511	0.059789
PGSC0003DMG402021129	0.0610028
PGSC0003DMG400031414	0.0622618
PGSC0003DMG400003115	0.0667575
PGSC0003DMG400007626	0.0735694
PGSC0003DMG401019589	0.0751607
PGSC0003DMG400022932	0.0773683
PGSC0003DMG400031868	0.0800817
PGSC0003DMG400026162	0.0816992
PGSC0003DMG400024805	0.084814
PGSC0003DMG400028854	0.0890133
PGSC0003DMG400012655	0.0917002
PGSC0003DMG400000011	0.0962818
PGSC0003DMG400024951	0.098184
PGSC0003DMG400031750	0.0983471
PGSC0003DMG400000968	0.0984629
PGSC0003DMG400019523	0.102599
PGSC0003DMG401018895	0.104748
PGSC0003DMG400020170	0.105608
PGSC0003DMG400010895	0.105873
PGSC0003DMG400024951	0.108899
PGSC0003DMG400013649	0.109907
PGSC0003DMG400012494	0.109954
PGSC0003DMG400024951	0.113018
PGSC0003DMG400028809	0.115659
PGSC0003DMG400030377	0.123392
PGSC0003DMG400002719	0.131519
PGSC0003DMG402015590	0.13388
PGSC0003DMG400031317	0.134745
PGSC0003DMG400009146	0.137564
PGSC0003DMG401025899	0.1424
PGSC0003DMG400000811	0.143137
PGSC0003DMG400016006	0.143833
PGSC0003DMG400008440	0.15276
PGSC0003DMG402024871	0.153621
PGSC0003DMG400008851	0.154721
PGSC0003DMG400007427	0.158407
PGSC0003DMG400024951	0.158748
PGSC0003DMG400008091	0.159759
PGSC0003DMG400009146	0.159886
PGSC0003DMG401014805	0.160122
PGSC0003DMG400023250	0.162433
PGSC0003DMG400011072	0.163834
PGSC0003DMG400030355	0.165798
PGSC0003DMG400000676	0.165863
PGSC0003DMG400005627	0.168434
PGSC0003DMG400029329	0.170571
PGSC0003DMG402007871	0.172531
PGSC0003DMG400021978	0.179172
PGSC0003DMG400016011	0.179335
PGSC0003DMG400010579	0.179783
PGSC0003DMG400031270	0.183051
PGSC0003DMG400020685	0.184242
PGSC0003DMG402018475	0.184262
PGSC0003DMG400016314	0.184509
PGSC0003DMG400017184	0.187786
PGSC0003DMG402029471	0.189813
PGSC0003DMG400013241	0.193428
PGSC0003DMG400030692	0.194157
PGSC0003DMG400012494	0.195095
PGSC0003DMG400010213	0.195189
PGSC0003DMG400004956	0.197756
PGSC0003DMG400011072	0.198778
PGSC0003DMG400003238	0.20087
PGSC0003DMG400007427	0.206924
PGSC0003DMG400027131	0.209364
PGSC0003DMG400014222	0.210821
PGSC0003DMG400017255	0.212137
PGSC0003DMG400024925	0.212708
PGSC0003DMG400012566	0.218027
PGSC0003DMG400013179	0.228745
PGSC0003DMG400033030	0.23092
PGSC0003DMG400021605	0.231317
PGSC0003DMG400027359	0.232024
PGSC0003DMG400013823	0.232695
PGSC0003DMG400012566	0.233621
PGSC0003DMG400014978	0.238598
PGSC0003DMG400023445	0.242441
PGSC0003DMG400043220	0.243395
PGSC0003DMG400003847	0.243982
PGSC0003DMG401010988	0.244134
PGSC0003DMG400007525	0.244614
PGSC0003DMG400034107	0.246349
PGSC0003DMG401028528	0.246386
PGSC0003DMG400016625	0.247603
PGSC0003DMG400001442	0.24794
PGSC0003DMG400001842	0.248988
PGSC0003DMG400025367	0.252775
PGSC0003DMG400008939	0.257793
PGSC0003DMG400008622	0.262672
PGSC0003DMG400019106	0.26613
PGSC0003DMG400029334	0.266726
PGSC0003DMG401014805	0.271137
PGSC0003DMG400003898	0.273386
PGSC0003DMG400035361	0.276861
PGSC0003DMG400032806	0.27913
PGSC0003DMG400002512	0.280577
PGSC0003DMG400009178	0.281754
PGSC0003DMG400012100	0.281836
PGSC0003DMG400003946	0.282175
PGSC0003DMG400031270	0.283061
PGSC0003DMG400020641	0.284527
PGSC0003DMG400028724	0.28799
PGSC0003DMG400019617	0.288492
PGSC0003DMG400010738	0.288939
PGSC0003DMG400021605	0.290488
PGSC0003DMG403029631	0.298115
PGSC0003DMG400006023	0.298562
PGSC0003DMG400001099	0.300996
PGSC0003DMG402014796	0.302773
PGSC0003DMG400031014	0.303205
PGSC0003DMG400010544	0.304712
PGSC0003DMG402016696	0.304924
PGSC0003DMG400010820	0.306141
PGSC0003DMG400027855	0.307246
PGSC0003DMG400024523	0.308498
PGSC0003DMG400012925	0.309942
PGSC0003DMG402002094	0.310625
PGSC0003DMG400005211	0.316615
PGSC0003DMG400032123	0.319629
PGSC0003DMG400004940	0.321676
PGSC0003DMG402024871	0.32347
PGSC0003DMG402024871	0.326068
PGSC0003DMG400017341	0.327003
PGSC0003DMG400022383	0.327218
PGSC0003DMG400011358	0.330528
PGSC0003DMG400026329	0.332814
PGSC0003DMG400027855	0.342666
PGSC0003DMG400027195	0.344902
PGSC0003DMG400025380	0.345111
PGSC0003DMG400034731	0.346337
PGSC0003DMG400013296	0.352503
PGSC0003DMG400026009	0.353021
PGSC0003DMG400004168	0.354061
PGSC0003DMG400008596	0.356829
PGSC0003DMG400005211	0.35827
PGSC0003DMG400026199	0.358591
PGSC0003DMG400023305	0.361859
PGSC0003DMG401001610	0.365847
PGSC0003DMG400025155	0.36715
PGSC0003DMG401004867	0.367819
PGSC0003DMG402000585	0.368385
PGSC0003DMG400011065	0.369018
PGSC0003DMG400018078	0.369501
PGSC0003DMG400003238	0.369938
PGSC0003DMG400009303	0.371714
PGSC0003DMG400014507	0.372674
PGSC0003DMG400000444	0.373121
PGSC0003DMG400012709	0.373389
PGSC0003DMG401017409	0.374372
PGSC0003DMG400012916	0.375284
PGSC0003DMG400013179	0.377418
PGSC0003DMG400002724	0.379558
PGSC0003DMG400011277	0.379982
PGSC0003DMG400021389	0.383993
PGSC0003DMG400023070	0.384392
PGSC0003DMG400023358	0.388122
PGSC0003DMG400025368	0.390549
PGSC0003DMG400026491	0.390562
PGSC0003DMG401016696	0.39268
PGSC0003DMG400006346	0.392877
PGSC0003DMG400011669	0.396263
PGSC0003DMG400005404	0.396801
PGSC0003DMG401017409	0.39717
PGSC0003DMG400026127	0.398029
PGSC0003DMG400007572	0.398583
PGSC0003DMG400025133	0.399876
PGSC0003DMG400027750	0.400987
PGSC0003DMG400000444	0.401467
PGSC0003DMG400017184	0.402264
PGSC0003DMG402005337	0.403531
PGSC0003DMG400005211	0.406632
PGSC0003DMG400016293	0.407605
PGSC0003DMG400026964	0.407757
PGSC0003DMG400013692	0.408175
PGSC0003DMG400031535	0.415305
PGSC0003DMG400016242	0.41569
PGSC0003DMG400020732	0.417571
PGSC0003DMG400001162	0.417761
PGSC0003DMG400011065	0.418489
PGSC0003DMG400004168	0.420096
PGSC0003DMG400009851	0.420604
PGSC0003DMG400002728	0.423919
PGSC0003DMG400023488	0.424041
PGSC0003DMG400044445	0.425116
PGSC0003DMG400003242	0.425673
PGSC0003DMG400026670	0.428671
PGSC0003DMG400018156	0.434625
PGSC0003DMG402005859	0.437572
PGSC0003DMG400012265	0.440363
PGSC0003DMG400015969	0.442527
PGSC0003DMG400007752	0.444075
PGSC0003DMG400004168	0.4445
PGSC0003DMG400000673	0.445632
PGSC0003DMG400008690	0.446668
PGSC0003DMG400029159	0.447218
PGSC0003DMG400018078	0.447691
PGSC0003DMG400043495	0.450992
PGSC0003DMG400010736	0.45134
PGSC0003DMG400002267	0.451653
PGSC0003DMG400019919	0.454461
PGSC0003DMG400013697	0.454671
PGSC0003DMG402023448	0.457187
PGSC0003DMG400000444	0.458751
PGSC0003DMG400018988	0.459288
PGSC0003DMG402020126	0.459486
PGSC0003DMG401023104	0.461525
PGSC0003DMG400013216	0.462833
PGSC0003DMG400002928	0.463471
PGSC0003DMG400007427	0.46735
PGSC0003DMG400004761	0.472737
PGSC0003DMG400019990	0.474501
PGSC0003DMG400004995	0.474975
PGSC0003DMG400010161	0.476124
PGSC0003DMG400017843	0.486647
PGSC0003DMG400026198	0.490352
PGSC0003DMG400020685	0.490866
PGSC0003DMG400015899	0.492944
PGSC0003DMG400007654	0.493774
PGSC0003DMG401025831	0.495904
PGSC0003DMG400039661	0.496496
PGSC0003DMG400026299	0.497297
PGSC0003DMG400029292	0.497992
PGSC0003DMG401007628	0.498774
PGSC0003DMG400007128	0.502717
PGSC0003DMG400012019	0.503748
PGSC0003DMG401014557	0.503842
PGSC0003DMG400020741	0.504399
PGSC0003DMG400007589	0.504773
PGSC0003DMG400011786	0.506523
PGSC0003DMG400010736	0.508665
PGSC0003DMG400009857	0.509779
PGSC0003DMG400013663	0.511337
PGSC0003DMG400044242	0.511937
PGSC0003DMG400007141	0.512568
PGSC0003DMG400018545	0.513346
PGSC0003DMG400014140	0.515267
PGSC0003DMG400030400	0.515509
PGSC0003DMG401031202	0.522107
PGSC0003DMG402011260	0.526836
PGSC0003DMG400019647	0.529757
PGSC0003DMG400016158	0.532087
PGSC0003DMG400026817	0.532122
PGSC0003DMG400010408	0.533931
PGSC0003DMG400014477	0.534317
PGSC0003DMG400002837	0.534898
PGSC0003DMG400033581	0.535211
PGSC0003DMG400021722	0.535511
PGSC0003DMG400012020	0.536279
PGSC0003DMG400025957	0.536454
PGSC0003DMG400045083	0.537068
PGSC0003DMG400009985	0.537173
PGSC0003DMG401011260	0.537654
PGSC0003DMG400009146	0.539237
PGSC0003DMG400034882	0.541252
PGSC0003DMG400010521	0.542046
PGSC0003DMG400005024	0.544051
PGSC0003DMG400006796	0.544567
PGSC0003DMG400007478	0.546972
PGSC0003DMG402028569	0.549424
PGSC0003DMG401006147	0.549881
PGSC0003DMG400041477	0.550299
PGSC0003DMG400023475	0.553829
PGSC0003DMG400021019	0.55846
PGSC0003DMG400004788	0.558932
PGSC0003DMG403006611	0.559024
PGSC0003DMG401023672	0.559203
PGSC0003DMG400018479	0.560219
PGSC0003DMG400003749	0.5622
PGSC0003DMG400015959	0.562325
PGSC0003DMG400009985	0.564473
PGSC0003DMG400021561	0.566209
PGSC0003DMG400021035	0.566665
PGSC0003DMG402012406	0.567618
PGSC0003DMG400029557	0.568193
PGSC0003DMG400030692	0.568266
PGSC0003DMG400024011	0.56843
PGSC0003DMG400008042	0.569248
PGSC0003DMG400033873	0.569567
PGSC0003DMG400000149	0.570414
PGSC0003DMG400010088	0.57042
PGSC0003DMG400007869	0.570566
PGSC0003DMG401005300	0.572078
PGSC0003DMG400003984	0.574222
PGSC0003DMG400031778	0.575945
PGSC0003DMG403027896	0.584175
PGSC0003DMG400029557	0.589471
PGSC0003DMG400010924	0.593882
PGSC0003DMG400029895	0.596027
PGSC0003DMG400000149	0.597014
PGSC0003DMG400029810	0.598378
PGSC0003DMG400025013	0.598989
PGSC0003DMG400017666	0.600635
PGSC0003DMG402001686	0.602838
PGSC0003DMG402005959	0.603579
PGSC0003DMG400030201	0.604306
PGSC0003DMG400043108	0.60751
PGSC0003DMG400039862	0.607525
PGSC0003DMG400040776	0.611477
PGSC0003DMG400026052	0.613896
PGSC0003DMG402002094	0.614321
PGSC0003DMG400011631	0.614775
PGSC0003DMG400024642	0.614944
PGSC0003DMG400002537	0.615051
PGSC0003DMG400000462	0.615276
PGSC0003DMG400007029	0.616513
PGSC0003DMG401015362	0.618731
PGSC0003DMG400019266	0.621004
PGSC0003DMG400016121	0.621642
PGSC0003DMG400000088	0.621886
PGSC0003DMG400025772	0.626009
PGSC0003DMG400015850	0.628511
PGSC0003DMG400025169	0.629906
PGSC0003DMG400024545	0.631075
PGSC0003DMG400004436	0.631118
PGSC0003DMG400027897	0.631697
PGSC0003DMG400025512	0.632713
PGSC0003DMG400014487	0.633017
PGSC0003DMG400019266	0.634159
PGSC0003DMG400023700	0.636463
PGSC0003DMG400031420	0.637198
PGSC0003DMG400001137	0.64082
PGSC0003DMG400033020	0.641878
PGSC0003DMG400012696	0.647415
PGSC0003DMG400029406	0.647699
PGSC0003DMG400022791	0.648101
PGSC0003DMG400029432	0.648221
PGSC0003DMG400025585	0.649577
PGSC0003DMG402029166	0.650583
PGSC0003DMG400004604	0.651433
PGSC0003DMG400002837	0.652738
PGSC0003DMG400018351	0.654493
PGSC0003DMG400022264	0.655016
PGSC0003DMG400023622	0.655282
PGSC0003DMG400019135	0.657359
PGSC0003DMG402018318	0.657788
PGSC0003DMG400008622	0.658517
PGSC0003DMG400026281	0.658735
PGSC0003DMG400026913	0.658936
PGSC0003DMG400009852	0.659926
PGSC0003DMG400002581	0.660674
PGSC0003DMG400026162	0.663849
PGSC0003DMG400025319	0.664187
PGSC0003DMG400046940	0.665613
PGSC0003DMG400025465	0.665942
PGSC0003DMG400008811	0.668635
PGSC0003DMG400018434	0.668886
PGSC0003DMG400010180	0.670384
PGSC0003DMG400008622	0.67122
PGSC0003DMG400031420	0.673233
PGSC0003DMG400004340	0.674899
PGSC0003DMG400026176	0.676105
PGSC0003DMG400006940	0.67617
PGSC0003DMG403000927	0.676473
PGSC0003DMG400003548	0.677236
PGSC0003DMG400011134	0.679459
PGSC0003DMG400017629	0.680075
PGSC0003DMG402018708	0.680171
PGSC0003DMG400009771	0.680636
PGSC0003DMG400017383	0.681329
PGSC0003DMG400008622	0.681819
PGSC0003DMG403013517	0.686152
PGSC0003DMG400025087	0.687424
PGSC0003DMG400000846	0.687733
PGSC0003DMG400014158	0.689687
PGSC0003DMG400041173	0.690228
PGSC0003DMG400005438	0.690363
PGSC0003DMG400018255	0.692814
PGSC0003DMG400018220	0.695113
PGSC0003DMG400030273	0.695442
PGSC0003DMG400000673	0.696286
PGSC0003DMG400017619	0.696779
PGSC0003DMG402004079	0.697254
PGSC0003DMG400033902	0.699073
PGSC0003DMG400022458	0.699982
PGSC0003DMG400007104	0.700178
PGSC0003DMG401029877	0.70242
PGSC0003DMG400016411	0.704276
PGSC0003DMG400009358	0.705768
PGSC0003DMG400003115	0.705986
PGSC0003DMG400030389	0.708002
PGSC0003DMG401028895	0.713082
PGSC0003DMG400028468	0.713968
PGSC0003DMG400042954	0.715697
PGSC0003DMG400006084	0.716168
PGSC0003DMG400009303	0.717769
PGSC0003DMG401031520	0.718346
PGSC0003DMG400000088	0.71983
PGSC0003DMG400002658	0.722172
PGSC0003DMG400028013	0.723246
PGSC0003DMG401015205	0.724862
PGSC0003DMG400001299	0.726727
PGSC0003DMG400008622	0.727561
PGSC0003DMG400003931	0.733345
PGSC0003DMG400006494	0.734065
PGSC0003DMG400008725	0.735514
PGSC0003DMG400018417	0.735923
PGSC0003DMG400000756	0.736056
PGSC0003DMG400012012	0.736149
PGSC0003DMG400006822	0.738378
PGSC0003DMG400040046	0.740663
PGSC0003DMG400000312	0.741103
PGSC0003DMG400041467	0.741311
PGSC0003DMG400033915	0.748858
PGSC0003DMG400029583	0.74983
PGSC0003DMG400016815	0.749965
PGSC0003DMG400003322	0.752152
PGSC0003DMG400011804	0.754007
PGSC0003DMG400027196	0.754681
PGSC0003DMG400017294	0.755723
PGSC0003DMG400043768	0.75776
PGSC0003DMG400013132	0.763446
PGSC0003DMG400006291	0.765601
PGSC0003DMG400014487	0.76732
PGSC0003DMG400007128	0.76769
PGSC0003DMG400011786	0.769036
PGSC0003DMG400029399	0.773592
PGSC0003DMG400031541	0.773731
PGSC0003DMG400011090	0.7744
PGSC0003DMG402000914	0.77469
PGSC0003DMG400025737	0.777103
PGSC0003DMG401024767	0.778398
PGSC0003DMG400006932	0.778736
PGSC0003DMG400027028	0.780783
PGSC0003DMG400023666	0.781331
PGSC0003DMG400012017	0.787151
PGSC0003DMG400028407	0.791867
PGSC0003DMG400015850	0.792009
PGSC0003DMG400032149	0.792321
PGSC0003DMG400004074	0.793483
PGSC0003DMG400007341	0.797575
PGSC0003DMG400021605	0.798535
PGSC0003DMG400027711	0.804235
PGSC0003DMG400002720	0.804845
PGSC0003DMG400000572	0.805361
PGSC0003DMG400016831	0.806777
PGSC0003DMG400024429	0.809519
PGSC0003DMG400004440	0.80964
PGSC0003DMG400019128	0.810395
PGSC0003DMG400000432	0.810666
PGSC0003DMG400000808	0.810871
PGSC0003DMG400039484	0.813897
PGSC0003DMG400018434	0.814077
PGSC0003DMG400018351	0.815406
PGSC0003DMG400011375	0.815519
PGSC0003DMG400046579	0.815756
PGSC0003DMG400030402	0.8162
PGSC0003DMG400029417	0.819491
PGSC0003DMG400011169	0.823704
PGSC0003DMG400045409	0.823931
PGSC0003DMG402025809	0.824818
PGSC0003DMG402006783	0.82626
PGSC0003DMG400017838	0.826319
PGSC0003DMG400015850	0.829891
PGSC0003DMG400021415	0.832452
PGSC0003DMG400030612	0.835854
PGSC0003DMG402009338	0.83741
PGSC0003DMG400031881	0.84339
PGSC0003DMG400029583	0.843555
PGSC0003DMG400008659	0.844859
PGSC0003DMG400003619	0.846422
PGSC0003DMG400014956	0.847196
PGSC0003DMG400025103	0.847671
PGSC0003DMG400004074	0.847829
PGSC0003DMG402030805	0.852687
PGSC0003DMG400028757	0.852993
PGSC0003DMG400011627	0.85341
PGSC0003DMG400002900	0.857666
PGSC0003DMG400029334	0.86006
PGSC0003DMG400015852	0.860367
PGSC0003DMG400001272	0.860791
PGSC0003DMG400033698	0.861109
PGSC0003DMG400019883	0.86314
PGSC0003DMG400017294	0.863584
PGSC0003DMG400007067	0.867479
PGSC0003DMG400021311	0.867881
PGSC0003DMG400022472	0.868151
PGSC0003DMG400018300	0.869828
PGSC0003DMG400017891	0.869878
PGSC0003DMG400001746	0.870133
PGSC0003DMG400007149	0.872627
PGSC0003DMG400006271	0.872852
PGSC0003DMG400011618	0.874158
PGSC0003DMG400018292	0.875622
PGSC0003DMG400006344	0.881587
PGSC0003DMG400018545	0.883084
PGSC0003DMG400003187	0.886443
PGSC0003DMG400027143	0.887032
PGSC0003DMG400032149	0.887529
PGSC0003DMG400004276	0.891617
PGSC0003DMG400007913	0.891991
PGSC0003DMG400007128	0.892509
PGSC0003DMG401007028	0.896193
PGSC0003DMG400019135	0.896825
PGSC0003DMG400007842	0.897411
PGSC0003DMG400028032	0.898157
PGSC0003DMG400000431	0.898375
PGSC0003DMG400014458	0.899997
PGSC0003DMG400008888	0.900723
PGSC0003DMG400019823	0.902936
PGSC0003DMG400017054	0.902971
PGSC0003DMG400000673	0.905101
PGSC0003DMG400022678	0.910144
PGSC0003DMG400018611	0.912744
PGSC0003DMG400032149	0.913333
PGSC0003DMG400019735	0.915566
PGSC0003DMG400018416	0.917337
PGSC0003DMG400008639	0.917842
PGSC0003DMG400019757	0.919078
PGSC0003DMG400008507	0.924087
PGSC0003DMG400020645	0.926262
PGSC0003DMG400036003	0.929736
PGSC0003DMG400020533	0.930758
PGSC0003DMG400028078	0.931789
PGSC0003DMG400007834	0.931992
PGSC0003DMG400030636	0.93323
PGSC0003DMG400022313	0.93391
PGSC0003DMG400031420	0.934581
PGSC0003DMG402011400	0.934741
PGSC0003DMG402001493	0.936424
PGSC0003DMG400003503	0.938885
PGSC0003DMG400031092	0.938945
PGSC0003DMG400006105	0.942198
PGSC0003DMG400034688	0.942386
PGSC0003DMG400006950	0.942842
PGSC0003DMG400023561	0.948192
PGSC0003DMG400013692	0.950708
PGSC0003DMG400020297	0.952834
PGSC0003DMG400013424	0.953309
PGSC0003DMG401022480	0.954764
PGSC0003DMG400018546	0.955473
PGSC0003DMG400025968	0.955578
PGSC0003DMG400019735	0.955808
PGSC0003DMG400003187	0.957521
PGSC0003DMG402025354	0.959761
PGSC0003DMG400002019	0.963783
PGSC0003DMG400002847	0.965791
PGSC0003DMG400021157	0.96832
PGSC0003DMG401001686	0.969192
PGSC0003DMG400031057	0.970027
PGSC0003DMG401024463	0.970572
PGSC0003DMG402021097	0.972476
PGSC0003DMG402004079	0.972922
PGSC0003DMG402023438	0.977557
PGSC0003DMG400002720	0.978424
PGSC0003DMG400026100	0.978488
PGSC0003DMG400007408	0.979044
PGSC0003DMG400011406	0.979466
PGSC0003DMG402022708	0.979904
PGSC0003DMG400028078	0.980609
PGSC0003DMG400021144	0.980711
PGSC0003DMG400028078	0.980875
PGSC0003DMG400016887	0.981029
PGSC0003DMG400008639	0.981726
PGSC0003DMG401029877	0.981809
PGSC0003DMG400030801	0.98197
PGSC0003DMG400030985	0.983153
PGSC0003DMG400007059	0.984373
PGSC0003DMG400045238	0.984593
PGSC0003DMG400013721	0.985113
PGSC0003DMG400014567	0.985478
PGSC0003DMG400003218	0.98673
PGSC0003DMG400015059	0.989447
PGSC0003DMG400021740	0.989612
PGSC0003DMG400019121	0.992049
PGSC0003DMG400004995	0.994509
PGSC0003DMG400018550	0.996648
PGSC0003DMG400019098	0.99703
PGSC0003DMG402015537	0.997235
PGSC0003DMG400023837	1.00065
PGSC0003DMG400012762	1.00285
PGSC0003DMG400032267	1.00489
PGSC0003DMG400009105	1.00551
PGSC0003DMG400029747	1.00567
PGSC0003DMG401019209	1.00805
PGSC0003DMG400026415	1.01442
PGSC0003DMG400011379	1.01594
PGSC0003DMG400027143	1.02217
PGSC0003DMG403005999	1.02407
PGSC0003DMG400025950	1.02459
PGSC0003DMG400020517	1.02494
PGSC0003DMG400011817	1.02703
PGSC0003DMG400014458	1.02818
PGSC0003DMG400017680	1.02935
PGSC0003DMG400005573	1.03085
PGSC0003DMG400008834	1.03135
PGSC0003DMG400006171	1.03187
PGSC0003DMG401023904	1.0322
PGSC0003DMG400028314	1.0345
PGSC0003DMG400024746	1.03518
PGSC0003DMG400024997	1.03784
PGSC0003DMG400014268	1.03952
PGSC0003DMG400022791	1.03993
PGSC0003DMG400019271	1.04079
PGSC0003DMG400003026	1.04503
PGSC0003DMG400017778	1.04613
PGSC0003DMG400011414	1.04699
PGSC0003DMG401028907	1.04826
PGSC0003DMG401002797	1.05007
PGSC0003DMG400020762	1.05231
PGSC0003DMG400028078	1.0563
PGSC0003DMG400021728	1.06314
PGSC0003DMG400027766	1.0642
PGSC0003DMG400026524	1.066
PGSC0003DMG400019284	1.06769
PGSC0003DMG400003503	1.06979
PGSC0003DMG400027630	1.07036
PGSC0003DMG402006783	1.0709
PGSC0003DMG400021493	1.07175
PGSC0003DMG400041029	1.07196
PGSC0003DMG402001926	1.07574
PGSC0003DMG400030688	1.07708
PGSC0003DMG400033042	1.07827
PGSC0003DMG400045454	1.07941
PGSC0003DMG400018528	1.08004
PGSC0003DMG400018317	1.08044
PGSC0003DMG400001490	1.08236
PGSC0003DMG400009285	1.08721
PGSC0003DMG400026121	1.08902
PGSC0003DMG400007141	1.09191
PGSC0003DMG400015063	1.09673
PGSC0003DMG400003548	1.09706
PGSC0003DMG400003503	1.09829
PGSC0003DMG400026729	1.09935
PGSC0003DMG402002714	1.09987
PGSC0003DMG400033096	1.10102
PGSC0003DMG400020254	1.10258
PGSC0003DMG401015590	1.10551
PGSC0003DMG400020691	1.10624
PGSC0003DMG400017721	1.10876
PGSC0003DMG400004806	1.11164
PGSC0003DMG402001493	1.11329
PGSC0003DMG400011628	1.11537
PGSC0003DMG400010864	1.11675
PGSC0003DMG402016226	1.12019
PGSC0003DMG400009470	1.12022
PGSC0003DMG400026121	1.12293
PGSC0003DMG400023119	1.12611
PGSC0003DMG400019856	1.12637
PGSC0003DMG400015251	1.12707
PGSC0003DMG400007799	1.12801
PGSC0003DMG400003245	1.13194
PGSC0003DMG400018317	1.13248
PGSC0003DMG400011537	1.13305
PGSC0003DMG400003503	1.13318
PGSC0003DMG400026264	1.13487
PGSC0003DMG401006147	1.13593
PGSC0003DMG400027143	1.13606
PGSC0003DMG400024109	1.13641
PGSC0003DMG400003696	1.1381
PGSC0003DMG402011400	1.13876
PGSC0003DMG400003503	1.14221
PGSC0003DMG400005370	1.14234
PGSC0003DMG400010302	1.14394
PGSC0003DMG400023193	1.14557
PGSC0003DMG400009608	1.14601
PGSC0003DMG400024357	1.1503
PGSC0003DMG400003503	1.15134
PGSC0003DMG400019284	1.15304
PGSC0003DMG400012666	1.15394
PGSC0003DMG400003986	1.16033
PGSC0003DMG402010181	1.16157
PGSC0003DMG400003789	1.16266
PGSC0003DMG400010498	1.16286
PGSC0003DMG400012093	1.16634
PGSC0003DMG400011789	1.16717
PGSC0003DMG400014075	1.16888
PGSC0003DMG400018069	1.17032
PGSC0003DMG400028853	1.17452
PGSC0003DMG402008915	1.17511
PGSC0003DMG400007149	1.17648
PGSC0003DMG400006239	1.17657
PGSC0003DMG400011414	1.17766
PGSC0003DMG400018314	1.17803
PGSC0003DMG400021146	1.18055
PGSC0003DMG400018314	1.18186
PGSC0003DMG400012666	1.18356
PGSC0003DMG400010083	1.18366
PGSC0003DMG401004079	1.18881
PGSC0003DMG400017054	1.18939
PGSC0003DMG400001613	1.19038
PGSC0003DMG400007572	1.191
PGSC0003DMG400001418	1.19132
PGSC0003DMG402022579	1.19352
PGSC0003DMG400026161	1.19533
PGSC0003DMG400027215	1.19579
PGSC0003DMG400023234	1.20056
PGSC0003DMG400015064	1.20222
PGSC0003DMG400028419	1.20755
PGSC0003DMG400027673	1.21275
PGSC0003DMG400014978	1.21567
PGSC0003DMG400026264	1.21741
PGSC0003DMG402029598	1.21926
PGSC0003DMG400024997	1.22058
PGSC0003DMG400023507	1.22155
PGSC0003DMG400014402	1.22251
PGSC0003DMG400022300	1.22915
PGSC0003DMG400021581	1.232
PGSC0003DMG400003886	1.2335
PGSC0003DMG400000228	1.24122
PGSC0003DMG400003619	1.24298
PGSC0003DMG400003986	1.24541
PGSC0003DMG400002720	1.24704
PGSC0003DMG400018238	1.24773
PGSC0003DMG400028314	1.24986
PGSC0003DMG400040086	1.25056
PGSC0003DMG400017664	1.25109
PGSC0003DMG400021980	1.25557
PGSC0003DMG400004496	1.25577
PGSC0003DMG400005997	1.25621
PGSC0003DMG402002714	1.25803
PGSC0003DMG400004276	1.26269
PGSC0003DMG400014699	1.26275
PGSC0003DMG401012883	1.26344
PGSC0003DMG400026594	1.26814
PGSC0003DMG402028626	1.26895
PGSC0003DMG402018552	1.27309
PGSC0003DMG400003218	1.27399
PGSC0003DMG400019883	1.27461
PGSC0003DMG400041656	1.27791
PGSC0003DMG400003619	1.27885
PGSC0003DMG401023603	1.28052
PGSC0003DMG400020762	1.2827
PGSC0003DMG400016480	1.28318
PGSC0003DMG400033607	1.28398
PGSC0003DMG400024695	1.28425
PGSC0003DMG402031202	1.28458
PGSC0003DMG400015251	1.285
PGSC0003DMG400015463	1.28651
PGSC0003DMG400022263	1.28909
PGSC0003DMG400001668	1.2951
PGSC0003DMG400003696	1.29669
PGSC0003DMG400018376	1.29821
PGSC0003DMG400012762	1.30304
PGSC0003DMG400012312	1.30334
PGSC0003DMG400015011	1.30344
PGSC0003DMG400046719	1.30468
PGSC0003DMG400000721	1.30496
PGSC0003DMG400004458	1.30516
PGSC0003DMG400027367	1.30702
PGSC0003DMG403005640	1.30731
PGSC0003DMG400016207	1.31113
PGSC0003DMG400016517	1.31618
PGSC0003DMG401015669	1.32306
PGSC0003DMG400009584	1.32691
PGSC0003DMG400003485	1.32789
PGSC0003DMG402023438	1.32883
PGSC0003DMG400016413	1.33302
PGSC0003DMG402028907	1.33412
PGSC0003DMG400012780	1.33527
PGSC0003DMG400006410	1.34029
PGSC0003DMG400028775	1.3406
PGSC0003DMG400023071	1.34718
PGSC0003DMG400016920	1.34853
PGSC0003DMG400019032	1.35239
PGSC0003DMG402028319	1.35366
PGSC0003DMG401025696	1.36372
PGSC0003DMG402018552	1.36683
PGSC0003DMG400009937	1.36688
PGSC0003DMG400020762	1.36696
PGSC0003DMG400015539	1.37086
PGSC0003DMG400015298	1.37449
PGSC0003DMG400010397	1.37541
PGSC0003DMG400020166	1.37776
PGSC0003DMG400004276	1.37982
PGSC0003DMG400003950	1.37989
PGSC0003DMG400022263	1.38153
PGSC0003DMG400010674	1.38621
PGSC0003DMG400026290	1.38877
PGSC0003DMG400025989	1.38949
PGSC0003DMG400026586	1.39014
PGSC0003DMG402017663	1.39325
PGSC0003DMG401005733	1.39453
PGSC0003DMG400015251	1.39962
PGSC0003DMG400009584	1.39976
PGSC0003DMG400025852	1.40167
PGSC0003DMG400015817	1.40426
PGSC0003DMG400027673	1.40663
PGSC0003DMG401011339	1.40996
PGSC0003DMG401015669	1.41035
PGSC0003DMG400032195	1.41158
PGSC0003DMG400029978	1.41276
PGSC0003DMG400028255	1.41611
PGSC0003DMG400030426	1.41786
PGSC0003DMG400005997	1.41904
PGSC0003DMG400010684	1.41996
PGSC0003DMG401029613	1.42024
PGSC0003DMG400009584	1.43172
PGSC0003DMG400016520	1.4396
PGSC0003DMG400009584	1.44188
PGSC0003DMG400008805	1.44588
PGSC0003DMG401008783	1.44864
PGSC0003DMG401029613	1.45226
PGSC0003DMG400026713	1.45851
PGSC0003DMG400022624	1.45913
PGSC0003DMG400026401	1.46292
PGSC0003DMG401019059	1.46512
PGSC0003DMG400021072	1.46526
PGSC0003DMG400001768	1.46863
PGSC0003DMG400003485	1.46946
PGSC0003DMG400006270	1.4696
PGSC0003DMG400026729	1.47165
PGSC0003DMG400010302	1.47397
PGSC0003DMG400027203	1.47518
PGSC0003DMG400044789	1.47563
PGSC0003DMG400020166	1.48401
PGSC0003DMG400006931	1.49178
PGSC0003DMG400003757	1.49326
PGSC0003DMG400027976	1.50169
PGSC0003DMG400030427	1.50199
PGSC0003DMG400004151	1.50383
PGSC0003DMG400016207	1.50505
PGSC0003DMG400012888	1.51445
PGSC0003DMG400027028	1.51573
PGSC0003DMG400010321	1.51646
PGSC0003DMG400000531	1.53472
PGSC0003DMG400012312	1.53658
PGSC0003DMG402002714	1.55682
PGSC0003DMG400038226	1.5642
PGSC0003DMG400003395	1.56655
PGSC0003DMG400029773	1.568
PGSC0003DMG400000944	1.56827
PGSC0003DMG400012762	1.5737
PGSC0003DMG400020296	1.58624
PGSC0003DMG400021933	1.58822
PGSC0003DMG400004735	1.59442
PGSC0003DMG400008105	1.60973
PGSC0003DMG400028652	1.61146
PGSC0003DMG400020870	1.61547
PGSC0003DMG400015817	1.61581
PGSC0003DMG402017663	1.61725
PGSC0003DMG402014041	1.62479
PGSC0003DMG400021933	1.62494
PGSC0003DMG400037053	1.63016
PGSC0003DMG400021364	1.63782
PGSC0003DMG400030089	1.64804
PGSC0003DMG400010065	1.65856
PGSC0003DMG400015865	1.66387
PGSC0003DMG402008783	1.68756
PGSC0003DMG400032537	1.69393
PGSC0003DMG400011541	1.69915
PGSC0003DMG400008805	1.70025
PGSC0003DMG400028634	1.70032
PGSC0003DMG400024795	1.70286
PGSC0003DMG400000408	1.7041
PGSC0003DMG400001742	1.70753
PGSC0003DMG400032537	1.71142
PGSC0003DMG400008187	1.71528
PGSC0003DMG400026460	1.72232
PGSC0003DMG400030693	1.72399
PGSC0003DMG401027811	1.72834
PGSC0003DMG400029327	1.73326
PGSC0003DMG400006085	1.73377
PGSC0003DMG400003986	1.73682
[truncated: 192 more rows]

## Sheet: All Hastilestari et al.2018
Supplementary Table 5 Number of common elements in the heat stress and published datasets.
Gene ID	FC(abs)	Up or Down
PGSC0003DMG400025134	2.04065	down
PGSC0003DMG400035945	2.0889	down
PGSC0003DMG400011499	2.36823	down
PGSC0003DMG400030085	2.15273	down
PGSC0003DMG402023446	2.17415	down
PGSC0003DMG400001573	2.20306	down
PGSC0003DMG400008374	2.35787	down
PGSC0003DMG402030729	2.46003	down
PGSC0003DMG401014396	2.28543	down
PGSC0003DMG402023446	2.10547	down
PGSC0003DMG400020063	2.2269	down
PGSC0003DMG400012513	2.32018	down
PGSC0003DMG400013273	2.4328	down
PGSC0003DMG400026320	2.63689	down
PGSC0003DMG400011499	2.53723	down
PGSC0003DMG401011540	5.42453	down
PGSC0003DMG400000048	2.07849	down
PGSC0003DMG400024526	2.12194	down
PGSC0003DMG400000048	2.35029	down
PGSC0003DMG400000048	2.04822	down
PGSC0003DMG400009938	2.1796	down
PGSC0003DMG400010430	25.6549	down
PGSC0003DMG400022200	3.76218	down
PGSC0003DMG400015483	2.16841	down
PGSC0003DMG400027722	4.21314	down
PGSC0003DMG400001907	2.2297	down
PGSC0003DMG400027194	5.74837	down
PGSC0003DMG400001907	2.14579	down
PGSC0003DMG400027194	5.24575	down
PGSC0003DMG400027194	5.61889	down
PGSC0003DMG400003468	2.65026	down
PGSC0003DMG400009533	2.44438	down
PGSC0003DMG400017164	2.04188	down
PGSC0003DMG400005232	2.19792	down
PGSC0003DMG400008001	2.25146	down
PGSC0003DMG400028334	2.08987	down
PGSC0003DMG400001698	2.19796	down
PGSC0003DMG400032149	2.61163	down
PGSC0003DMG402027859	2.77181	down
PGSC0003DMG400027194	5.35524	down
PGSC0003DMG400032149	2.74386	down
PGSC0003DMG400015483	2.33918	down
PGSC0003DMG400012846	2.92296	down
PGSC0003DMG402014796	2.42029	down
PGSC0003DMG400020244	2.00523	down
PGSC0003DMG400008723	2.1131	down
PGSC0003DMG400002770	2.47753	down
PGSC0003DMG400006497	2.15761	down
PGSC0003DMG400028158	2.47391	down
PGSC0003DMG400027194	5.15261	down
PGSC0003DMG400000896	2.2248	down
PGSC0003DMG400017110	4.53352	down
PGSC0003DMG400018431	4.35839	down
PGSC0003DMG400015711	2.15854	down
PGSC0003DMG400031344	2.01912	down
PGSC0003DMG400003695	4.73543	down
PGSC0003DMG400014303	5.88719	down
PGSC0003DMG400033107	2.58985	down
PGSC0003DMG400017110	4.51683	down
PGSC0003DMG400000435	2.48131	down
PGSC0003DMG400006286	2.00175	down
PGSC0003DMG400008517	4.70203	down
PGSC0003DMG400024818	3.93708	down
PGSC0003DMG400013574	3.12947	down
PGSC0003DMG400024819	2.08551	down
PGSC0003DMG400025721	2.08778	down
PGSC0003DMG400024818	3.2892	down
PGSC0003DMG401017090	2.57446	down
PGSC0003DMG400013574	3.55008	down
PGSC0003DMG400017091	2.71912	down
PGSC0003DMG400021708	2.66966	down
PGSC0003DMG400018435	2.88641	down
PGSC0003DMG400015390	3.59597	down
PGSC0003DMG400007502	2.21544	down
PGSC0003DMG400023365	2.47867	down
PGSC0003DMG400030963	2.05172	down
PGSC0003DMG400015924	2.31296	down
PGSC0003DMG400009471	2.00117	down
PGSC0003DMG400002918	2.12496	down
PGSC0003DMG400002824	2.30249	down
PGSC0003DMG400014322	3.56812	down
PGSC0003DMG400003666	2.35961	down
PGSC0003DMG400030381	11.5166	down
PGSC0003DMG400019976	5.36204	down
PGSC0003DMG400000540	2.10993	down
PGSC0003DMG400021272	5.64108	down
PGSC0003DMG400033047	2.52209	down
PGSC0003DMG400017092	2.93092	down
PGSC0003DMG400024818	3.40462	down
PGSC0003DMG400020401	3.46838	down
PGSC0003DMG400001338	2.85606	down
PGSC0003DMG400033047	3.50789	down
PGSC0003DMG400001338	3.13856	down
PGSC0003DMG400023802	2.13875	down
PGSC0003DMG400021650	2.53945	down
PGSC0003DMG400025226	6.41456	down
PGSC0003DMG400022930	2.11679	down
PGSC0003DMG400020287	2.07092	down
PGSC0003DMG400012991	2.30714	down
PGSC0003DMG400015488	2.67929	down
PGSC0003DMG400004168	2.06054	down
PGSC0003DMG400013332	3.15989	down
PGSC0003DMG400027212	2.21171	down
PGSC0003DMG400022885	2.16663	down
PGSC0003DMG402013561	2.4263	down
PGSC0003DMG400016687	2.04996	down
PGSC0003DMG400016687	2.101	down
PGSC0003DMG400016687	2.04859	down
PGSC0003DMG400024016	2.65084	down
PGSC0003DMG400036003	2.16876	down
PGSC0003DMG400000984	2.58732	down
PGSC0003DMG400029338	3.24849	down
PGSC0003DMG400001969	2.28855	down
PGSC0003DMG400013575	4.35584	down
PGSC0003DMG400017189	2.03949	down
PGSC0003DMG400004061	2.06394	down
PGSC0003DMG400001969	2.80212	down
PGSC0003DMG400024741	2.12985	down
PGSC0003DMG400027392	2.95748	down
PGSC0003DMG400003563	2.19876	down
PGSC0003DMG400000985	2.94027	down
PGSC0003DMG400021736	2.73101	down
PGSC0003DMG401016545	2.23032	down
PGSC0003DMG400017246	2.98611	down
PGSC0003DMG400031819	2.05844	down
PGSC0003DMG400029517	3.40524	down
PGSC0003DMG400026682	5.40729	down
PGSC0003DMG400031819	2.1763	down
PGSC0003DMG400033566	2.03579	down
PGSC0003DMG400013549	8.50156	down
PGSC0003DMG400017247	2.27384	down
PGSC0003DMG400020031	4.18887	down
PGSC0003DMG400013575	3.89217	down
PGSC0003DMG400004020	6.36564	down
PGSC0003DMG400025924	2.05842	down
PGSC0003DMG400027392	2.80032	down
PGSC0003DMG400006538	2.96775	down
PGSC0003DMG400031819	3.07261	down
PGSC0003DMG400003091	2.01026	down
PGSC0003DMG400006524	2.30685	down
PGSC0003DMG400005105	2.12214	down
PGSC0003DMG400003607	2.18991	down
PGSC0003DMG400025290	5.71101	down
PGSC0003DMG400023538	2.50328	down
PGSC0003DMG401001968	3.19062	down
PGSC0003DMG401001968	3.4129	down
PGSC0003DMG401016626	2.07886	down
PGSC0003DMG400016377	2.49612	down
PGSC0003DMG400006535	3.48953	down
PGSC0003DMG401001968	3.16889	down
PGSC0003DMG400025289	2.26437	down
PGSC0003DMG400001655	2.18955	down
PGSC0003DMG400012532	2.44268	down
PGSC0003DMG400025290	4.18328	down
PGSC0003DMG400020033	2.31888	down
PGSC0003DMG402001968	3.24501	down
PGSC0003DMG400040776	2.20185	down
PGSC0003DMG400021517	3.10684	down
PGSC0003DMG400031819	2.09063	down
PGSC0003DMG400000984	2.13203	down
PGSC0003DMG401024691	2.09495	down
PGSC0003DMG400004020	8.18628	down
PGSC0003DMG400014093	2.97126	down
PGSC0003DMG400000101	3.19954	down
PGSC0003DMG400005584	2.05559	down
PGSC0003DMG400012838	12.8739	down
PGSC0003DMG400009155	2.31018	down
PGSC0003DMG401001548	2.06552	down
PGSC0003DMG400008303	2.3916	down
PGSC0003DMG400002156	2.22003	down
PGSC0003DMG400026427	2.25411	down
PGSC0003DMG400022898	2.29931	down
PGSC0003DMG400009155	2.44014	down
PGSC0003DMG400000188	3.36592	down
PGSC0003DMG400030434	2.29694	down
PGSC0003DMG400030434	2.26083	down
PGSC0003DMG400010229	2.00004	down
PGSC0003DMG400007373	2.0338	down
PGSC0003DMG400030158	2.26783	down
PGSC0003DMG400016275	3.98093	down
PGSC0003DMG400021322	2.60679	down
PGSC0003DMG402030775	3.42822	down
PGSC0003DMG400015051	2.15673	down
PGSC0003DMG400030434	2.3726	down
PGSC0003DMG400009155	2.51023	down
PGSC0003DMG400002156	2.17829	down
PGSC0003DMG400002927	2.33502	down
PGSC0003DMG400021188	2.11014	down
PGSC0003DMG400020315	2.8114	down
PGSC0003DMG400000188	2.13708	down
PGSC0003DMG400002927	2.38726	down
PGSC0003DMG400014459	2.26026	down
PGSC0003DMG400027456	2.16003	down
PGSC0003DMG400000188	2.57436	down
PGSC0003DMG400010250	2.58839	down
PGSC0003DMG400030422	2.03743	down
PGSC0003DMG400004274	2.13816	down
PGSC0003DMG400010229	2.10399	down
PGSC0003DMG400015552	2.00741	down
PGSC0003DMG400000101	2.92333	down
PGSC0003DMG400022495	7.1608	down
PGSC0003DMG400022898	2.20152	down
PGSC0003DMG400016293	2.467	down
PGSC0003DMG402015926	3.70804	down
PGSC0003DMG400021820	2.68117	down
PGSC0003DMG402008890	2.65959	down
PGSC0003DMG400007057	2.0504	down
PGSC0003DMG402008890	3.11881	down
PGSC0003DMG401008890	2.21657	down
PGSC0003DMG400021831	2.25895	down
PGSC0003DMG400027916	7.92042	down
PGSC0003DMG400026470	2.11093	down
PGSC0003DMG400001692	2.26934	down
PGSC0003DMG400025911	3.47986	down
PGSC0003DMG400003257	2.2864	down
PGSC0003DMG400018587	2.11857	down
PGSC0003DMG400027741	2.3779	down
PGSC0003DMG400004617	2.36667	down
PGSC0003DMG400018801	3.99112	down
PGSC0003DMG400000425	2.50637	down
PGSC0003DMG400012551	2.44858	down
PGSC0003DMG400018990	3.36842	down
PGSC0003DMG400010716	2.45333	down
PGSC0003DMG400025912	2.3009	down
PGSC0003DMG400014850	4.24418	down
PGSC0003DMG400028221	2.06049	down
PGSC0003DMG400020077	2.04917	down
PGSC0003DMG400003679	2.77693	down
PGSC0003DMG400025862	2.56388	down
PGSC0003DMG400015402	5.51314	down
PGSC0003DMG401010026	2.2657	down
PGSC0003DMG400023732	2.72282	down
PGSC0003DMG400002519	4.41967	down
PGSC0003DMG400033171	2.44219	down
PGSC0003DMG400001692	2.26937	down
PGSC0003DMG400025067	2.22695	down
PGSC0003DMG400004618	2.65752	down
PGSC0003DMG400018587	2.09864	down
PGSC0003DMG400012578	2.08178	down
PGSC0003DMG400015403	2.94094	down
PGSC0003DMG400016453	2.17312	down
PGSC0003DMG400019121	2.09738	down
PGSC0003DMG400022921	2.04105	down
PGSC0003DMG400012578	2.09926	down
PGSC0003DMG400001774	3.41013	down
PGSC0003DMG400024344	3.31273	down
PGSC0003DMG402000020	2.37307	down
PGSC0003DMG400028190	5.19278	down
PGSC0003DMG400028190	4.94617	down
PGSC0003DMG400020900	3.49415	down
PGSC0003DMG400015793	2.3314	down
PGSC0003DMG400016616	2.09905	down
PGSC0003DMG401028052	2.4806	down
PGSC0003DMG402025057	2.02082	down
PGSC0003DMG400005562	2.04005	down
PGSC0003DMG400000685	2.50094	down
PGSC0003DMG401013422	4.42498	down
PGSC0003DMG400024849	4.89054	down
PGSC0003DMG400000997	2.35702	down
PGSC0003DMG400011238	2.37292	down
PGSC0003DMG402025057	2.05719	down
PGSC0003DMG400004629	2.1596	down
PGSC0003DMG400024342	2.23546	down
PGSC0003DMG400029130	4.27372	down
PGSC0003DMG400017249	2.30573	down
PGSC0003DMG400011560	5.93451	down
PGSC0003DMG400005667	2.55911	down
PGSC0003DMG400015793	2.5586	down
PGSC0003DMG401022752	2.02727	down
PGSC0003DMG400025067	2.25554	down
PGSC0003DMG400010465	3.67447	down
PGSC0003DMG400018990	3.36977	down
PGSC0003DMG400018587	2.09399	down
PGSC0003DMG402019771	3.40146	down
PGSC0003DMG400018199	2.24026	down
PGSC0003DMG400011311	2.32071	down
PGSC0003DMG400003346	2.13278	down
PGSC0003DMG400001774	3.40043	down
PGSC0003DMG402010026	2.02247	down
PGSC0003DMG400014297	2.34212	down
PGSC0003DMG400024849	4.75178	down
PGSC0003DMG401014997	2.57502	down
PGSC0003DMG400017250	2.15761	down
PGSC0003DMG401014997	2.38001	down
PGSC0003DMG400031518	2.1262	down
PGSC0003DMG400003679	2.58828	down
PGSC0003DMG402004500	2.30366	down
PGSC0003DMG400031118	3.27644	down
PGSC0003DMG400026930	2.5344	down
PGSC0003DMG402025057	2.06949	down
PGSC0003DMG400025535	2.48559	down
PGSC0003DMG400018587	2.08427	down
PGSC0003DMG400023657	2.39418	down
PGSC0003DMG400027852	4.81683	down
PGSC0003DMG400023732	2.73011	down
PGSC0003DMG400014760	2.8299	down
PGSC0003DMG400015511	2.69285	down
PGSC0003DMG400023657	2.51004	down
PGSC0003DMG400027898	2.49041	down
PGSC0003DMG400004617	2.40836	down
PGSC0003DMG400019870	2.3474	down
PGSC0003DMG400015511	2.94341	down
PGSC0003DMG400001692	2.01092	down
PGSC0003DMG400003936	2.0269	down
PGSC0003DMG400028096	3.03272	down
PGSC0003DMG400021150	2.32045	down
PGSC0003DMG401004716	2.42969	down
PGSC0003DMG400011561	5.02831	down
PGSC0003DMG400006692	4.20476	down
PGSC0003DMG400013696	2.15878	down
PGSC0003DMG400030212	2.00884	down
PGSC0003DMG400030212	2.0833	down
PGSC0003DMG400007552	4.37331	down
PGSC0003DMG400018995	2.04456	down
PGSC0003DMG400012159	4.71847	down
PGSC0003DMG400024113	3.62791	down
PGSC0003DMG400027839	2.25796	down
PGSC0003DMG400020073	2.15911	down
PGSC0003DMG400024633	2.62123	down
PGSC0003DMG400012562	6.3245	down
PGSC0003DMG400027595	2.33767	down
PGSC0003DMG400000333	2.42685	down
PGSC0003DMG400004388	2.08531	down
PGSC0003DMG400001543	2.02102	down
PGSC0003DMG400028705	2.05807	down
PGSC0003DMG400003949	2.93111	down
PGSC0003DMG400020719	2.00927	down
PGSC0003DMG400005010	2.06432	down
PGSC0003DMG400003447	2.00758	down
PGSC0003DMG402027350	2.08096	down
PGSC0003DMG400026016	2.22104	down
PGSC0003DMG400008829	3.25128	down
PGSC0003DMG400029397	2.01522	down
PGSC0003DMG401008955	2.17318	down
PGSC0003DMG400014183	3.71237	down
PGSC0003DMG400007679	2.25866	down
PGSC0003DMG400040149	3.69513	down
PGSC0003DMG400013426	2.03166	down
PGSC0003DMG400006222	2.53898	down
PGSC0003DMG400033127	2.1251	down
PGSC0003DMG400004547	2.10663	down
PGSC0003DMG400024105	2.09944	down
PGSC0003DMG400031182	2.0149	down
PGSC0003DMG400001928	2.1408	down
PGSC0003DMG400025735	2.95312	down
PGSC0003DMG400046976	2.81396	down
PGSC0003DMG400013830	2.42627	down
PGSC0003DMG400031798	2.60099	down
PGSC0003DMG400003447	2.19235	down
PGSC0003DMG400040156	3.67286	down
PGSC0003DMG400016232	2.16369	down
PGSC0003DMG400007519	2.18362	down
PGSC0003DMG400010855	3.78796	down
PGSC0003DMG400002161	4.01576	down
PGSC0003DMG401026894	2.23575	down
PGSC0003DMG401029709	2.35121	down
PGSC0003DMG400029637	3.28796	down
PGSC0003DMG400008482	2.09631	down
PGSC0003DMG400008122	2.07072	down
PGSC0003DMG400028195	4.22199	down
PGSC0003DMG400004478	3.08403	down
PGSC0003DMG400001518	2.22613	down
PGSC0003DMG400016234	2.09308	down
PGSC0003DMG400011599	2.20986	down
PGSC0003DMG400017415	2.87849	down
PGSC0003DMG400000615	3.39375	down
PGSC0003DMG402024517	2.38394	down
PGSC0003DMG400024740	2.10217	down
PGSC0003DMG400001742	2.07939	down
PGSC0003DMG400010524	8.97821	down
PGSC0003DMG400014819	2.73336	down
PGSC0003DMG400025976	2.07706	down
PGSC0003DMG400047274	2.18606	down
PGSC0003DMG400010318	2.74937	down
PGSC0003DMG401020557	2.06197	down
PGSC0003DMG400032780	2.05282	down
PGSC0003DMG400007815	7.1727	down
PGSC0003DMG400031798	3.27833	down
PGSC0003DMG400001298	2.02005	down
PGSC0003DMG400027809	2.10673	down
PGSC0003DMG400024664	3.81256	down
PGSC0003DMG400033931	16.7229	down
PGSC0003DMG400035996	3.4803	down
PGSC0003DMG400020818	2.53814	down
PGSC0003DMG400025836	2.20071	down
PGSC0003DMG400022132	2.83123	down
PGSC0003DMG400014868	2.23518	down
PGSC0003DMG400028640	2.1716	down
PGSC0003DMG400009296	2.13391	down
PGSC0003DMG400032104	2.64247	down
PGSC0003DMG400029727	2.57059	down
PGSC0003DMG400006446	2.79008	down
PGSC0003DMG400003266	2.63014	down
PGSC0003DMG400009496	4.02099	down
PGSC0003DMG400004306	2.18355	down
PGSC0003DMG400025860	2.56019	down
PGSC0003DMG400008060	2.29728	down
PGSC0003DMG400015264	2.03294	down
PGSC0003DMG400032777	2.24949	down
PGSC0003DMG400007519	2.32547	down
PGSC0003DMG400015227	2.6434	down
PGSC0003DMG400015797	2.18261	down
PGSC0003DMG400033541	2.01713	down
PGSC0003DMG400000584	4.3399	down
PGSC0003DMG402010056	7.32157	down
PGSC0003DMG400025649	4.75748	down
PGSC0003DMG401015876	2.1233	down
PGSC0003DMG400012243	2.7212	down
PGSC0003DMG400009042	2.9232	down
PGSC0003DMG401014805	2.53171	down
PGSC0003DMG400027897	3.17796	down
PGSC0003DMG400005010	2.01649	down
PGSC0003DMG400015434	2.19098	down
PGSC0003DMG400011606	2.1112	down
PGSC0003DMG400004652	2.05552	down
PGSC0003DMG400019287	2.46126	down
PGSC0003DMG400012562	4.0152	down
PGSC0003DMG400002529	2.01209	down
PGSC0003DMG400025882	3.1953	down
PGSC0003DMG400010798	3.21838	down
PGSC0003DMG400000968	2.03811	down
PGSC0003DMG400020207	4.53321	down
PGSC0003DMG400012578	2.09281	down
PGSC0003DMG400000110	3.89322	down
PGSC0003DMG400007081	3.0051	down
PGSC0003DMG400020218	4.05812	down
PGSC0003DMG400005525	2.57062	down
PGSC0003DMG402023991	2.63037	down
PGSC0003DMG400010033	2.81677	down
PGSC0003DMG400001560	2.08957	down
PGSC0003DMG400000110	3.84039	down
PGSC0003DMG400020153	2.12304	down
PGSC0003DMG400011048	3.23706	down
PGSC0003DMG402012883	4.60757	down
PGSC0003DMG400010033	3.56529	down
PGSC0003DMG402003286	7.6591	down
PGSC0003DMG400016507	2.26901	down
PGSC0003DMG400023659	2.30953	down
PGSC0003DMG401024048	2.1776	down
PGSC0003DMG400005525	4.27087	down
PGSC0003DMG400030691	2.4513	down
PGSC0003DMG400022612	3.11113	down
PGSC0003DMG400007906	2.31196	down
PGSC0003DMG400003530	6.66821	down
PGSC0003DMG400007679	2.03396	down
PGSC0003DMG400030335	2.01666	down
PGSC0003DMG400030199	2.28645	down
PGSC0003DMG400007765	2.20505	down
PGSC0003DMG401014805	2.55647	down
PGSC0003DMG400024310	2.88072	down
PGSC0003DMG400037609	2.01149	down
PGSC0003DMG400015712	2.99705	down
PGSC0003DMG400018106	5.17199	down
PGSC0003DMG400014284	4.15938	down
PGSC0003DMG400002530	3.16584	down
PGSC0003DMG400024972	2.3931	down
PGSC0003DMG401021252	2.641	down
PGSC0003DMG400007081	2.4561	down
PGSC0003DMG400032539	2.117	down
PGSC0003DMG400019760	2.12024	down
PGSC0003DMG400008348	5.29677	down
PGSC0003DMG400028960	2.14508	down
PGSC0003DMG400017842	2.83879	down
PGSC0003DMG400028364	2.37298	down
PGSC0003DMG400026362	2.87496	down
PGSC0003DMG400021815	2.10332	down
PGSC0003DMG400005442	2.11573	down
PGSC0003DMG400012207	2.07504	down
PGSC0003DMG400003770	2.05739	down
PGSC0003DMG400020816	2.54431	down
PGSC0003DMG400009235	2.31637	down
PGSC0003DMG401022202	2.45508	down
PGSC0003DMG400014086	2.77116	down
PGSC0003DMG400023800	2.32825	down
PGSC0003DMG400022239	2.38571	down
PGSC0003DMG400042332	2.32153	down
PGSC0003DMG402026045	2.11016	down
PGSC0003DMG400032149	2.70204	down
PGSC0003DMG400030440	2.91927	down
PGSC0003DMG400000843	3.65549	down
PGSC0003DMG400025101	2.17336	down
PGSC0003DMG400018887	2.88865	down
PGSC0003DMG400031798	2.96991	down
PGSC0003DMG400003865	2.20242	down
PGSC0003DMG400006446	2.66204	down
PGSC0003DMG400027897	2.95623	down
PGSC0003DMG400016462	2.19836	down
PGSC0003DMG400024105	2.17382	down
PGSC0003DMG400004027	2.13218	down
PGSC0003DMG400020816	3.07937	down
PGSC0003DMG400014458	3.5001	down
PGSC0003DMG400004051	2.18644	down
PGSC0003DMG400018766	2.62968	down
PGSC0003DMG400002549	2.16321	down
PGSC0003DMG400022472	2.30424	down
PGSC0003DMG400005246	2.35243	down
PGSC0003DMG400006550	2.11065	down
PGSC0003DMG400026493	3.39785	down
PGSC0003DMG400002529	2.78559	down
PGSC0003DMG400003865	2.23598	down
PGSC0003DMG400026373	2.2885	down
PGSC0003DMG402028489	2.01981	down
PGSC0003DMG400004431	2.06837	down
PGSC0003DMG400000110	4.69058	down
PGSC0003DMG400026918	2.25839	down
PGSC0003DMG400002386	2.0577	down
PGSC0003DMG400029856	12.6248	down
PGSC0003DMG400024323	2.56995	down
PGSC0003DMG400014384	2.37317	down
PGSC0003DMG400018041	2.20993	down
PGSC0003DMG400024664	3.32614	down
PGSC0003DMG400013650	2.20326	down
PGSC0003DMG400032780	2.04562	down
PGSC0003DMG401011174	2.66341	down
PGSC0003DMG400008321	2.16199	down
PGSC0003DMG400024942	3.74471	down
PGSC0003DMG400017415	2.14213	down
PGSC0003DMG400000403	4.69271	down
PGSC0003DMG400027765	2.01407	down
PGSC0003DMG400018565	2.65615	down
PGSC0003DMG400032780	2.09623	down
PGSC0003DMG400008584	2.00101	down
PGSC0003DMG400027234	2.54398	down
PGSC0003DMG400029705	2.54203	down
PGSC0003DMG400002253	3.25043	down
PGSC0003DMG400019964	2.19127	down
PGSC0003DMG400010318	3.01141	down
PGSC0003DMG400034814	2.07119	down
PGSC0003DMG400017415	2.04521	down
PGSC0003DMG402003286	8.42266	down
PGSC0003DMG400005725	2.48325	down
PGSC0003DMG400027187	2.03529	down
PGSC0003DMG402026045	2.18916	down
PGSC0003DMG400007519	2.02562	down
PGSC0003DMG400029705	2.31971	down
PGSC0003DMG402000554	2.41803	down
PGSC0003DMG400031206	2.08949	down
PGSC0003DMG400029948	2.35845	down
PGSC0003DMG400022747	2.23937	down
PGSC0003DMG402003286	5.99249	down
PGSC0003DMG400005791	2.08389	down
PGSC0003DMG400027090	2.08797	down
PGSC0003DMG400026472	2.23923	down
PGSC0003DMG402011220	2.93432	down
PGSC0003DMG400001581	2.26424	down
PGSC0003DMG400022046	3.20982	down
PGSC0003DMG400012631	2.23889	down
PGSC0003DMG400013178	8.39542	down
PGSC0003DMG400012566	2.60764	down
PGSC0003DMG400003266	2.5185	down
PGSC0003DMG401010822	5.0023	down
PGSC0003DMG400023016	3.0608	down
PGSC0003DMG402025422	2.25748	down
PGSC0003DMG400008547	2.21828	down
PGSC0003DMG400029727	3.05599	down
PGSC0003DMG400022225	2.23884	down
PGSC0003DMG400015222	2.44673	down
PGSC0003DMG400042757	2.47285	down
PGSC0003DMG400007382	2.48707	down
PGSC0003DMG400034537	2.12106	down
PGSC0003DMG400003604	2.5061	down
PGSC0003DMG400018041	4.83511	down
PGSC0003DMG400020837	3.1969	down
PGSC0003DMG400031347	2.45878	down
PGSC0003DMG400016273	2.57128	down
PGSC0003DMG400017214	9.34194	down
PGSC0003DMG400005442	2.07652	down
PGSC0003DMG400010798	3.10835	down
PGSC0003DMG400026968	2.45737	down
PGSC0003DMG400014262	2.64515	down
PGSC0003DMG400001551	2.17772	down
PGSC0003DMG401002701	2.46174	down
PGSC0003DMG400016462	2.08528	down
PGSC0003DMG400005985	2.40407	down
PGSC0003DMG400004027	2.04879	down
PGSC0003DMG400014394	2.08351	down
PGSC0003DMG400021545	3.18706	down
PGSC0003DMG400012646	2.72291	down
PGSC0003DMG400047250	6.54049	down
PGSC0003DMG400002591	2.2097	down
PGSC0003DMG400006081	2.24876	down
PGSC0003DMG400007679	2.03711	down
PGSC0003DMG400028663	5.24192	down
PGSC0003DMG401014805	2.32008	down
PGSC0003DMG400030434	2.3278	down
PGSC0003DMG400009155	2.21149	down
PGSC0003DMG400034763	2.01015	down
PGSC0003DMG400000508	2.0368	down
PGSC0003DMG400016273	2.12097	down
PGSC0003DMG400009876	4.84762	down
PGSC0003DMG400004027	2.11244	down
PGSC0003DMG401000895	2.15301	down
PGSC0003DMG400008043	2.56402	down
PGSC0003DMG403020229	2.14416	down
PGSC0003DMG400001518	2.51539	down
PGSC0003DMG400021897	2.29646	down
PGSC0003DMG400019287	2.62273	down
PGSC0003DMG400025735	2.84376	down
PGSC0003DMG400009901	2.12496	down
PGSC0003DMG401001686	2.19879	down
PGSC0003DMG400015526	2.92087	down
PGSC0003DMG400003266	2.63383	down
PGSC0003DMG400016849	2.39252	down
PGSC0003DMG400026488	2.05665	down
PGSC0003DMG400010841	2.12413	down
PGSC0003DMG400008420	2.41583	down
PGSC0003DMG400008060	2.40472	down
PGSC0003DMG400020208	5.20931	down
PGSC0003DMG400022024	2.21446	down
PGSC0003DMG400016273	2.56696	down
PGSC0003DMG400010042	2.01771	down
PGSC0003DMG400020952	2.01625	down
PGSC0003DMG400007679	2.37713	down
PGSC0003DMG400021407	4.43151	down
PGSC0003DMG400010530	2.17207	down
PGSC0003DMG402019151	2.59283	down
PGSC0003DMG400010472	2.23688	down
PGSC0003DMG400014703	2.03649	down
PGSC0003DMG400005529	2.30615	down
PGSC0003DMG400025836	2.94465	down
PGSC0003DMG400031182	2.12644	down
PGSC0003DMG400014264	2.97673	down
PGSC0003DMG400032122	2.12162	down
PGSC0003DMG401009425	2.6575	down
PGSC0003DMG400002161	8.47156	down
PGSC0003DMG400031819	2.23434	down
PGSC0003DMG400027191	2.26537	down
PGSC0003DMG400030971	2.24423	down
PGSC0003DMG402018559	2.0207	down
PGSC0003DMG400026822	2.59315	down
PGSC0003DMG400003663	2.20758	down
PGSC0003DMG400023862	2.10658	down
PGSC0003DMG400021272	6.13459	down
PGSC0003DMG400009876	4.79041	down
PGSC0003DMG400019315	2.39512	down
PGSC0003DMG402029598	2.05906	down
PGSC0003DMG400013134	2.52703	down
PGSC0003DMG400018887	4.86651	down
PGSC0003DMG400002161	5.89804	down
PGSC0003DMG400028535	5.20413	down
PGSC0003DMG400039968	2.42388	down
PGSC0003DMG402007944	4.0469	down
PGSC0003DMG400018757	2.61488	down
PGSC0003DMG400023980	3.83474	down
PGSC0003DMG400029836	2.10829	down
PGSC0003DMG400032539	2.09049	down
PGSC0003DMG400011203	2.39192	down
PGSC0003DMG400022174	2.09961	down
PGSC0003DMG400037242	2.14117	down
PGSC0003DMG400013816	8.4281	down
PGSC0003DMG400011229	2.59698	down
PGSC0003DMG400010530	2.13929	down
PGSC0003DMG400013628	2.20977	down
PGSC0003DMG400001518	2.74096	down
PGSC0003DMG400029364	2.47381	down
PGSC0003DMG402022530	2.46033	down
PGSC0003DMG400023127	2.06797	down
PGSC0003DMG400021815	2.22299	down
PGSC0003DMG400016765	8.01999	down
PGSC0003DMG400025332	2.23275	down
PGSC0003DMG400012646	2.7409	down
PGSC0003DMG400013816	7.75095	down
PGSC0003DMG401003179	2.3384	down
PGSC0003DMG401022202	2.33983	down
PGSC0003DMG400005605	2.63914	down
PGSC0003DMG400019835	2.30391	down
PGSC0003DMG400020818	3.03165	down
PGSC0003DMG400032831	2.16378	down
PGSC0003DMG400016878	3.86675	down
PGSC0003DMG400012243	2.77745	down
PGSC0003DMG400010033	3.11384	down
PGSC0003DMG400006604	2.77988	down
PGSC0003DMG400031729	2.13532	down
PGSC0003DMG400027514	2.04544	down
PGSC0003DMG400023514	2.52343	down
PGSC0003DMG400014421	2.04592	down
PGSC0003DMG400028364	2.17548	down
PGSC0003DMG400016418	2.02293	down
PGSC0003DMG400007552	4.02395	down
PGSC0003DMG400004892	2.03968	down
PGSC0003DMG400015955	2.04369	down
PGSC0003DMG400010441	2.20943	down
PGSC0003DMG400012646	2.63534	down
PGSC0003DMG400009981	2.24971	down
PGSC0003DMG401012439	3.70709	down
PGSC0003DMG400006488	2.36493	down
PGSC0003DMG400009975	2.04655	down
PGSC0003DMG400002161	4.28063	down
PGSC0003DMG400011230	2.35057	down
PGSC0003DMG400004252	2.78013	down
PGSC0003DMG400003770	2.09374	down
PGSC0003DMG400033656	3.29889	down
PGSC0003DMG400000177	2.00373	down
PGSC0003DMG400002173	10.5041	down
PGSC0003DMG402014197	2.20078	down
PGSC0003DMG400031145	2.09281	down
PGSC0003DMG400002662	5.89722	down
PGSC0003DMG401010056	3.21495	down
PGSC0003DMG400012292	2.27811	down
PGSC0003DMG400028533	2.16493	down
PGSC0003DMG400020326	2.46406	down
PGSC0003DMG400010441	2.18864	down
PGSC0003DMG400012284	2.18486	down
PGSC0003DMG402013422	2.56217	down
PGSC0003DMG400034612	2.16226	down
PGSC0003DMG400028894	2.06957	down
PGSC0003DMG400029288	2.01363	down
PGSC0003DMG400014033	2.04613	down
PGSC0003DMG400031145	2.13895	down
PGSC0003DMG400000333	2.17655	down
PGSC0003DMG400009981	2.24846	down
PGSC0003DMG400012243	2.80449	down
PGSC0003DMG400011201	2.22857	down
PGSC0003DMG402026045	2.09962	down
PGSC0003DMG400022747	2.42056	down
PGSC0003DMG400027031	2.82727	down
PGSC0003DMG400000380	3.4398	down
PGSC0003DMG400023294	2.11177	down
PGSC0003DMG403010822	3.04036	down
PGSC0003DMG400008182	2.04434	down
PGSC0003DMG400041243	5.8829	down
PGSC0003DMG400018435	2.68048	down
PGSC0003DMG400022204	2.99706	down
PGSC0003DMG401007298	4.03273	down
PGSC0003DMG400031145	2.54074	down
PGSC0003DMG400026968	2.38036	down
PGSC0003DMG400025342	2.29013	down
PGSC0003DMG400031243	2.29631	down
PGSC0003DMG400016450	2.99673	down
PGSC0003DMG402023991	2.16706	down
PGSC0003DMG400025473	2.35813	down
PGSC0003DMG400003949	3.52878	down
PGSC0003DMG400012276	2.52523	down
PGSC0003DMG400023321	2.10742	down
PGSC0003DMG400013933	2.63444	down
PGSC0003DMG400021283	2.55722	down
PGSC0003DMG400004642	2.2113	down
PGSC0003DMG400029195	3.31574	down
PGSC0003DMG400020426	2.70292	down
PGSC0003DMG400000184	2.11749	down
PGSC0003DMG400024275	2.66897	down
PGSC0003DMG400026938	2.48632	down
PGSC0003DMG400023663	2.03681	down
PGSC0003DMG400026938	2.2736	down
PGSC0003DMG402002701	4.20784	down
PGSC0003DMG400024275	3.78197	down
PGSC0003DMG401018223	4.02987	down
PGSC0003DMG400019257	2.04432	down
PGSC0003DMG400000631	2.41022	down
PGSC0003DMG400002891	5.23244	down
PGSC0003DMG400024275	3.29142	down
PGSC0003DMG400007188	2.92406	down
PGSC0003DMG401018223	3.90016	down
PGSC0003DMG400000184	2.09229	down
PGSC0003DMG400027013	2.39504	down
PGSC0003DMG400000736	2.08757	down
PGSC0003DMG402000895	2.13634	down
PGSC0003DMG400026627	2.00758	down
PGSC0003DMG402000895	2.00708	down
PGSC0003DMG400009466	2.02005	down
PGSC0003DMG400024275	2.59135	down
PGSC0003DMG400017641	2.19867	down
PGSC0003DMG400011236	2.65203	down
PGSC0003DMG400010682	2.15706	down
PGSC0003DMG400019582	3.7782	down
PGSC0003DMG400000926	2.14737	down
PGSC0003DMG401027564	2.03865	down
PGSC0003DMG400022890	2.88539	down
PGSC0003DMG400026667	2.61182	down
PGSC0003DMG400024109	2.05299	down
PGSC0003DMG400018793	2.47817	down
PGSC0003DMG400030565	2.04231	down
PGSC0003DMG400019248	10.1987	down
PGSC0003DMG400007857	2.55578	down
PGSC0003DMG400008298	10.0114	down
PGSC0003DMG400010682	2.06026	down
PGSC0003DMG400002663	2.25511	down
PGSC0003DMG400008301	7.25855	down
PGSC0003DMG400033084	3.56035	down
PGSC0003DMG400013413	11.0464	down
PGSC0003DMG400008297	4.43287	down
PGSC0003DMG400012591	6.30181	down
PGSC0003DMG400042498	6.69167	down
PGSC0003DMG400013335	2.43593	down
PGSC0003DMG400016695	7.54816	down
PGSC0003DMG400010682	2.0397	down
PGSC0003DMG400013460	16.2794	down
PGSC0003DMG400006149	9.56472	down
PGSC0003DMG400016504	2.53927	down
PGSC0003DMG400024109	2.31149	down
PGSC0003DMG400013460	16.3624	down
PGSC0003DMG400013412	16.0052	down
PGSC0003DMG400004301	5.62315	down
PGSC0003DMG400008309	7.84555	down
PGSC0003DMG400015900	2.21714	down
PGSC0003DMG400008804	12.6293	down
PGSC0003DMG400013415	16.564	down
PGSC0003DMG400013416	10.074	down
PGSC0003DMG401009929	2.3985	down
PGSC0003DMG400013411	8.10098	down
PGSC0003DMG400008804	7.16129	down
PGSC0003DMG400013413	8.95462	down
PGSC0003DMG400013461	4.23468	down
PGSC0003DMG401009929	2.4756	down
PGSC0003DMG400023344	3.48754	down
PGSC0003DMG400018793	2.48296	down
PGSC0003DMG400013417	12.9176	down
PGSC0003DMG400007571	6.96036	down
PGSC0003DMG400019508	3.1395	down
PGSC0003DMG400022088	2.19219	down
PGSC0003DMG400008804	8.11163	down
PGSC0003DMG400002782	2.06122	down
PGSC0003DMG400017198	2.04691	down
PGSC0003DMG400026500	2.93737	down
PGSC0003DMG401009929	2.26402	down
PGSC0003DMG400008299	7.59989	down
PGSC0003DMG400021144	2.71904	down
PGSC0003DMG400007375	19.4066	down
PGSC0003DMG400021287	2.12161	down
PGSC0003DMG400009981	2.46115	down
PGSC0003DMG400009981	2.44873	down
PGSC0003DMG400026166	2.04525	down
PGSC0003DMG400017338	2.42836	down
PGSC0003DMG400017338	2.30775	down
PGSC0003DMG400027327	2.51644	down
PGSC0003DMG400012111	3.2574	down
PGSC0003DMG400021890	3.73259	down
PGSC0003DMG400012191	2.45028	down
PGSC0003DMG400015246	2.31026	down
PGSC0003DMG400001549	2.7232	down
PGSC0003DMG400021890	3.1964	down
PGSC0003DMG400004130	2.19797	down
PGSC0003DMG400012111	3.13545	down
PGSC0003DMG400017338	2.27641	down
PGSC0003DMG400017338	2.27748	down
PGSC0003DMG400012681	2.62137	down
PGSC0003DMG400000236	2.12078	down
PGSC0003DMG400040547	3.02266	down
PGSC0003DMG400006548	3.06887	down
PGSC0003DMG400000488	2.13204	down
PGSC0003DMG400012566	2.40743	down
PGSC0003DMG400030695	2.03479	down
PGSC0003DMG400025766	2.17914	down
PGSC0003DMG400012677	3.46298	down
PGSC0003DMG400018627	2.02654	down
PGSC0003DMG400032570	2.41815	down
PGSC0003DMG400000812	2.63661	down
PGSC0003DMG400028066	2.14254	down
PGSC0003DMG400009120	3.35194	down
PGSC0003DMG401025870	2.2357	down
PGSC0003DMG400004854	2.61915	down
PGSC0003DMG400028815	2.73257	down
PGSC0003DMG400008692	3.04672	down
PGSC0003DMG401025870	2.09842	down
PGSC0003DMG402013333	3.25638	down
PGSC0003DMG400028136	2.78146	down
PGSC0003DMG400033910	2.16138	down
PGSC0003DMG400008017	2.17013	down
PGSC0003DMG400021767	2.944	down
PGSC0003DMG400016382	2.12634	down
PGSC0003DMG401029032	2.01677	down
PGSC0003DMG400004613	2.02638	down
PGSC0003DMG400025766	2.31778	down
PGSC0003DMG400025766	2.08132	down
PGSC0003DMG400012270	2.60038	down
PGSC0003DMG400001776	3.15177	down
PGSC0003DMG400014489	2.49115	down
PGSC0003DMG400012677	2.69232	down
PGSC0003DMG402019249	2.63436	down
PGSC0003DMG400021767	2.18533	down
PGSC0003DMG400028066	2.15127	down
PGSC0003DMG400030332	2.63406	down
PGSC0003DMG400016637	3.02628	down
PGSC0003DMG400003069	2.37478	down
PGSC0003DMG400008017	2.00861	down
PGSC0003DMG400027090	2.23475	down
PGSC0003DMG400025820	4.81734	down
PGSC0003DMG400017161	2.06151	down
PGSC0003DMG400004328	2.03786	down
PGSC0003DMG400010338	2.05873	down
PGSC0003DMG400028066	2.02937	down
PGSC0003DMG400009900	2.69815	down
PGSC0003DMG400014378	2.29284	down
PGSC0003DMG400017311	3.59322	down
PGSC0003DMG400022260	3.60329	down
PGSC0003DMG401026407	2.27836	down
PGSC0003DMG400022551	2.06091	down
PGSC0003DMG401029274	2.21632	down
PGSC0003DMG403014197	2.09315	down
PGSC0003DMG400000456	2.55411	down
PGSC0003DMG400025766	2.27469	down
PGSC0003DMG400015410	2.17858	down
PGSC0003DMG401026407	2.13523	down
PGSC0003DMG400029873	2.28822	down
PGSC0003DMG402030641	3.22378	down
PGSC0003DMG401005938	2.10481	down
PGSC0003DMG400016230	2.06597	down
PGSC0003DMG400023744	2.18329	down
PGSC0003DMG400019604	3.80458	down
PGSC0003DMG402019249	2.61671	down
PGSC0003DMG400022551	2.06802	down
PGSC0003DMG400008017	2.00467	down
PGSC0003DMG400028369	2.29937	down
PGSC0003DMG400010738	2.93885	down
PGSC0003DMG400008362	3.97933	down
PGSC0003DMG400023634	3.63256	down
PGSC0003DMG401024517	2.89631	down
PGSC0003DMG400004818	2.13195	down
PGSC0003DMG400012681	2.72242	down
PGSC0003DMG400002768	3.16831	down
PGSC0003DMG400031088	2.4237	down
PGSC0003DMG400027090	2.15987	down
PGSC0003DMG400020441	2.03592	down
PGSC0003DMG400012677	3.73077	down
PGSC0003DMG400015392	2.42525	down
PGSC0003DMG401026407	2.66492	down
PGSC0003DMG400013566	2.26066	down
PGSC0003DMG400033928	4.30232	down
PGSC0003DMG400001776	2.14956	down
PGSC0003DMG400015020	2.07971	down
PGSC0003DMG400019604	3.10332	down
PGSC0003DMG400013378	2.43419	down
PGSC0003DMG400028479	6.08785	down
PGSC0003DMG400003756	2.85639	down
PGSC0003DMG401005938	2.44363	down
PGSC0003DMG400010207	23.7842	down
PGSC0003DMG402019249	2.64563	down
PGSC0003DMG400007389	2.13799	down
PGSC0003DMG400014515	2.06812	down
PGSC0003DMG400012677	3.64048	down
PGSC0003DMG400014544	2.06967	down
PGSC0003DMG400013378	2.28767	down
PGSC0003DMG400024184	2.35496	down
PGSC0003DMG400019604	2.82643	down
PGSC0003DMG400010174	2.27984	down
PGSC0003DMG400033928	4.1709	down
PGSC0003DMG400022766	2.1824	down
PGSC0003DMG402014218	2.13193	down
PGSC0003DMG400002854	2.03712	down
PGSC0003DMG400008362	3.67343	down
PGSC0003DMG400020441	2.29314	down
PGSC0003DMG400025766	2.2737	down
PGSC0003DMG400013566	2.45085	down
PGSC0003DMG400002837	2.09613	down
PGSC0003DMG400019033	2.49892	down
PGSC0003DMG400004036	2.57933	down
PGSC0003DMG400000808	2.12674	down
PGSC0003DMG400026305	2.31758	down
PGSC0003DMG400010738	2.86883	down
PGSC0003DMG400006773	3.66752	down
PGSC0003DMG400028568	3.80137	down
PGSC0003DMG400014515	2.08404	down
PGSC0003DMG400025620	2.1819	down
PGSC0003DMG400024900	3.50244	down
PGSC0003DMG401026044	2.1527	down
PGSC0003DMG400004613	2.06877	down
PGSC0003DMG400027774	2.35051	down
PGSC0003DMG400006610	2.98764	down
PGSC0003DMG401005938	2.09731	down
PGSC0003DMG400030521	2.81928	down
PGSC0003DMG402013333	2.26515	down
PGSC0003DMG400005198	2.14265	down
PGSC0003DMG401030641	2.36322	down
PGSC0003DMG400030851	2.83045	down
PGSC0003DMG400005742	2.59393	down
PGSC0003DMG400015152	2.02153	down
PGSC0003DMG400003923	2.37168	down
PGSC0003DMG400002007	2.40928	down
PGSC0003DMG400027726	2.00384	down
PGSC0003DMG400000378	2.76465	down
PGSC0003DMG400024184	2.40959	down
PGSC0003DMG400000460	2.48345	down
PGSC0003DMG400012681	2.54151	down
PGSC0003DMG401026044	2.04575	down
PGSC0003DMG400028479	6.17514	down
PGSC0003DMG400027090	2.1133	down
PGSC0003DMG400015778	2.11291	down
PGSC0003DMG400003753	2.11038	down
PGSC0003DMG400012225	2.84224	down
PGSC0003DMG400011321	2.10158	down
PGSC0003DMG400031733	2.02029	down
PGSC0003DMG402013333	2.03458	down
PGSC0003DMG400006610	3.3811	down
PGSC0003DMG400010738	3.56977	down
PGSC0003DMG400000180	2.59414	down
PGSC0003DMG400003923	4.96392	down
PGSC0003DMG400027719	2.38191	down
PGSC0003DMG400012405	2.76842	down
PGSC0003DMG400015019	6.1028	down
PGSC0003DMG400026253	2.34548	down
PGSC0003DMG401013246	2.60621	down
PGSC0003DMG400025034	2.04818	down
PGSC0003DMG400018819	2.05104	down
PGSC0003DMG400023659	2.58231	down
PGSC0003DMG400012263	5.2831	down
PGSC0003DMG400001057	3.11371	down
PGSC0003DMG400026281	2.33454	down
PGSC0003DMG400022206	2.53171	down
PGSC0003DMG400024095	2.2082	down
PGSC0003DMG400009906	2.85733	down
PGSC0003DMG400023659	2.52587	down
PGSC0003DMG400005465	2.29997	down
PGSC0003DMG400032777	2.2458	down
PGSC0003DMG400011381	11.1547	down
PGSC0003DMG400032777	2.20819	down
PGSC0003DMG400017948	2.16188	down
PGSC0003DMG400032168	2.41833	down
PGSC0003DMG400012263	5.96291	down
PGSC0003DMG400032168	2.4096	down
PGSC0003DMG400022653	5.43927	down
PGSC0003DMG400030784	9.44946	down
PGSC0003DMG400018819	2.30949	down
PGSC0003DMG400028911	2.33467	down
PGSC0003DMG400029646	2.2618	down
PGSC0003DMG404010822	3.71858	down
PGSC0003DMG400017148	2.66656	down
PGSC0003DMG400006355	2.15006	down
PGSC0003DMG400023721	2.02926	down
PGSC0003DMG400029365	2.07958	down
PGSC0003DMG400021654	2.18749	down
PGSC0003DMG400011048	3.67249	down
PGSC0003DMG400006604	2.08098	down
PGSC0003DMG400006131	2.46851	down
PGSC0003DMG400001616	2.62245	down
PGSC0003DMG400042688	6.06796	down
PGSC0003DMG401021124	2.53068	down
PGSC0003DMG400018408	5.8349	down
PGSC0003DMG400029365	2.151	down
PGSC0003DMG400025976	2.37934	down
PGSC0003DMG400025632	2.50031	down
PGSC0003DMG400003129	2.56461	down
PGSC0003DMG400023384	2.62103	down
PGSC0003DMG400018408	5.67808	down
PGSC0003DMG400007084	2.16578	down
PGSC0003DMG401021124	2.4978	down
PGSC0003DMG401010822	4.30367	down
PGSC0003DMG400002515	7.1902	down
PGSC0003DMG401010822	4.33697	down
PGSC0003DMG400013753	5.83496	down
PGSC0003DMG400031337	2.19876	down
PGSC0003DMG400029468	2.16847	down
PGSC0003DMG400020455	2.00368	down
PGSC0003DMG400014458	2.56952	down
PGSC0003DMG400009014	2.22062	down
PGSC0003DMG400030005	2.92849	down
PGSC0003DMG402011297	5.38664	down
PGSC0003DMG401029709	2.61883	down
PGSC0003DMG400016812	2.96785	down
PGSC0003DMG400014458	2.6624	down
PGSC0003DMG400000178	2.17445	down
PGSC0003DMG401010822	4.09907	down
PGSC0003DMG400005907	2.03539	down
PGSC0003DMG400021423	3.04519	down
PGSC0003DMG400014264	2.60949	down
PGSC0003DMG400016145	15.627	down
PGSC0003DMG400023384	2.40692	down
PGSC0003DMG400020220	2.59166	down
PGSC0003DMG400003625	5.06742	down
PGSC0003DMG400022738	3.04839	down
PGSC0003DMG400015575	2.40022	down
PGSC0003DMG400005472	2.50847	down
PGSC0003DMG400000248	5.96485	down
PGSC0003DMG400021423	2.86057	down
PGSC0003DMG400004482	2.43003	down
PGSC0003DMG400007084	2.15557	down
PGSC0003DMG400028167	3.02444	down
PGSC0003DMG401020664	2.28029	down
PGSC0003DMG400026515	2.16529	down
PGSC0003DMG400009014	2.0142	down
PGSC0003DMG400015799	2.08833	down
PGSC0003DMG400029059	2.3123	down
PGSC0003DMG400007523	3.93294	down
PGSC0003DMG400017640	2.47383	down
PGSC0003DMG400006482	2.66277	down
PGSC0003DMG400014388	2.09983	down
PGSC0003DMG400023384	2.50958	down
PGSC0003DMG400019528	4.75296	down
PGSC0003DMG400030548	2.13938	down
PGSC0003DMG400012682	4.02104	down
PGSC0003DMG400018280	3.23346	down
PGSC0003DMG400016280	2.76268	down
PGSC0003DMG400006131	2.31362	down
PGSC0003DMG400017640	2.60048	down
PGSC0003DMG400016231	3.28373	down
PGSC0003DMG400009014	2.00819	down
PGSC0003DMG400029059	2.38726	down
PGSC0003DMG400025342	2.10566	down
PGSC0003DMG400010795	11.7653	down
PGSC0003DMG401020664	3.09845	down
PGSC0003DMG400014156	3.06319	down
PGSC0003DMG400000613	2.8091	down
PGSC0003DMG400022304	2.12809	down
PGSC0003DMG400038126	2.08275	down
PGSC0003DMG400009014	2.30669	down
PGSC0003DMG400005388	4.37658	down
PGSC0003DMG400011294	2.17514	down
PGSC0003DMG400005525	4.62512	down
PGSC0003DMG400027017	2.31566	down
PGSC0003DMG400011048	4.90243	down
PGSC0003DMG400027038	2.6067	down
PGSC0003DMG400004273	2.22211	down
PGSC0003DMG401020664	2.32247	down
PGSC0003DMG400026181	6.97547	down
PGSC0003DMG400026181	4.23402	down
PGSC0003DMG400007025	2.90099	down
PGSC0003DMG401029709	2.96215	down
PGSC0003DMG400019528	4.76265	down
PGSC0003DMG400006482	2.4539	down
PGSC0003DMG400024157	6.61333	down
PGSC0003DMG400029468	2.00249	down
PGSC0003DMG400030005	2.79922	down
PGSC0003DMG400003625	6.18274	down
PGSC0003DMG400025976	2.11232	down
PGSC0003DMG400022345	2.03287	down
PGSC0003DMG400020752	3.01673	down
PGSC0003DMG402010822	3.75708	down
PGSC0003DMG400014156	4.23368	down
PGSC0003DMG400023384	2.56486	down
PGSC0003DMG400018509	2.19472	down
PGSC0003DMG400025129	5.08562	down
PGSC0003DMG400022304	2.20558	down
PGSC0003DMG400029466	4.76182	down
PGSC0003DMG400030520	2.0259	down
PGSC0003DMG400044761	6.64568	down
PGSC0003DMG401010822	2.83003	down
PGSC0003DMG400014264	2.97068	down
PGSC0003DMG400016145	12.2437	down
PGSC0003DMG401000796	2.08198	down
PGSC0003DMG400006345	2.80159	down
PGSC0003DMG400007852	2.73804	down
PGSC0003DMG400004040	3.1316	down
PGSC0003DMG400033046	7.2435	down
PGSC0003DMG400005525	2.5261	down
PGSC0003DMG400026081	2.03664	down
PGSC0003DMG400015575	2.38466	down
PGSC0003DMG400003063	3.86372	down
PGSC0003DMG400003196	2.49731	down
PGSC0003DMG401007810	4.90076	down
PGSC0003DMG400006974	2.52684	down
PGSC0003DMG400034101	2.3232	down
PGSC0003DMG400011271	2.88383	down
PGSC0003DMG400020826	2.12273	down
PGSC0003DMG400005525	4.12817	down
PGSC0003DMG400004580	2.73093	down
PGSC0003DMG400020243	2.95357	down
PGSC0003DMG400009782	2.03184	down
PGSC0003DMG400025632	2.28754	down
PGSC0003DMG400026478	2.33762	down
PGSC0003DMG401020664	3.51077	down
PGSC0003DMG400016682	2.12141	down
PGSC0003DMG400017148	2.51786	down
PGSC0003DMG400024937	2.61013	down
PGSC0003DMG401020664	2.21577	down
PGSC0003DMG400002398	2.19595	down
PGSC0003DMG400003691	2.9284	down
PGSC0003DMG400010169	3.22269	down
PGSC0003DMG400008159	2.04487	down
PGSC0003DMG400028929	2.1768	down
PGSC0003DMG400023480	6.24558	down
PGSC0003DMG400019110	11.0769	down
PGSC0003DMG400029621	9.47091	down
PGSC0003DMG401018218	2.08959	down
PGSC0003DMG400023291	2.6586	down
PGSC0003DMG400029857	2.35961	down
PGSC0003DMG400008575	2.10342	down
PGSC0003DMG400028521	2.9154	down
PGSC0003DMG400025098	2.31943	down
PGSC0003DMG400033650	2.84839	down
PGSC0003DMG400030030	2.72194	down
PGSC0003DMG400025165	2.71882	down
PGSC0003DMG401025767	5.52601	down
PGSC0003DMG400013277	3.37832	down
PGSC0003DMG400025098	2.12933	down
PGSC0003DMG400022199	2.36171	down
PGSC0003DMG400021188	2.14688	down
PGSC0003DMG401018218	2.04575	down
PGSC0003DMG400002398	2.06693	down
PGSC0003DMG400036091	3.99112	down
PGSC0003DMG400017842	4.53871	down
PGSC0003DMG400030100	2.28927	down
PGSC0003DMG400022199	2.3927	down
PGSC0003DMG400024063	2.02532	down
PGSC0003DMG400005001	2.05234	down
PGSC0003DMG400047044	2.42577	down
PGSC0003DMG400020963	2.76564	down
PGSC0003DMG400004546	3.23995	down
PGSC0003DMG400031203	2.62569	down
PGSC0003DMG400012185	3.3493	down
PGSC0003DMG400004546	2.32711	down
PGSC0003DMG400019825	2.64008	down
PGSC0003DMG400009501	3.03346	down
PGSC0003DMG400008575	2.38914	down
PGSC0003DMG402011095	4.21044	down
PGSC0003DMG400030131	2.43832	down
PGSC0003DMG400005197	2.06076	down
PGSC0003DMG400027856	2.19653	down
PGSC0003DMG400026735	2.12383	down
PGSC0003DMG400011655	4.65331	down
PGSC0003DMG400005197	2.05401	down
PGSC0003DMG401011095	3.25515	down
PGSC0003DMG400007081	2.96398	down
PGSC0003DMG400025098	2.15337	down
PGSC0003DMG401025767	4.08107	down
PGSC0003DMG400033650	2.40379	down
PGSC0003DMG401011095	3.13461	down
PGSC0003DMG400030100	2.24899	down
PGSC0003DMG400029620	8.68426	down
PGSC0003DMG400025882	2.53554	down
PGSC0003DMG400002398	2.3111	down
PGSC0003DMG400011655	3.48515	down
PGSC0003DMG400008692	2.92893	down
PGSC0003DMG400035836	2.77443	down
PGSC0003DMG400024030	2.67516	down
PGSC0003DMG400039532	2.55954	down
PGSC0003DMG400023702	3.25412	down
PGSC0003DMG400000917	2.02725	down
PGSC0003DMG400021609	2.30907	down
PGSC0003DMG400026779	4.29976	down
PGSC0003DMG400028593	2.40592	down
PGSC0003DMG400006998	6.5481	down
PGSC0003DMG400026779	2.39212	down
PGSC0003DMG400027211	8.75581	down
PGSC0003DMG400012307	4.10221	down
PGSC0003DMG400022787	2.18731	down
PGSC0003DMG400007658	2.03834	down
PGSC0003DMG400027211	8.92916	down
PGSC0003DMG401028902	6.23331	down
PGSC0003DMG400004963	2.50658	down
PGSC0003DMG400040378	2.42526	down
PGSC0003DMG400028593	2.60403	down
PGSC0003DMG400001805	2.07939	down
PGSC0003DMG401031064	2.56996	down
PGSC0003DMG400024030	3.03072	down
PGSC0003DMG402027016	2.11163	down
PGSC0003DMG400001805	2.2657	down
PGSC0003DMG400018938	2.12103	down
PGSC0003DMG400022967	2.16411	down
PGSC0003DMG400045775	2.12629	down
PGSC0003DMG400031206	2.38359	down
PGSC0003DMG400012307	3.80433	down
PGSC0003DMG401000554	2.59468	down
PGSC0003DMG400002173	12.4235	down
PGSC0003DMG401000554	2.41976	down
PGSC0003DMG400011082	3.61634	down
PGSC0003DMG401016141	2.05018	down
PGSC0003DMG400032101	2.07236	down
PGSC0003DMG400018938	2.37223	down
PGSC0003DMG400001638	2.30388	down
PGSC0003DMG400026779	2.14527	down
PGSC0003DMG400008182	2.0083	down
PGSC0003DMG400020433	3.49656	down
PGSC0003DMG400020723	2.55312	down
PGSC0003DMG400003083	4.03422	down
PGSC0003DMG400019157	2.07932	down
PGSC0003DMG400018987	2.1511	down
PGSC0003DMG400017114	3.07447	down
PGSC0003DMG400029300	2.06188	down
PGSC0003DMG401033888	2.37999	down
PGSC0003DMG400025160	2.31476	down
PGSC0003DMG402027859	3.20058	down
PGSC0003DMG400026652	2.13737	down
PGSC0003DMG400020433	2.98378	down
PGSC0003DMG400003083	4.14005	down
PGSC0003DMG400013099	2.78365	down
PGSC0003DMG400015882	2.17034	down
PGSC0003DMG400017597	2.29423	down
PGSC0003DMG400015388	2.72034	down
PGSC0003DMG400011358	2.28659	down
PGSC0003DMG400015869	2.20679	down
PGSC0003DMG400014847	2.41233	down
PGSC0003DMG400020433	3.0208	down
PGSC0003DMG400005985	2.40335	down
PGSC0003DMG400008182	2.08624	down
PGSC0003DMG400024588	2.15547	down
PGSC0003DMG400020906	5.0994	down
PGSC0003DMG401004586	2.61537	down
PGSC0003DMG400007465	2.97295	down
PGSC0003DMG400022256	2.57091	down
PGSC0003DMG400007617	2.60068	down
PGSC0003DMG400011538	2.77936	down
PGSC0003DMG400031347	2.05038	down
PGSC0003DMG400018479	2.69223	down
PGSC0003DMG400018479	2.51	down
PGSC0003DMG400018678	2.21484	down
PGSC0003DMG400019315	2.88215	down
PGSC0003DMG400008676	2.09717	down
PGSC0003DMG400016457	2.15554	down
PGSC0003DMG400003916	2.24303	down
PGSC0003DMG400027187	2.13302	down
PGSC0003DMG400025127	2.76069	down
PGSC0003DMG400023322	2.66575	down
PGSC0003DMG400019315	2.5123	down
PGSC0003DMG400032227	2.26983	down
PGSC0003DMG400030684	4.6646	down
PGSC0003DMG400027187	2.22323	down
PGSC0003DMG400011538	2.65278	down
PGSC0003DMG400030154	3.05624	down
PGSC0003DMG401020908	4.9192	down
PGSC0003DMG400016576	2.11387	down
PGSC0003DMG400006608	2.04107	down
PGSC0003DMG400019315	2.44717	down
PGSC0003DMG400027187	2.12382	down
PGSC0003DMG400003549	2.56214	down
PGSC0003DMG401004586	2.51226	down
PGSC0003DMG400018678	2.1612	down
PGSC0003DMG400019859	2.06677	down
PGSC0003DMG400000491	2.1119	down
PGSC0003DMG400006727	2.24169	down
PGSC0003DMG400019100	2.50305	down
PGSC0003DMG400022255	2.31902	down
PGSC0003DMG400022947	2.59347	down
PGSC0003DMG400008676	2.07656	down
PGSC0003DMG400019315	2.68463	down
PGSC0003DMG400007465	2.77486	down
PGSC0003DMG400011247	2.33707	down
PGSC0003DMG400020742	8.22172	down
PGSC0003DMG400001671	2.21253	down
PGSC0003DMG400018678	2.19	down
PGSC0003DMG400015460	2.16525	down
PGSC0003DMG402020908	4.55693	down
PGSC0003DMG400008062	2.02003	down
PGSC0003DMG400030308	2.2651	down
PGSC0003DMG400020906	6.04943	down
PGSC0003DMG400018166	2.15685	down
PGSC0003DMG400013282	4.29011	down
PGSC0003DMG400006866	2.24309	down
PGSC0003DMG400011247	2.06273	down
PGSC0003DMG400029652	2.1027	down
PGSC0003DMG400020196	2.00692	down
PGSC0003DMG400018479	2.68202	down
PGSC0003DMG400022256	2.32083	down
PGSC0003DMG400019315	2.95448	down
PGSC0003DMG400007359	2.4525	down
PGSC0003DMG400021623	9.95863	down
PGSC0003DMG400022947	2.13215	down
PGSC0003DMG400003549	2.53477	down
PGSC0003DMG400030308	2.55073	down
PGSC0003DMG400031494	6.26508	down
PGSC0003DMG400015460	2.49161	down
PGSC0003DMG400019315	2.4321	down
PGSC0003DMG400018678	2.29725	down
PGSC0003DMG400025664	2.22779	down
PGSC0003DMG400024976	2.06272	down
PGSC0003DMG400002133	2.81972	down
PGSC0003DMG400007465	2.94385	down
PGSC0003DMG400014779	9.00178	up
PGSC0003DMG400010050	4.18442	up
PGSC0003DMG400003924	2.26062	up
PGSC0003DMG400015463	2.62604	up
PGSC0003DMG400022764	2.28263	up
PGSC0003DMG400010050	4.34958	up
PGSC0003DMG400015463	2.54262	up
PGSC0003DMG400007122	5.94628	up
PGSC0003DMG400014779	10.2696	up
PGSC0003DMG400021350	4.75687	up
PGSC0003DMG400013331	2.82122	up
PGSC0003DMG400010050	4.22975	up
PGSC0003DMG400030812	2.63251	up
PGSC0003DMG400002545	2.87021	up
PGSC0003DMG400030318	2.56831	up
PGSC0003DMG400033643	2.02237	up
PGSC0003DMG400019029	3.03364	up
PGSC0003DMG401010896	2.32364	up
PGSC0003DMG400001879	2.27705	up
PGSC0003DMG400001879	2.81639	up
PGSC0003DMG400001454	4.71009	up
PGSC0003DMG400004893	2.15549	up
PGSC0003DMG400016842	2.14768	up
PGSC0003DMG400021533	2.12073	up
PGSC0003DMG400004746	5.35641	up
PGSC0003DMG400024771	4.12756	up
PGSC0003DMG400004746	2.58397	up
PGSC0003DMG401012873	2.43395	up
PGSC0003DMG400012380	2.75155	up
PGSC0003DMG401003815	2.25117	up
PGSC0003DMG400016803	4.46938	up
PGSC0003DMG400002566	3.27967	up
PGSC0003DMG400028614	3.27873	up
PGSC0003DMG400030318	2.7208	up
PGSC0003DMG400024771	4.4608	up
PGSC0003DMG400004962	2.67061	up
PGSC0003DMG400017222	7.39916	up
PGSC0003DMG400028689	2.24599	up
PGSC0003DMG400021331	4.40174	up
PGSC0003DMG400011088	3.84079	up
PGSC0003DMG400025214	3.49871	up
PGSC0003DMG400022788	2.08801	up
PGSC0003DMG400014823	29.446	up
PGSC0003DMG400007794	9.93168	up
PGSC0003DMG400026189	5.09003	up
PGSC0003DMG400006160	2.43881	up
PGSC0003DMG400014823	26.5317	up
PGSC0003DMG400007794	9.87808	up
PGSC0003DMG400026189	5.20712	up
PGSC0003DMG400042760	3.54694	up
PGSC0003DMG400029645	2.84325	up
PGSC0003DMG400018635	4.82901	up
PGSC0003DMG400047074	3.3707	up
PGSC0003DMG400012640	3.95103	up
PGSC0003DMG400012008	2.86876	up
PGSC0003DMG400015933	2.30667	up
PGSC0003DMG400007854	33.9833	up
PGSC0003DMG400007306	2.31396	up
PGSC0003DMG400014823	27.6932	up
PGSC0003DMG400021372	2.47825	up
PGSC0003DMG400018635	3.76155	up
PGSC0003DMG400024608	5.45174	up
PGSC0003DMG400007960	2.74279	up
PGSC0003DMG400024608	8.77928	up
PGSC0003DMG400031753	7.1548	up
PGSC0003DMG400006945	4.35079	up
PGSC0003DMG400016962	4.36519	up
PGSC0003DMG400008758	2.46383	up
PGSC0003DMG400044039	2.61012	up
PGSC0003DMG400031079	2.21795	up
PGSC0003DMG400010870	6.16269	up
PGSC0003DMG400012607	15.3207	up
PGSC0003DMG402015244	2.22294	up
PGSC0003DMG400025774	2.12828	up
PGSC0003DMG400016962	3.76371	up
PGSC0003DMG400006945	4.23261	up
PGSC0003DMG400007953	5.00397	up
PGSC0003DMG400045477	3.52666	up
PGSC0003DMG400031753	8.789	up
PGSC0003DMG400003759	3.26912	up
PGSC0003DMG400026592	4.29592	up
PGSC0003DMG400032555	6.86087	up
PGSC0003DMG400000297	2.07413	up
PGSC0003DMG400000069	3.89289	up
PGSC0003DMG402015537	2.09115	up
PGSC0003DMG400010022	6.60158	up
PGSC0003DMG400012607	13.9885	up
PGSC0003DMG400008097	3.61125	up
PGSC0003DMG400006945	4.26677	up
PGSC0003DMG400004176	2.06657	up
PGSC0003DMG400031071	2.10157	up
PGSC0003DMG400026230	3.07093	up
PGSC0003DMG400010022	7.02138	up
PGSC0003DMG400039376	4.4023	up
PGSC0003DMG402004883	2.19741	up
PGSC0003DMG400003816	5.0366	up
PGSC0003DMG400019688	2.13263	up
PGSC0003DMG400001083	2.91452	up
PGSC0003DMG401029775	2.12503	up
PGSC0003DMG400007902	2.45086	up
PGSC0003DMG400003632	2.35475	up
PGSC0003DMG400030401	2.26893	up
PGSC0003DMG400011287	2.95338	up
PGSC0003DMG400016517	2.90259	up
PGSC0003DMG401006333	2.90282	up
PGSC0003DMG400030832	2.36126	up
PGSC0003DMG400002707	4.90848	up
PGSC0003DMG400032112	6.01955	up
PGSC0003DMG400011287	3.078	up
PGSC0003DMG400029167	3.43515	up
PGSC0003DMG400030402	2.20156	up
PGSC0003DMG400020858	6.5377	up
PGSC0003DMG400010081	2.12617	up
PGSC0003DMG400027835	6.00606	up
PGSC0003DMG400031778	2.57818	up
PGSC0003DMG400007613	11.1254	up
PGSC0003DMG400024876	3.06609	up
PGSC0003DMG400020882	2.72918	up
PGSC0003DMG400033874	2.04583	up
PGSC0003DMG400006956	13.3004	up
PGSC0003DMG400007614	2.543	up
PGSC0003DMG400022368	2.84684	up
PGSC0003DMG400006956	16.7104	up
PGSC0003DMG400008740	2.12156	up
PGSC0003DMG400004312	7.41711	up
PGSC0003DMG400020335	5.99867	up
PGSC0003DMG400029028	4.15914	up
PGSC0003DMG400029463	7.41785	up
PGSC0003DMG400013894	2.18802	up
PGSC0003DMG400027631	28.7837	up
PGSC0003DMG400028809	32.6449	up
PGSC0003DMG400029773	2.39357	up
PGSC0003DMG400026683	9.50872	up
PGSC0003DMG400004311	11.5224	up
PGSC0003DMG400029231	2.4082	up
PGSC0003DMG402008946	2.29586	up
PGSC0003DMG400010666	7.36403	up
PGSC0003DMG400027631	44.803	up
PGSC0003DMG400001227	2.25164	up
PGSC0003DMG400004312	9.1753	up
PGSC0003DMG400029773	9.95712	up
PGSC0003DMG400010859	9.47603	up
PGSC0003DMG400009021	5.09487	up
PGSC0003DMG400005418	2.25867	up
PGSC0003DMG400010859	6.97099	up
PGSC0003DMG400003754	5.20362	up
PGSC0003DMG400027631	27.1583	up
PGSC0003DMG400028808	20.8441	up
PGSC0003DMG400022894	4.32101	up
PGSC0003DMG400028809	18.1684	up
PGSC0003DMG400010724	8.71215	up
PGSC0003DMG400032155	2.86051	up
PGSC0003DMG400017184	8.97799	up
PGSC0003DMG400033116	2.18331	up
PGSC0003DMG400004312	10.328	up
PGSC0003DMG400022894	4.31939	up
PGSC0003DMG400003754	4.79097	up
PGSC0003DMG400027631	31.2785	up
PGSC0003DMG400028637	8.71866	up
PGSC0003DMG400028499	3.53374	up
PGSC0003DMG400012828	2.24136	up
PGSC0003DMG400026683	10.4731	up
PGSC0003DMG400022894	4.04643	up
PGSC0003DMG400017184	2.77036	up
PGSC0003DMG400010666	6.86439	up
PGSC0003DMG400017184	8.99394	up
PGSC0003DMG402025438	7.36468	up
PGSC0003DMG400020335	6.40433	up
PGSC0003DMG400004786	6.46038	up
PGSC0003DMG400004766	3.4367	up
PGSC0003DMG400026261	2.79915	up
PGSC0003DMG400007621	3.23187	up
PGSC0003DMG400008379	3.6262	up
PGSC0003DMG400029463	9.80988	up
PGSC0003DMG400002471	2.29634	up
PGSC0003DMG400031236	5.79712	up
PGSC0003DMG403020240	6.83602	up
PGSC0003DMG400031758	11.8632	up
PGSC0003DMG400028622	5.82276	up
PGSC0003DMG400031236	3.77027	up
PGSC0003DMG400005709	3.35635	up
PGSC0003DMG400020986	4.29088	up
PGSC0003DMG400031758	5.94211	up
PGSC0003DMG400007965	3.09856	up
PGSC0003DMG400030181	2.18422	up
PGSC0003DMG400005498	2.93516	up
PGSC0003DMG403020240	5.7384	up
PGSC0003DMG401022737	7.40475	up
PGSC0003DMG400029915	4.0516	up
PGSC0003DMG401022737	5.40689	up
PGSC0003DMG400014253	4.20563	up
PGSC0003DMG400030181	2.64697	up
PGSC0003DMG401018380	3.0577	up
PGSC0003DMG400016889	2.71998	up
PGSC0003DMG400031057	3.08478	up
PGSC0003DMG400018109	7.47976	up
PGSC0003DMG400004114	3.76549	up
PGSC0003DMG401025696	2.31147	up
PGSC0003DMG400006778	2.12974	up
PGSC0003DMG401025696	3.13599	up
PGSC0003DMG400007331	17.7297	up
PGSC0003DMG400032272	9.00632	up
PGSC0003DMG400017124	2.53176	up
PGSC0003DMG400013603	2.19236	up
PGSC0003DMG400025873	5.63796	up
PGSC0003DMG400004414	4.98814	up
PGSC0003DMG400012589	4.13375	up
PGSC0003DMG400022468	2.20728	up
PGSC0003DMG400014867	2.14272	up
PGSC0003DMG400043363	8.76444	up
PGSC0003DMG400017341	3.28454	up
PGSC0003DMG401004840	2.7307	up
PGSC0003DMG400000148	2.65045	up
PGSC0003DMG400038970	13.6915	up
PGSC0003DMG400029226	5.0984	up
PGSC0003DMG400021414	2.12428	up
PGSC0003DMG400014902	5.29866	up
PGSC0003DMG400015106	22.7177	up
PGSC0003DMG400014095	2.78619	up
PGSC0003DMG400016051	9.31434	up
PGSC0003DMG400010815	4.93619	up
PGSC0003DMG402015497	2.76285	up
PGSC0003DMG400014772	7.80792	up
PGSC0003DMG400002169	2.98538	up
PGSC0003DMG400034632	19.1933	up
PGSC0003DMG400024594	6.33979	up
PGSC0003DMG400001795	2.42851	up
PGSC0003DMG402002164	3.26233	up
PGSC0003DMG400000931	2.48717	up
PGSC0003DMG400011972	2.09338	up
PGSC0003DMG400019718	2.27452	up
PGSC0003DMG400026359	3.50155	up
PGSC0003DMG400006462	5.93863	up
PGSC0003DMG400019718	2.48665	up
PGSC0003DMG400011012	8.20859	up
PGSC0003DMG400000431	3.69821	up
PGSC0003DMG400028175	19.267	up
PGSC0003DMG400025874	12.4274	up
PGSC0003DMG400010249	7.06183	up
PGSC0003DMG400025877	2.90405	up
PGSC0003DMG400035370	5.45832	up
PGSC0003DMG400015548	2.43184	up
PGSC0003DMG400013629	2.3705	up
PGSC0003DMG400014010	13.1555	up
PGSC0003DMG400015355	2.16652	up
PGSC0003DMG400013855	8.17223	up
PGSC0003DMG402000722	3.69273	up
PGSC0003DMG400028810	10.053	up
PGSC0003DMG400038276	13.6274	up
PGSC0003DMG400029346	4.14863	up
PGSC0003DMG400012019	2.23915	up
PGSC0003DMG400032273	21.2742	up
PGSC0003DMG400020640	5.28699	up
PGSC0003DMG400022608	2.63942	up
PGSC0003DMG400033100	2.11195	up
PGSC0003DMG400022312	2.76381	up
PGSC0003DMG400010025	4.83789	up
PGSC0003DMG400013855	5.5641	up
PGSC0003DMG400017125	2.23774	up
PGSC0003DMG400022892	2.95105	up
PGSC0003DMG400010538	3.86493	up
PGSC0003DMG401030920	6.61345	up
PGSC0003DMG400006899	2.27304	up
PGSC0003DMG400030911	2.94533	up
PGSC0003DMG400016776	2.10499	up
PGSC0003DMG400007331	18.1666	up
PGSC0003DMG400022892	3.44942	up
PGSC0003DMG400020131	5.18043	up
PGSC0003DMG400022893	2.29114	up
PGSC0003DMG400014012	3.13271	up
PGSC0003DMG400011640	6.13564	up
PGSC0003DMG402000722	2.93018	up
PGSC0003DMG400010088	2.64688	up
PGSC0003DMG400008267	7.21974	up
PGSC0003DMG400014013	3.136	up
PGSC0003DMG400000511	2.44235	up
PGSC0003DMG400024951	10.6263	up
PGSC0003DMG400010537	5.82898	up
PGSC0003DMG400027338	8.85218	up
PGSC0003DMG400011217	2.46143	up
PGSC0003DMG400016190	2.65886	up
PGSC0003DMG400018131	2.69439	up
PGSC0003DMG400010899	2.15171	up
PGSC0003DMG400002946	5.34259	up
PGSC0003DMG401027133	2.11188	up
PGSC0003DMG400009526	2.03296	up
PGSC0003DMG400019196	5.27813	up
PGSC0003DMG400014902	6.61932	up
PGSC0003DMG400019718	2.58152	up
PGSC0003DMG400022469	3.93468	up
PGSC0003DMG400021414	2.11516	up
PGSC0003DMG400014902	6.57275	up
PGSC0003DMG400015106	29.9457	up
PGSC0003DMG400007904	2.3986	up
PGSC0003DMG400033642	2.02309	up
PGSC0003DMG400002463	44.7772	up
PGSC0003DMG400025872	9.92909	up
PGSC0003DMG400012707	2.88757	up
PGSC0003DMG400002111	3.31435	up
PGSC0003DMG400014010	10.8871	up
PGSC0003DMG400013604	2.93801	up
PGSC0003DMG400002174	3.12888	up
PGSC0003DMG400002166	3.9152	up
PGSC0003DMG400014095	2.80493	up
PGSC0003DMG401004840	3.57888	up
PGSC0003DMG400002163	14.6094	up
PGSC0003DMG401028367	3.55947	up
PGSC0003DMG400013434	3.13301	up
PGSC0003DMG400028632	18.2339	up
PGSC0003DMG400021542	2.73215	up
PGSC0003DMG400010025	4.91908	up
PGSC0003DMG400032271	11.5985	up
PGSC0003DMG400026359	3.819	up
PGSC0003DMG400007074	2.44916	up
PGSC0003DMG400027356	2.45048	up
PGSC0003DMG400000270	5.08383	up
PGSC0003DMG402002164	3.25808	up
PGSC0003DMG400010025	6.94761	up
PGSC0003DMG400025871	6.60641	up
PGSC0003DMG400002168	9.14891	up
PGSC0003DMG400024951	13.1154	up
PGSC0003DMG400002181	2.08065	up
PGSC0003DMG400004514	2.3582	up
PGSC0003DMG400001015	2.97101	up
PGSC0003DMG400037933	5.54306	up
PGSC0003DMG401002164	13.6499	up
PGSC0003DMG400003306	3.10897	up
PGSC0003DMG400025877	2.82537	up
PGSC0003DMG400002167	4.0612	up
PGSC0003DMG400028810	3.35392	up
PGSC0003DMG401028367	3.42053	up
PGSC0003DMG400001015	2.02727	up
PGSC0003DMG400002167	4.36855	up
PGSC0003DMG400020618	2.95462	up
PGSC0003DMG400019537	2.86814	up
PGSC0003DMG400030144	2.73857	up
PGSC0003DMG400006463	9.33706	up
PGSC0003DMG400034672	8.33273	up
PGSC0003DMG400014094	3.30202	up
PGSC0003DMG400002166	2.68063	up
PGSC0003DMG400011012	14.4837	up
PGSC0003DMG401029824	3.00562	up
PGSC0003DMG400019190	3.08943	up
PGSC0003DMG400000511	2.95383	up
PGSC0003DMG400031189	2.69361	up
PGSC0003DMG400019956	57.5854	up
PGSC0003DMG400007073	9.24326	up
PGSC0003DMG400024686	2.31958	up
PGSC0003DMG400012295	10.9254	up
PGSC0003DMG402022285	33.7508	up
PGSC0003DMG400010439	33.2779	up
PGSC0003DMG400029750	4.37463	up
PGSC0003DMG402018402	2.10687	up
PGSC0003DMG400039843	2.03304	up
PGSC0003DMG400017757	27.4164	up
PGSC0003DMG400017808	2.23402	up
PGSC0003DMG400025109	2.66029	up
PGSC0003DMG400030546	5.69066	up
PGSC0003DMG400023814	2.17006	up
PGSC0003DMG400018309	16.609	up
PGSC0003DMG400016892	8.04332	up
PGSC0003DMG400021777	9.66716	up
PGSC0003DMG400018282	2.81883	up
PGSC0003DMG400003053	3.34307	up
PGSC0003DMG400029237	5.71671	up
PGSC0003DMG400008629	3.9036	up
PGSC0003DMG400021262	2.52467	up
PGSC0003DMG400000353	3.80998	up
PGSC0003DMG400026100	2.61054	up
PGSC0003DMG400007124	2.7451	up
PGSC0003DMG400017549	3.91926	up
PGSC0003DMG400032157	25.2287	up
PGSC0003DMG400031216	2.17176	up
PGSC0003DMG400019253	2.56683	up
PGSC0003DMG400009671	3.73871	up
PGSC0003DMG400024478	9.68092	up
PGSC0003DMG400029718	2.12198	up
PGSC0003DMG400024563	29.5604	up
PGSC0003DMG400007985	2.08557	up
PGSC0003DMG400005643	2.14699	up
PGSC0003DMG400019098	8.66156	up
PGSC0003DMG400000012	2.95287	up
PGSC0003DMG400032817	3.97392	up
PGSC0003DMG400003930	2.28532	up
PGSC0003DMG400014938	9.82321	up
PGSC0003DMG400007527	5.602	up
PGSC0003DMG400024661	3.03457	up
PGSC0003DMG400013736	5.32507	up
PGSC0003DMG400026165	5.66088	up
PGSC0003DMG400027567	30.4151	up
PGSC0003DMG400013790	3.27582	up
PGSC0003DMG400012247	3.83794	up
PGSC0003DMG400009253	2.24896	up
PGSC0003DMG400014811	2.10374	up
PGSC0003DMG400010828	17.1099	up
PGSC0003DMG400019174	10.0668	up
PGSC0003DMG400022286	26.947	up
PGSC0003DMG400022634	2.08737	up
PGSC0003DMG400028550	2.12492	up
PGSC0003DMG400007851	10.3302	up
PGSC0003DMG400009396	2.60256	up
PGSC0003DMG402019343	10.3586	up
PGSC0003DMG400024403	2.28615	up
PGSC0003DMG400024912	3.22843	up
PGSC0003DMG400017373	2.57102	up
PGSC0003DMG400025163	7.07019	up
PGSC0003DMG400004908	2.81102	up
PGSC0003DMG400020845	2.39884	up
PGSC0003DMG400032289	3.34195	up
PGSC0003DMG400017373	2.75331	up
PGSC0003DMG400016149	45.6893	up
PGSC0003DMG400029930	2.17664	up
PGSC0003DMG400010321	3.35606	up
PGSC0003DMG400025954	2.89839	up
PGSC0003DMG400004621	3.70157	up
PGSC0003DMG400044845	4.71854	up
PGSC0003DMG400033662	3.03786	up
PGSC0003DMG401003606	2.13678	up
PGSC0003DMG400013143	2.48077	up
PGSC0003DMG400027854	2.26727	up
PGSC0003DMG400033317	6.40298	up
PGSC0003DMG400008880	2.92395	up
PGSC0003DMG400011745	2.17708	up
PGSC0003DMG400026012	95.1483	up
PGSC0003DMG400013803	3.03158	up
PGSC0003DMG400029033	2.10716	up
PGSC0003DMG400011016	5.19623	up
PGSC0003DMG400006724	4.94809	up
PGSC0003DMG402017405	2.67192	up
PGSC0003DMG400031129	2.89392	up
PGSC0003DMG401004023	6.48765	up
PGSC0003DMG400018282	2.27362	up
PGSC0003DMG400004479	3.60839	up
PGSC0003DMG400006250	2.63163	up
PGSC0003DMG400029749	5.13953	up
PGSC0003DMG402015891	25.6829	up
PGSC0003DMG400023483	2.7725	up
PGSC0003DMG400017307	7.78422	up
PGSC0003DMG400003491	2.49782	up
PGSC0003DMG400025857	10.4838	up
PGSC0003DMG400032534	4.36863	up
PGSC0003DMG400000112	19.4771	up
PGSC0003DMG400017334	4.07044	up
PGSC0003DMG400029237	3.78241	up
PGSC0003DMG400018115	2.55544	up
PGSC0003DMG400032817	3.14796	up
PGSC0003DMG400016102	2.359	up
PGSC0003DMG400012177	5.02198	up
PGSC0003DMG400028345	2.2144	up
PGSC0003DMG400027046	7.7312	up
PGSC0003DMG400019128	2.21906	up
PGSC0003DMG400019895	3.78995	up
PGSC0003DMG400033898	3.43749	up
PGSC0003DMG400000983	11.6864	up
PGSC0003DMG400026011	6.45036	up
PGSC0003DMG400036676	2.01229	up
PGSC0003DMG400025267	13.7229	up
PGSC0003DMG400018445	29.2211	up
PGSC0003DMG402016214	2.07259	up
PGSC0003DMG400031328	2.8001	up
PGSC0003DMG400002134	37.0816	up
PGSC0003DMG400007806	7.21365	up
PGSC0003DMG400022226	2.59098	up
PGSC0003DMG400024945	2.63295	up
PGSC0003DMG400029750	4.3189	up
PGSC0003DMG400000414	2.83203	up
PGSC0003DMG400011285	2.09664	up
PGSC0003DMG400021628	2.49156	up
PGSC0003DMG400029320	3.37669	up
PGSC0003DMG400009955	7.87006	up
PGSC0003DMG400034296	2.50499	up
PGSC0003DMG400033643	2.29802	up
PGSC0003DMG400021798	2.54959	up
PGSC0003DMG400006719	2.00479	up
PGSC0003DMG400016892	8.76331	up
PGSC0003DMG400003789	2.53264	up
PGSC0003DMG400003502	2.05932	up
PGSC0003DMG400003250	17.9628	up
PGSC0003DMG400029910	3.09608	up
PGSC0003DMG400022822	22.0377	up
PGSC0003DMG400009113	3.61248	up
PGSC0003DMG400010913	2.24864	up
PGSC0003DMG400006995	4.84254	up
PGSC0003DMG400041213	3.84423	up
PGSC0003DMG400025244	6.71345	up
PGSC0003DMG400026679	4.01216	up
PGSC0003DMG400025380	6.28122	up
PGSC0003DMG400024532	8.18652	up
PGSC0003DMG400021603	3.73241	up
PGSC0003DMG400029151	3.33332	up
PGSC0003DMG400012809	4.03542	up
PGSC0003DMG400033671	20.6188	up
PGSC0003DMG400028750	2.12724	up
PGSC0003DMG402030999	2.27026	up
PGSC0003DMG400021822	2.40526	up
PGSC0003DMG400016306	2.38158	up
PGSC0003DMG400011711	29.1122	up
PGSC0003DMG400007860	3.89503	up
PGSC0003DMG400028330	8.41966	up
PGSC0003DMG400002780	3.19425	up
PGSC0003DMG400042921	2.1317	up
PGSC0003DMG400030842	2.3966	up
PGSC0003DMG400016517	4.72949	up
PGSC0003DMG400044717	8.00634	up
PGSC0003DMG400006789	16.0795	up
PGSC0003DMG400001986	3.89224	up
PGSC0003DMG400032555	6.84638	up
PGSC0003DMG400003803	4.5091	up
PGSC0003DMG400027431	4.50478	up
PGSC0003DMG400006887	14.4277	up
PGSC0003DMG400000414	2.42116	up
PGSC0003DMG400009932	7.43421	up
PGSC0003DMG400002930	9.77578	up
PGSC0003DMG400012655	7.35774	up
PGSC0003DMG400010870	5.65403	up
PGSC0003DMG400029315	2.79315	up
PGSC0003DMG400028490	2.10843	up
PGSC0003DMG400029320	2.62084	up
PGSC0003DMG400025393	11.7841	up
PGSC0003DMG400000729	4.67794	up
PGSC0003DMG400025266	15.9978	up
PGSC0003DMG400007960	5.31964	up
PGSC0003DMG400023305	3.04362	up
PGSC0003DMG400026880	2.40875	up
PGSC0003DMG400018096	2.10712	up
PGSC0003DMG400026569	5.65654	up
PGSC0003DMG400030358	2.17612	up
PGSC0003DMG400002730	2.0155	up
PGSC0003DMG400019509	7.91431	up
PGSC0003DMG400009113	4.06533	up
PGSC0003DMG400017758	13.3462	up
PGSC0003DMG400017230	3.01439	up
PGSC0003DMG400006967	2.9182	up
PGSC0003DMG400026944	4.71044	up
PGSC0003DMG400008337	7.96249	up
PGSC0003DMG400027976	2.50744	up
PGSC0003DMG400039702	4.76002	up
PGSC0003DMG400004320	2.66909	up
PGSC0003DMG400019879	4.57166	up
PGSC0003DMG400014153	2.51359	up
PGSC0003DMG400027649	13.5953	up
PGSC0003DMG400005761	2.08501	up
PGSC0003DMG400025429	3.9036	up
PGSC0003DMG400027025	2.65168	up
PGSC0003DMG400025625	3.25153	up
PGSC0003DMG400022891	5.17793	up
PGSC0003DMG400019413	6.71465	up
PGSC0003DMG400006945	4.26339	up
PGSC0003DMG400025821	6.23631	up
PGSC0003DMG403025785	3.08849	up
PGSC0003DMG400035333	3.4214	up
PGSC0003DMG400023807	2.47494	up
PGSC0003DMG400030253	2.80006	up
PGSC0003DMG400016518	2.44503	up
PGSC0003DMG400000427	2.33471	up
PGSC0003DMG400009514	4.11141	up
PGSC0003DMG400037422	6.6563	up
PGSC0003DMG400003957	2.61628	up
PGSC0003DMG400016518	2.05782	up
PGSC0003DMG400007902	2.41792	up
PGSC0003DMG400016842	2.29534	up
PGSC0003DMG400006232	2.61245	up
PGSC0003DMG400025112	4.45901	up
PGSC0003DMG400016892	9.31653	up
PGSC0003DMG400011398	2.14867	up
PGSC0003DMG403004013	2.95751	up
PGSC0003DMG400009767	2.03594	up
PGSC0003DMG400000368	6.90751	up
PGSC0003DMG400001331	2.2831	up
PGSC0003DMG400014028	2.10831	up
PGSC0003DMG400012753	3.57426	up
PGSC0003DMG400009116	10.7093	up
PGSC0003DMG400030163	4.20247	up
PGSC0003DMG400022383	3.61131	up
PGSC0003DMG401023109	3.25297	up
PGSC0003DMG400004801	17.6959	up
PGSC0003DMG400021710	2.26048	up
PGSC0003DMG400030102	2.40506	up
PGSC0003DMG400033145	2.44936	up
PGSC0003DMG401027553	48.646	up
PGSC0003DMG400025927	2.07261	up
PGSC0003DMG400004952	2.21232	up
PGSC0003DMG400019413	4.5295	up
PGSC0003DMG400030698	5.06402	up
PGSC0003DMG400000492	2.24159	up
PGSC0003DMG401011202	2.44259	up
PGSC0003DMG400012105	3.44586	up
PGSC0003DMG400040819	5.19409	up
PGSC0003DMG402005720	2.35597	up
PGSC0003DMG400015874	3.42631	up
PGSC0003DMG400018549	3.43184	up
PGSC0003DMG400024494	3.14629	up
PGSC0003DMG400011745	2.02654	up
PGSC0003DMG401025958	6.90252	up
PGSC0003DMG400017747	3.34519	up
PGSC0003DMG400025563	2.79286	up
PGSC0003DMG400022414	2.87475	up
PGSC0003DMG400041656	2.00595	up
PGSC0003DMG400020608	5.6302	up
PGSC0003DMG402003586	2.68063	up
PGSC0003DMG400002292	5.62205	up
PGSC0003DMG400028734	2.85606	up
PGSC0003DMG400031105	6.84002	up
PGSC0003DMG400030317	3.46781	up
PGSC0003DMG400030503	3.03976	up
PGSC0003DMG400013103	2.24046	up
PGSC0003DMG400004356	9.72122	up
PGSC0003DMG400007745	2.1292	up
PGSC0003DMG401019343	9.499	up
PGSC0003DMG400000406	4.3247	up
PGSC0003DMG400017892	2.36868	up
PGSC0003DMG400005691	2.03483	up
PGSC0003DMG400016517	2.6485	up
PGSC0003DMG400003886	2.12324	up
PGSC0003DMG400025738	8.40341	up
PGSC0003DMG400003491	3.62058	up
PGSC0003DMG400003957	2.36034	up
PGSC0003DMG400003993	2.79756	up
PGSC0003DMG400017949	5.68016	up
PGSC0003DMG400028802	3.48405	up
PGSC0003DMG400014192	2.35189	up
PGSC0003DMG400024935	2.73129	up
PGSC0003DMG400027283	4.51692	up
PGSC0003DMG400006945	4.37492	up
PGSC0003DMG400028407	2.38969	up
PGSC0003DMG400030838	2.40637	up
PGSC0003DMG400024786	4.24865	up
PGSC0003DMG400008223	2.43892	up
PGSC0003DMG400016423	4.18464	up
PGSC0003DMG400017598	2.16775	up
PGSC0003DMG400031908	2.14991	up
PGSC0003DMG400016517	2.76856	up
PGSC0003DMG400031501	2.85698	up
PGSC0003DMG400003502	2.13857	up
PGSC0003DMG400013692	2.32021	up
PGSC0003DMG400007864	3.37228	up
PGSC0003DMG400026327	2.0951	up
PGSC0003DMG400025839	2.50888	up
PGSC0003DMG400024494	2.25946	up
PGSC0003DMG400009627	2.67704	up
PGSC0003DMG400000317	3.95589	up
PGSC0003DMG402001710	2.32037	up
PGSC0003DMG400010761	3.30454	up
PGSC0003DMG400002939	2.86003	up
PGSC0003DMG403006611	4.80455	up
PGSC0003DMG400030504	2.37083	up
PGSC0003DMG400017891	2.93955	up
PGSC0003DMG400030741	2.18606	up
PGSC0003DMG400025341	6.91574	up
PGSC0003DMG400002373	7.2408	up
PGSC0003DMG400030731	7.42974	up
PGSC0003DMG401012981	2.08865	up
PGSC0003DMG401025958	7.63663	up
[truncated: 951 more rows]

## Sheet: up
Supplementary Table 5 Number of common elements in the heat stress and published datasets.
Names	Number	Gene ID	Chromosome location	Annotation
Overlap of our data sets with Hancock et al. (2014) and Hastilestari et al. (2018)	15	PGSC0003DMG400011977	chr05 from 11646812 to 11649618	Small heat shock protein
		PGSC0003DMG400030340	chr06 from 56905147 to 56905872	17.6 kD class I small heat shock protein
		PGSC0003DMG400028634	chr12 from 49581328 to 49583714	Heat shock protein
		PGSC0003DMG400011632	chr09 from 11684152 to 11685032	Chloroplast small heat shock protein class I
		PGSC0003DMG400011630	chr09 from 11675983 to 11676827	Chloroplast small heat shock protein class I
		PGSC0003DMG400014234	chr03 from 57762712 to 57763815	Conserved gene of unknown function
		PGSC0003DMG400009255	chr11 from 13518704 to 13519520	Small heat-shock protein homolog protein
		PGSC0003DMG400000079	chr01 from 72843419 to 72848705	BCL-2-associated athanogene 6
		PGSC0003DMG400031236	chr10 from 48904346 to 48905134	Non-specific lipid-transfer protein
		PGSC0003DMG400004532	chr01 from 80558637 to 80559287	Chloroplast ferredoxin I
		PGSC0003DMG401001731	chr09 from 6599287 to 6603984	Ascorbate peroxidase
		PGSC0003DMG400030339	chr06 from 56900911 to 56901677	17.6 kD class I small heat shock protein
		PGSC0003DMG400030341	chr06 from 56907909 to 56908742	17.6 kDa class I heat shock protein
		PGSC0003DMG400021726	chr02 from 35655325 to 35659013	Furin
		PGSC0003DMG400020718	chr01 from 79702817 to 79703750	Heat-shock protein
Overlap of our data sets with Hancock et al. (2014)	15	PGSC0003DMG400012763
		PGSC0003DMG400011750
		PGSC0003DMG400021142
		PGSC0003DMG400011752
		PGSC0003DMG400011740
		PGSC0003DMG400024274
		PGSC0003DMG400021683
		PGSC0003DMG400002312
		PGSC0003DMG400008313
		PGSC0003DMG400014212
		PGSC0003DMG400005997
		PGSC0003DMG400032208
		PGSC0003DMG400011751
		PGSC0003DMG400014029
		PGSC0003DMG400005960
Overlap of our data sets with Hastilestari et al. (2018)	47	PGSC0003DMG400028637
		PGSC0003DMG400011627
		PGSC0003DMG400000148
		PGSC0003DMG400040819
		PGSC0003DMG400026101
		PGSC0003DMG400004593
		PGSC0003DMG400030427
		PGSC0003DMG400031731
		PGSC0003DMG400026569
		PGSC0003DMG400023622
		PGSC0003DMG400022676
		PGSC0003DMG400030358
		PGSC0003DMG400004808
		PGSC0003DMG400027976
		PGSC0003DMG400021737
		PGSC0003DMG400000406
		PGSC0003DMG400000444
		PGSC0003DMG400028456
		PGSC0003DMG400011628
		PGSC0003DMG400023615
		PGSC0003DMG400036797
		PGSC0003DMG400004276
		PGSC0003DMG400030731
		PGSC0003DMG400025842
		PGSC0003DMG400011072
		PGSC0003DMG400011631
		PGSC0003DMG400028624
		PGSC0003DMG400012619
		PGSC0003DMG400034672
		PGSC0003DMG400006462
		PGSC0003DMG400010470
		PGSC0003DMG400010498
		PGSC0003DMG400009509
		PGSC0003DMG400032534
		PGSC0003DMG400027473
		PGSC0003DMG400009268
		PGSC0003DMG400027750
		PGSC0003DMG400007621
		PGSC0003DMG400008187
		PGSC0003DMG400006724
		PGSC0003DMG400030362
		PGSC0003DMG400002724
		PGSC0003DMG400028930
		PGSC0003DMG400031391
		PGSC0003DMG400000850
		PGSC0003DMG400021350
		PGSC0003DMG400009514
Overlap of Hancock et al. (2014) with Hastilestari et al. (2018)	28	PGSC0003DMG400003886
		PGSC0003DMG400021822
		PGSC0003DMG400002400
		PGSC0003DMG400006250
		PGSC0003DMG400038479
		PGSC0003DMG400024281
		PGSC0003DMG400016517
		PGSC0003DMG400013629
		PGSC0003DMG400018109
		PGSC0003DMG400029773
		PGSC0003DMG400024784
		PGSC0003DMG400008223
		PGSC0003DMG400018623
		PGSC0003DMG400045865
		PGSC0003DMG400017103
		PGSC0003DMG400022469
		PGSC0003DMG400006969
		PGSC0003DMG401025898
		PGSC0003DMG400024644
		PGSC0003DMG400003219
		PGSC0003DMG401025958
		PGSC0003DMG400019174
		PGSC0003DMG402015537
		PGSC0003DMG400008453
		PGSC0003DMG400030102
		PGSC0003DMG400022844
		PGSC0003DMG400025821
		PGSC0003DMG400019344
Our data sets	370	PGSC0003DMG400016512
		PGSC0003DMG400026594
		PGSC0003DMG400023591
		PGSC0003DMG400023112
		PGSC0003DMG400012987
		PGSC0003DMG400018016
		PGSC0003DMG400021979
		PGSC0003DMG400013713
		PGSC0003DMG400018104
		PGSC0003DMG400005632
		PGSC0003DMG400016120
		PGSC0003DMG400014123
		PGSC0003DMG400027636
		PGSC0003DMG402022215
		PGSC0003DMG400031163
		PGSC0003DMG400026275
		PGSC0003DMG400012667
		PGSC0003DMG400003691
		PGSC0003DMG400013516
		PGSC0003DMG400029700
		PGSC0003DMG400026586
		PGSC0003DMG400001550
		PGSC0003DMG400025989
		PGSC0003DMG400003847
		PGSC0003DMG400005521
		PGSC0003DMG400010154
		PGSC0003DMG400021573
		PGSC0003DMG400032276
		PGSC0003DMG400005573
		PGSC0003DMG400008414
		PGSC0003DMG400011538
		PGSC0003DMG400033591
		PGSC0003DMG400009511
		PGSC0003DMG400026221
		PGSC0003DMG400010147
		PGSC0003DMG400010137
		PGSC0003DMG400010170
		PGSC0003DMG400003339
		PGSC0003DMG400016455
		PGSC0003DMG400013558
		PGSC0003DMG400003621
		PGSC0003DMG400015437
		PGSC0003DMG400028331
		PGSC0003DMG400005528
		PGSC0003DMG400014052
		PGSC0003DMG400012638
		PGSC0003DMG400026025
		PGSC0003DMG401017241
		PGSC0003DMG400001806
		PGSC0003DMG400015000
		PGSC0003DMG400028791
		PGSC0003DMG402025689
		PGSC0003DMG400024109
		PGSC0003DMG400027499
		PGSC0003DMG400029193
		PGSC0003DMG400030978
		PGSC0003DMG400021689
		PGSC0003DMG400008524
		PGSC0003DMG400013178
		PGSC0003DMG400044347
		PGSC0003DMG401020927
		PGSC0003DMG400004992
		PGSC0003DMG400028491
		PGSC0003DMG400010497
		PGSC0003DMG400006180
		PGSC0003DMG400008849
		PGSC0003DMG400007689
		PGSC0003DMG400021281
		PGSC0003DMG400027068
		PGSC0003DMG402028141
		PGSC0003DMG400016419
		PGSC0003DMG400006516
		PGSC0003DMG400010114
		PGSC0003DMG400011749
		PGSC0003DMG400028307
		PGSC0003DMG400017513
		PGSC0003DMG400002144
		PGSC0003DMG400008898
		PGSC0003DMG400033589
		PGSC0003DMG400000293
		PGSC0003DMG400016536
		PGSC0003DMG400026883
		PGSC0003DMG400024476
		PGSC0003DMG401022984
		PGSC0003DMG400007312
		PGSC0003DMG400007025
		PGSC0003DMG400025876
		PGSC0003DMG400030357
		PGSC0003DMG400012089
		PGSC0003DMG400011026
		PGSC0003DMG400001272
		PGSC0003DMG400014127
		PGSC0003DMG400016453
		PGSC0003DMG400003522
		PGSC0003DMG402027687
		PGSC0003DMG400017098
		PGSC0003DMG400004547
		PGSC0003DMG400006721
		PGSC0003DMG400016036
		PGSC0003DMG400009223
		PGSC0003DMG400018416
		PGSC0003DMG400002987
		PGSC0003DMG400009513
		PGSC0003DMG400025206
		PGSC0003DMG400015815
		PGSC0003DMG400013663
		PGSC0003DMG400007577
		PGSC0003DMG401018223
		PGSC0003DMG400026001
		PGSC0003DMG400000408
		PGSC0003DMG400019137
		PGSC0003DMG400007796
		PGSC0003DMG400023884
		PGSC0003DMG400026258
		PGSC0003DMG400024253
		PGSC0003DMG401025150
		PGSC0003DMG400025803
		PGSC0003DMG400008217
		PGSC0003DMG400005033
		PGSC0003DMG400009876
		PGSC0003DMG402009997
		PGSC0003DMG401010822
		PGSC0003DMG400005931
		PGSC0003DMG402003479
		PGSC0003DMG400016743
		PGSC0003DMG400014489
		PGSC0003DMG400021277
		PGSC0003DMG400005886
		PGSC0003DMG400027453
		PGSC0003DMG400012551
		PGSC0003DMG400005525
		PGSC0003DMG400009263
		PGSC0003DMG400029624
		PGSC0003DMG402016495
		PGSC0003DMG400023303
		PGSC0003DMG402008965
		PGSC0003DMG400023400
		PGSC0003DMG400013015
		PGSC0003DMG400026022
		PGSC0003DMG402018962
		PGSC0003DMG400025219
		PGSC0003DMG400030666
		PGSC0003DMG400003305
		PGSC0003DMG402001341
		PGSC0003DMG401015590
		PGSC0003DMG400017338
		PGSC0003DMG400004371
		PGSC0003DMG400027200
		PGSC0003DMG400033567
		PGSC0003DMG400017119
		PGSC0003DMG400015650
		PGSC0003DMG400018141
		PGSC0003DMG400021621
		PGSC0003DMG400033083
		PGSC0003DMG400023837
		PGSC0003DMG400018292
		PGSC0003DMG400002928
		PGSC0003DMG400003737
		PGSC0003DMG400022097
		PGSC0003DMG400025194
		PGSC0003DMG400012793
		PGSC0003DMG400019517
		PGSC0003DMG400027888
		PGSC0003DMG402020453
		PGSC0003DMG400011029
		PGSC0003DMG400033172
		PGSC0003DMG400009018
		PGSC0003DMG400031522
		PGSC0003DMG400031137
		PGSC0003DMG400023608
		PGSC0003DMG400022588
		PGSC0003DMG400020111
		PGSC0003DMG402000198
		PGSC0003DMG400019396
		PGSC0003DMG400006224
		PGSC0003DMG400012141
		PGSC0003DMG400028989
		PGSC0003DMG400005682
		PGSC0003DMG402016226
		PGSC0003DMG400027052
		PGSC0003DMG400027730
		PGSC0003DMG400008502
		PGSC0003DMG400012494
		PGSC0003DMG400006162
		PGSC0003DMG400007683
		PGSC0003DMG400030794
		PGSC0003DMG400015817
		PGSC0003DMG400010143
		PGSC0003DMG400002041
		PGSC0003DMG400009707
		PGSC0003DMG402031237
		PGSC0003DMG400040677
		PGSC0003DMG400005549
		PGSC0003DMG400019285
		PGSC0003DMG400013293
		PGSC0003DMG400026882
		PGSC0003DMG400024139
		PGSC0003DMG402027210
		PGSC0003DMG400044253
		PGSC0003DMG400007169
		PGSC0003DMG400005756
		PGSC0003DMG400007596
		PGSC0003DMG400010136
		PGSC0003DMG400004259
		PGSC0003DMG400004615
		PGSC0003DMG400026222
		PGSC0003DMG400005802
		PGSC0003DMG400010146
		PGSC0003DMG400020259
		PGSC0003DMG400008364
		PGSC0003DMG400023386
		PGSC0003DMG400012762
		PGSC0003DMG400002156
		PGSC0003DMG400033607
		PGSC0003DMG400030771
		PGSC0003DMG400017523
		PGSC0003DMG400025158
		PGSC0003DMG400009852
		PGSC0003DMG400022225
		PGSC0003DMG400000541
		PGSC0003DMG400016527
		PGSC0003DMG400025666
		PGSC0003DMG400006319
		PGSC0003DMG400004342
		PGSC0003DMG400019518
		PGSC0003DMG400003123
		PGSC0003DMG400001221
		PGSC0003DMG401002721
		PGSC0003DMG400007103
		PGSC0003DMG400031395
		PGSC0003DMG400020300
		PGSC0003DMG400012682
		PGSC0003DMG400020770
		PGSC0003DMG400029190
		PGSC0003DMG400028955
		PGSC0003DMG400020708
		PGSC0003DMG402028907
		PGSC0003DMG400028925
		PGSC0003DMG400013546
		PGSC0003DMG400021658
		PGSC0003DMG400011895
		PGSC0003DMG400008826
		PGSC0003DMG400006452
		PGSC0003DMG400027163
		PGSC0003DMG400020777
		PGSC0003DMG400029327
		PGSC0003DMG402020509
		PGSC0003DMG401012694
		PGSC0003DMG400019598
		PGSC0003DMG400015591
		PGSC0003DMG400007141
		PGSC0003DMG400020136
		PGSC0003DMG400019639
		PGSC0003DMG400029856
		PGSC0003DMG400027455
		PGSC0003DMG400011074
		PGSC0003DMG400014592
		PGSC0003DMG400030636
		PGSC0003DMG400019604
		PGSC0003DMG400025537
		PGSC0003DMG400000480
		PGSC0003DMG400011031
		PGSC0003DMG400044943
		PGSC0003DMG400031127
		PGSC0003DMG400030301
		PGSC0003DMG400027630
		PGSC0003DMG400006720
		PGSC0003DMG400015255
		PGSC0003DMG400012839
		PGSC0003DMG400024278
		PGSC0003DMG400014702
		PGSC0003DMG400022257
		PGSC0003DMG400026899
		PGSC0003DMG400005592
		PGSC0003DMG400001330
		PGSC0003DMG400027611
		PGSC0003DMG400007036
		PGSC0003DMG400010053
		PGSC0003DMG400022279
		PGSC0003DMG400028544
		PGSC0003DMG400023322
		PGSC0003DMG400029409
		PGSC0003DMG400006394
		PGSC0003DMG400004252
		PGSC0003DMG400023979
		PGSC0003DMG400005884
		PGSC0003DMG400007304
		PGSC0003DMG401020059
		PGSC0003DMG400021029
		PGSC0003DMG400014220
		PGSC0003DMG400033586
		PGSC0003DMG400019111
		PGSC0003DMG400022646
		PGSC0003DMG400010072
		PGSC0003DMG400026141
		PGSC0003DMG401017804
		PGSC0003DMG400012126
		PGSC0003DMG400030754
		PGSC0003DMG400000628
		PGSC0003DMG400033907
		PGSC0003DMG400008444
		PGSC0003DMG402027258
		PGSC0003DMG400002791
		PGSC0003DMG400021694
		PGSC0003DMG400010798
		PGSC0003DMG400022131
		PGSC0003DMG400016912
		PGSC0003DMG400016125
		PGSC0003DMG400016590
		PGSC0003DMG400013815
		PGSC0003DMG400006043
		PGSC0003DMG400019671
		PGSC0003DMG400011323
		PGSC0003DMG400009690
		PGSC0003DMG400027979
		PGSC0003DMG400016422
		PGSC0003DMG400009544
		PGSC0003DMG400021313
		PGSC0003DMG400003091
		PGSC0003DMG400024486
		PGSC0003DMG400000678
		PGSC0003DMG400031042
		PGSC0003DMG400008650
		PGSC0003DMG400004606
		PGSC0003DMG400007283
		PGSC0003DMG400029964
		PGSC0003DMG400042198
		PGSC0003DMG400029450
		PGSC0003DMG400021168
		PGSC0003DMG400022217
		PGSC0003DMG400005950
		PGSC0003DMG400000432
		PGSC0003DMG400029705
		PGSC0003DMG400018315
		PGSC0003DMG400028899
		PGSC0003DMG400000787
		PGSC0003DMG400000307
		PGSC0003DMG400007693
		PGSC0003DMG400031062
		PGSC0003DMG400019989
		PGSC0003DMG400000402
		PGSC0003DMG400027454
		PGSC0003DMG402004500
		PGSC0003DMG400033042
		PGSC0003DMG400023905
		PGSC0003DMG400033638
		PGSC0003DMG400011019
		PGSC0003DMG400004669
		PGSC0003DMG400027684
		PGSC0003DMG400014523
		PGSC0003DMG400010144
		PGSC0003DMG400014485
		PGSC0003DMG400021109
		PGSC0003DMG400026401
		PGSC0003DMG400009920
		PGSC0003DMG400030889
		PGSC0003DMG400018140
		PGSC0003DMG401020453
		PGSC0003DMG401004500
		PGSC0003DMG400020071
		PGSC0003DMG400029534
		PGSC0003DMG400021235
		PGSC0003DMG400019516
		PGSC0003DMG400015029
		PGSC0003DMG400033883
		PGSC0003DMG400027465
		PGSC0003DMG400014470
		PGSC0003DMG400018417
		PGSC0003DMG401023116
		PGSC0003DMG400043108
Hancock et al. (2014)	62	PGSC0003DMG400017157
		PGSC0003DMG400031272
		PGSC0003DMG400008611
		PGSC0003DMG400007238
		PGSC0003DMG400027717
		PGSC0003DMG400010232
		PGSC0003DMG400007309
		PGSC0003DMG400024452
		PGSC0003DMG400001268
		PGSC0003DMG400031047
		PGSC0003DMG400022329
		PGSC0003DMG400011477
		PGSC0003DMG400030804
		PGSC0003DMG400029730
		PGSC0003DMG400030324
		PGSC0003DMG400027577
		PGSC0003DMG400025628
		PGSC0003DMG400011177
		PGSC0003DMG401017288
		PGSC0003DMG400032537
		PGSC0003DMG400030199
		PGSC0003DMG400029149
		PGSC0003DMG400021087
		PGSC0003DMG400006085
		PGSC0003DMG400013989
		PGSC0003DMG400021387
		PGSC0003DMG400021909
		PGSC0003DMG400025228
		PGSC0003DMG400020870
		PGSC0003DMG400008640
		PGSC0003DMG400008410
		PGSC0003DMG400030259
		PGSC0003DMG400016915
		PGSC0003DMG400007127
		PGSC0003DMG400024382
		PGSC0003DMG400005734
		PGSC0003DMG400011629
		PGSC0003DMG402025647
		PGSC0003DMG400008620
		PGSC0003DMG400006735
		PGSC0003DMG400010494
		PGSC0003DMG400044323
		PGSC0003DMG400035151
		PGSC0003DMG400020007
		PGSC0003DMG400036129
		PGSC0003DMG400010422
		PGSC0003DMG400003229
		PGSC0003DMG400011433
		PGSC0003DMG400015854
		PGSC0003DMG400014196
		PGSC0003DMG400018925
		PGSC0003DMG400028652
		PGSC0003DMG400036100
		PGSC0003DMG400005159
		PGSC0003DMG400003478
		PGSC0003DMG400011149
		PGSC0003DMG400010881
		PGSC0003DMG400042218
		PGSC0003DMG400019011
		PGSC0003DMG401015244
		PGSC0003DMG400017779
		PGSC0003DMG400039783
Hastilestari et al. (2018)	1237	PGSC0003DMG400012925
		PGSC0003DMG400011618
		PGSC0003DMG400029557
		PGSC0003DMG400031485
		PGSC0003DMG400013692
		PGSC0003DMG400031071
		PGSC0003DMG400012019
		PGSC0003DMG400015173
		PGSC0003DMG400004414
		PGSC0003DMG400016363
		PGSC0003DMG400006789
		PGSC0003DMG400021728
		PGSC0003DMG400015534
		PGSC0003DMG400025267
		PGSC0003DMG400031283
		PGSC0003DMG401026315
		PGSC0003DMG400021533
		PGSC0003DMG400003036
		PGSC0003DMG400026415
		PGSC0003DMG400029910
		PGSC0003DMG400007842
		PGSC0003DMG400002730
		PGSC0003DMG400025539
		PGSC0003DMG400004860
		PGSC0003DMG400023483
		PGSC0003DMG400000731
		PGSC0003DMG400000783
		PGSC0003DMG401011202
		PGSC0003DMG400029153
		PGSC0003DMG400021777
		PGSC0003DMG400000963
		PGSC0003DMG400006719
		PGSC0003DMG400025377
		PGSC0003DMG400025441
		PGSC0003DMG401022737
		PGSC0003DMG402017989
		PGSC0003DMG400008188
		PGSC0003DMG400015874
		PGSC0003DMG400024447
		PGSC0003DMG400012066
		PGSC0003DMG400022698
		PGSC0003DMG400004621
		PGSC0003DMG400000241
		PGSC0003DMG400000112
		PGSC0003DMG400007881
		PGSC0003DMG400010870
		PGSC0003DMG400008200
		PGSC0003DMG400014804
		PGSC0003DMG401003606
		PGSC0003DMG400010899
		PGSC0003DMG400008163
		PGSC0003DMG400016843
		PGSC0003DMG400021858
		PGSC0003DMG400022207
		PGSC0003DMG400003931
		PGSC0003DMG400021700
		PGSC0003DMG400020608
		PGSC0003DMG401014605
		PGSC0003DMG400018182
		PGSC0003DMG400002517
		PGSC0003DMG400012571
		PGSC0003DMG400007562
		PGSC0003DMG400004746
		PGSC0003DMG400020242
		PGSC0003DMG400014555
		PGSC0003DMG400035478
		PGSC0003DMG400025214
		PGSC0003DMG400006967
		PGSC0003DMG400005126
		PGSC0003DMG400004312
		PGSC0003DMG400003574
		PGSC0003DMG400006255
		PGSC0003DMG400023184
		PGSC0003DMG402015891
		PGSC0003DMG402017405
		PGSC0003DMG400005691
		PGSC0003DMG400032112
		PGSC0003DMG400006639
		PGSC0003DMG400039843
		PGSC0003DMG403020240
		PGSC0003DMG400004969
		PGSC0003DMG400028414
		PGSC0003DMG400018549
		PGSC0003DMG400024895
		PGSC0003DMG400044845
		PGSC0003DMG400021422
		PGSC0003DMG400007634
		PGSC0003DMG400025000
		PGSC0003DMG400017949
		PGSC0003DMG400047074
		PGSC0003DMG400014182
		PGSC0003DMG400016291
		PGSC0003DMG400030842
		PGSC0003DMG400014168
		PGSC0003DMG400008202
		PGSC0003DMG400025341
		PGSC0003DMG400025872
		PGSC0003DMG400017082
		PGSC0003DMG401024077
		PGSC0003DMG400031758
		PGSC0003DMG400019043
		PGSC0003DMG400019432
		PGSC0003DMG400016129
		PGSC0003DMG400024686
		PGSC0003DMG400000512
		PGSC0003DMG400039263
		PGSC0003DMG400003750
		PGSC0003DMG402010496
		PGSC0003DMG400001017
		PGSC0003DMG400014012
		PGSC0003DMG400031331
		PGSC0003DMG400019128
		PGSC0003DMG400017106
		PGSC0003DMG402002164
		PGSC0003DMG400010724
		PGSC0003DMG402019176
		PGSC0003DMG400026436
		PGSC0003DMG400012753
		PGSC0003DMG400020858
		PGSC0003DMG400007964
		PGSC0003DMG400009238
		PGSC0003DMG400025954
		PGSC0003DMG400007503
		PGSC0003DMG400009150
		PGSC0003DMG400002554
		PGSC0003DMG400046726
		PGSC0003DMG400019190
		PGSC0003DMG400006544
		PGSC0003DMG400022286
		PGSC0003DMG400001831
		PGSC0003DMG400012295
		PGSC0003DMG400015015
		PGSC0003DMG400018324
		PGSC0003DMG400025874
		PGSC0003DMG400024933
		PGSC0003DMG400030698
		PGSC0003DMG400007613
		PGSC0003DMG400019677
		PGSC0003DMG401021149
		PGSC0003DMG400010551
		PGSC0003DMG400035481
		PGSC0003DMG400031468
		PGSC0003DMG400010761
		PGSC0003DMG400002373
		PGSC0003DMG400030134
		PGSC0003DMG400037053
		PGSC0003DMG400022822
		PGSC0003DMG401010896
		PGSC0003DMG400027126
		PGSC0003DMG400011009
		PGSC0003DMG400007527
		PGSC0003DMG400016776
		PGSC0003DMG402017288
		PGSC0003DMG400028984
		PGSC0003DMG400031832
		PGSC0003DMG400047346
		PGSC0003DMG400021628
		PGSC0003DMG400030838
		PGSC0003DMG401000057
		PGSC0003DMG400036542
		PGSC0003DMG401024842
		PGSC0003DMG400034296
		PGSC0003DMG402013876
		PGSC0003DMG400031753
		PGSC0003DMG401001383
		PGSC0003DMG400030986
		PGSC0003DMG400028733
		PGSC0003DMG400022892
		PGSC0003DMG401012873
		PGSC0003DMG400011287
		PGSC0003DMG400043565
		PGSC0003DMG400026384
		PGSC0003DMG400003218
		PGSC0003DMG401027437
		PGSC0003DMG400001331
		PGSC0003DMG402028570
		PGSC0003DMG400012176
		PGSC0003DMG400004069
		PGSC0003DMG400019253
		PGSC0003DMG400008806
		PGSC0003DMG400014618
		PGSC0003DMG403003154
		PGSC0003DMG400012247
		PGSC0003DMG400015889
		PGSC0003DMG400017124
		PGSC0003DMG400001333
		PGSC0003DMG400045370
		PGSC0003DMG400017167
		PGSC0003DMG400035968
		PGSC0003DMG400022547
		PGSC0003DMG400030119
		PGSC0003DMG400027224
		PGSC0003DMG401022886
		PGSC0003DMG400002471
		PGSC0003DMG400022340
		PGSC0003DMG400027570
		PGSC0003DMG400020614
		PGSC0003DMG400025244
		PGSC0003DMG400028591
		PGSC0003DMG403006611
		PGSC0003DMG400016433
		PGSC0003DMG400018847
		PGSC0003DMG400017456
		PGSC0003DMG400022574
		PGSC0003DMG400000983
		PGSC0003DMG400006073
		PGSC0003DMG400000492
		PGSC0003DMG402023448
		PGSC0003DMG400015352
		PGSC0003DMG400030811
		PGSC0003DMG400000370
		PGSC0003DMG400011217
		PGSC0003DMG400026161
		PGSC0003DMG400024912
		PGSC0003DMG400044717
		PGSC0003DMG400027567
		PGSC0003DMG400010165
		PGSC0003DMG400006841
		PGSC0003DMG403004013
		PGSC0003DMG400012491
		PGSC0003DMG400012969
		PGSC0003DMG400028562
		PGSC0003DMG400009955
		PGSC0003DMG401012419
		PGSC0003DMG400010538
		PGSC0003DMG401027528
		PGSC0003DMG400001739
		PGSC0003DMG400003754
		PGSC0003DMG400022893
		PGSC0003DMG400025298
		PGSC0003DMG401026432
		PGSC0003DMG400013552
		PGSC0003DMG400033145
		PGSC0003DMG400007854
		PGSC0003DMG400007794
		PGSC0003DMG400024403
		PGSC0003DMG400017337
		PGSC0003DMG400020016
		PGSC0003DMG400002073
		PGSC0003DMG400009396
		PGSC0003DMG400030089
		PGSC0003DMG400026359
		PGSC0003DMG400027233
		PGSC0003DMG400011483
		PGSC0003DMG400004893
		PGSC0003DMG400029915
		PGSC0003DMG400030364
		PGSC0003DMG400022764
		PGSC0003DMG400019725
		PGSC0003DMG400023353
		PGSC0003DMG400025481
		PGSC0003DMG401004023
		PGSC0003DMG400020139
		PGSC0003DMG400005039
		PGSC0003DMG400001406
		PGSC0003DMG400026176
		PGSC0003DMG400031057
		PGSC0003DMG400007958
		PGSC0003DMG400007331
		PGSC0003DMG400026230
		PGSC0003DMG400017762
		PGSC0003DMG400016243
		PGSC0003DMG400013885
		PGSC0003DMG400001454
		PGSC0003DMG400027238
		PGSC0003DMG400000368
		PGSC0003DMG400030402
		PGSC0003DMG400002932
		PGSC0003DMG400006814
		PGSC0003DMG400027631
		PGSC0003DMG400000123
		PGSC0003DMG400004380
		PGSC0003DMG400033123
		PGSC0003DMG400010249
		PGSC0003DMG400007436
		PGSC0003DMG400004940
		PGSC0003DMG400027431
		PGSC0003DMG400001923
		PGSC0003DMG400000446
		PGSC0003DMG400013176
		PGSC0003DMG400000270
		PGSC0003DMG400033120
		PGSC0003DMG400030819
		PGSC0003DMG400002337
		PGSC0003DMG400001906
		PGSC0003DMG400012189
		PGSC0003DMG400033642
		PGSC0003DMG400031328
		PGSC0003DMG400020550
		PGSC0003DMG400034352
		PGSC0003DMG400002780
		PGSC0003DMG400003630
		PGSC0003DMG400022468
		PGSC0003DMG400030812
		PGSC0003DMG400030317
		PGSC0003DMG400004264
		PGSC0003DMG400006239
		PGSC0003DMG400001879
		PGSC0003DMG400021862
		PGSC0003DMG400010985
		PGSC0003DMG400005121
		PGSC0003DMG400004319
		PGSC0003DMG400043507
		PGSC0003DMG400009891
		PGSC0003DMG400010485
		PGSC0003DMG400031105
		PGSC0003DMG400019726
		PGSC0003DMG400006400
		PGSC0003DMG400004801
		PGSC0003DMG400027649
		PGSC0003DMG400043110
		PGSC0003DMG400013445
		PGSC0003DMG400025605
		PGSC0003DMG400008337
		PGSC0003DMG400023960
		PGSC0003DMG400027552
		PGSC0003DMG400011285
		PGSC0003DMG400022496
		PGSC0003DMG400010132
		PGSC0003DMG401021549
		PGSC0003DMG400015355
		PGSC0003DMG400013114
		PGSC0003DMG400020384
		PGSC0003DMG400020882
		PGSC0003DMG400032157
		PGSC0003DMG400032127
		PGSC0003DMG400022226
		PGSC0003DMG400025495
		PGSC0003DMG400033898
		PGSC0003DMG400010225
		PGSC0003DMG400004952
		PGSC0003DMG401021514
		PGSC0003DMG400017080
		PGSC0003DMG400040729
		PGSC0003DMG400025838
		PGSC0003DMG402030999
		PGSC0003DMG400028614
		PGSC0003DMG403020232
		PGSC0003DMG400030503
		PGSC0003DMG400025368
		PGSC0003DMG400004012
		PGSC0003DMG400010597
		PGSC0003DMG400027569
		PGSC0003DMG400000334
		PGSC0003DMG400011711
		PGSC0003DMG400032555
		PGSC0003DMG400012641
		PGSC0003DMG400004114
		PGSC0003DMG401030816
		PGSC0003DMG400013790
		PGSC0003DMG400029237
		PGSC0003DMG400030827
		PGSC0003DMG400039160
		PGSC0003DMG400000951
		PGSC0003DMG400013103
		PGSC0003DMG400029401
		PGSC0003DMG400028499
		PGSC0003DMG400017184
		PGSC0003DMG400008112
		PGSC0003DMG400024781
		PGSC0003DMG400011398
		PGSC0003DMG400033317
		PGSC0003DMG400002707
		PGSC0003DMG400026054
		PGSC0003DMG400006709
		PGSC0003DMG400010913
		PGSC0003DMG400024477
		PGSC0003DMG400022891
		PGSC0003DMG400023141
		PGSC0003DMG400007258
		PGSC0003DMG400020422
		PGSC0003DMG400017891
		PGSC0003DMG400016257
		PGSC0003DMG400007985
		PGSC0003DMG400031146
		PGSC0003DMG400004295
		PGSC0003DMG400031129
		PGSC0003DMG400012775
		PGSC0003DMG400041656
		PGSC0003DMG400028734
		PGSC0003DMG400009526
		PGSC0003DMG401027133
		PGSC0003DMG400022670
		PGSC0003DMG400021581
		PGSC0003DMG400004908
		PGSC0003DMG400039612
		PGSC0003DMG400012809
		PGSC0003DMG400002174
		PGSC0003DMG400017278
		PGSC0003DMG400025022
		PGSC0003DMG400005630
		PGSC0003DMG400031795
		PGSC0003DMG400018651
		PGSC0003DMG400007430
		PGSC0003DMG400023731
		PGSC0003DMG400026623
		PGSC0003DMG400020335
		PGSC0003DMG400027053
		PGSC0003DMG400014791
		PGSC0003DMG400029718
		PGSC0003DMG400018464
		PGSC0003DMG400026255
		PGSC0003DMG401019343
		PGSC0003DMG400021840
		PGSC0003DMG400019879
		PGSC0003DMG400013367
		PGSC0003DMG401023109
		PGSC0003DMG400006995
		PGSC0003DMG402004883
		PGSC0003DMG402008946
		PGSC0003DMG400006956
		PGSC0003DMG400025626
		PGSC0003DMG400025429
		PGSC0003DMG400008518
		PGSC0003DMG400002167
		PGSC0003DMG400020845
		PGSC0003DMG400003632
		PGSC0003DMG400037422
		PGSC0003DMG400010502
		PGSC0003DMG400014209
		PGSC0003DMG400011633
		PGSC0003DMG402020126
		PGSC0003DMG400007828
		PGSC0003DMG400037933
		PGSC0003DMG400024876
		PGSC0003DMG400028809
		PGSC0003DMG400033718
		PGSC0003DMG400000139
		PGSC0003DMG400026880
		PGSC0003DMG400038907
		PGSC0003DMG400028802
		PGSC0003DMG400018635
		PGSC0003DMG400009253
		PGSC0003DMG400021686
		PGSC0003DMG400018884
		PGSC0003DMG400002169
		PGSC0003DMG400009116
		PGSC0003DMG400023466
		PGSC0003DMG400025738
		PGSC0003DMG400045997
		PGSC0003DMG401012981
		PGSC0003DMG400004962
		PGSC0003DMG400005539
		PGSC0003DMG400023028
		PGSC0003DMG400014597
		PGSC0003DMG400011972
		PGSC0003DMG400029645
		PGSC0003DMG400043849
		PGSC0003DMG400044039
		PGSC0003DMG400007745
		PGSC0003DMG400011088
		PGSC0003DMG400033116
		PGSC0003DMG400016190
		PGSC0003DMG400028058
		PGSC0003DMG400030311
		PGSC0003DMG400016009
		PGSC0003DMG400024935
		PGSC0003DMG400003082
		PGSC0003DMG400035391
		PGSC0003DMG400024563
		PGSC0003DMG400019098
		PGSC0003DMG400040761
		PGSC0003DMG400000273
		PGSC0003DMG400023506
		PGSC0003DMG400033671
		PGSC0003DMG400015106
		PGSC0003DMG400003661
		PGSC0003DMG400036676
		PGSC0003DMG400031778
		PGSC0003DMG402015497
		PGSC0003DMG400027550
		PGSC0003DMG400016529
		PGSC0003DMG400007994
		PGSC0003DMG400013645
		PGSC0003DMG400008711
		PGSC0003DMG400039627
		PGSC0003DMG400027548
		PGSC0003DMG400029751
		PGSC0003DMG400026944
		PGSC0003DMG400025774
		PGSC0003DMG400004910
		PGSC0003DMG400032272
		PGSC0003DMG400005955
		PGSC0003DMG402000515
		PGSC0003DMG400010359
		PGSC0003DMG400000069
		PGSC0003DMG400020266
		PGSC0003DMG400003982
		PGSC0003DMG400028478
		PGSC0003DMG400001829
		PGSC0003DMG400018517
		PGSC0003DMG400017341
		PGSC0003DMG400026011
		PGSC0003DMG400024532
		PGSC0003DMG402018402
		PGSC0003DMG400021542
		PGSC0003DMG400005498
		PGSC0003DMG400015850
		PGSC0003DMG400016908
		PGSC0003DMG400004320
		PGSC0003DMG400005245
		PGSC0003DMG400030090
		PGSC0003DMG400025857
		PGSC0003DMG400002163
		PGSC0003DMG401011252
		PGSC0003DMG400018309
		PGSC0003DMG400005644
		PGSC0003DMG400002134
		PGSC0003DMG400030832
		PGSC0003DMG400030826
		PGSC0003DMG400022788
		PGSC0003DMG400021331
		PGSC0003DMG401022924
		PGSC0003DMG400012177
		PGSC0003DMG400022368
		PGSC0003DMG402016307
		PGSC0003DMG400007306
		PGSC0003DMG401003154
		PGSC0003DMG400019509
		PGSC0003DMG400017791
		PGSC0003DMG400001795
		PGSC0003DMG400017215
		PGSC0003DMG400000353
		PGSC0003DMG400000431
		PGSC0003DMG400035370
		PGSC0003DMG400031216
		PGSC0003DMG400021722
		PGSC0003DMG400028750
		PGSC0003DMG401029775
		PGSC0003DMG400019688
		PGSC0003DMG400010537
		PGSC0003DMG400032231
		PGSC0003DMG400007864
		PGSC0003DMG400019167
		PGSC0003DMG400015548
		PGSC0003DMG400006729
		PGSC0003DMG400027482
		PGSC0003DMG400017747
		PGSC0003DMG400019413
		PGSC0003DMG400025613
		PGSC0003DMG400031908
		PGSC0003DMG400025336
		PGSC0003DMG400006591
		PGSC0003DMG400012626
		PGSC0003DMG400002132
		PGSC0003DMG400010817
		PGSC0003DMG400028148
		PGSC0003DMG400013603
		PGSC0003DMG400022452
		PGSC0003DMG400004727
		PGSC0003DMG400006463
		PGSC0003DMG400014367
		PGSC0003DMG400002890
		PGSC0003DMG402021149
		PGSC0003DMG400043363
		PGSC0003DMG400013966
		PGSC0003DMG400033643
		PGSC0003DMG400021945
		PGSC0003DMG400026433
		PGSC0003DMG400026795
		PGSC0003DMG400022402
		PGSC0003DMG400016803
		PGSC0003DMG400007295
		PGSC0003DMG401030920
		PGSC0003DMG402029595
		PGSC0003DMG400032498
		PGSC0003DMG400006270
		PGSC0003DMG400047336
		PGSC0003DMG400027185
		PGSC0003DMG400004930
		PGSC0003DMG400016769
		PGSC0003DMG400019526
		PGSC0003DMG400008938
		PGSC0003DMG400006242
		PGSC0003DMG400028198
		PGSC0003DMG400004540
		PGSC0003DMG400024551
		PGSC0003DMG400016889
		PGSC0003DMG402031202
		PGSC0003DMG400015463
		PGSC0003DMG400028826
		PGSC0003DMG400025877
		PGSC0003DMG400015229
		PGSC0003DMG400011686
		PGSC0003DMG400003104
		PGSC0003DMG400020618
		PGSC0003DMG400027356
		PGSC0003DMG400014779
		PGSC0003DMG400016149
		PGSC0003DMG400007122
		PGSC0003DMG400030808
		PGSC0003DMG400008538
		PGSC0003DMG400014222
		PGSC0003DMG400016102
		PGSC0003DMG400012485
		PGSC0003DMG400002484
		PGSC0003DMG400026327
		PGSC0003DMG400025265
		PGSC0003DMG400010696
		PGSC0003DMG400027937
		PGSC0003DMG401003815
		PGSC0003DMG400003191
		PGSC0003DMG400007234
		PGSC0003DMG400017373
		PGSC0003DMG400017549
		PGSC0003DMG400016423
		PGSC0003DMG400014010
		PGSC0003DMG400010859
		PGSC0003DMG400009181
		PGSC0003DMG400008379
		PGSC0003DMG400017757
		PGSC0003DMG400001066
		PGSC0003DMG400033662
		PGSC0003DMG400009207
		PGSC0003DMG400001015
		PGSC0003DMG400021128
		PGSC0003DMG400025367
		PGSC0003DMG400006160
		PGSC0003DMG400027566
		PGSC0003DMG400026574
		PGSC0003DMG400010828
		PGSC0003DMG400014910
		PGSC0003DMG400016115
		PGSC0003DMG400008880
		PGSC0003DMG400017284
		PGSC0003DMG400009932
		PGSC0003DMG400003816
		PGSC0003DMG400000045
		PGSC0003DMG400022634
		PGSC0003DMG400025295
		PGSC0003DMG400003803
		PGSC0003DMG402015244
		PGSC0003DMG400012201
		PGSC0003DMG400005409
		PGSC0003DMG400005643
		PGSC0003DMG400028810
		PGSC0003DMG401018380
		PGSC0003DMG400009883
		PGSC0003DMG400031284
		PGSC0003DMG400002111
		PGSC0003DMG402024557
		PGSC0003DMG400003790
		PGSC0003DMG400000091
		PGSC0003DMG400017598
		PGSC0003DMG400016828
		PGSC0003DMG400028797
		PGSC0003DMG400020857
		PGSC0003DMG400022558
		PGSC0003DMG400004080
		PGSC0003DMG400030144
		PGSC0003DMG400003502
		PGSC0003DMG400022147
		PGSC0003DMG400026879
		PGSC0003DMG400007965
		PGSC0003DMG400016906
		PGSC0003DMG400017125
		PGSC0003DMG400002545
		PGSC0003DMG400010439
		PGSC0003DMG400018457
		PGSC0003DMG400021421
		PGSC0003DMG401005729
		PGSC0003DMG400031858
		PGSC0003DMG400044116
		PGSC0003DMG400017105
		PGSC0003DMG400031446
		PGSC0003DMG400026100
		PGSC0003DMG400016928
		PGSC0003DMG400029028
		PGSC0003DMG400014772
		PGSC0003DMG400001830
		PGSC0003DMG400021603
		PGSC0003DMG400010410
		PGSC0003DMG400028407
		PGSC0003DMG400017808
		PGSC0003DMG400001986
		PGSC0003DMG400002586
		PGSC0003DMG401004840
		PGSC0003DMG400014013
		PGSC0003DMG400017639
		PGSC0003DMG400013894
		PGSC0003DMG401006333
		PGSC0003DMG400025393
		PGSC0003DMG400031457
		PGSC0003DMG400017966
		PGSC0003DMG400013918
		PGSC0003DMG400014192
		PGSC0003DMG400016441
		PGSC0003DMG400026004
		PGSC0003DMG400012655
		PGSC0003DMG400017083
		PGSC0003DMG400033632
		PGSC0003DMG400003107
		PGSC0003DMG400014902
		PGSC0003DMG400020387
		PGSC0003DMG400005761
		PGSC0003DMG400006444
		PGSC0003DMG400035816
		PGSC0003DMG401002917
		PGSC0003DMG400017230
		PGSC0003DMG400022383
		PGSC0003DMG400006788
		PGSC0003DMG401007612
		PGSC0003DMG401027553
		PGSC0003DMG400030911
		PGSC0003DMG400012215
		PGSC0003DMG400019212
		PGSC0003DMG400006899
		PGSC0003DMG400002205
		PGSC0003DMG400009113
		PGSC0003DMG400025135
		PGSC0003DMG400002507
		PGSC0003DMG400029750
		PGSC0003DMG400025245
		PGSC0003DMG400019824
		PGSC0003DMG400041220
		PGSC0003DMG400005390
		PGSC0003DMG401019209
		PGSC0003DMG400007806
		PGSC0003DMG400011444
		PGSC0003DMG400016051
		PGSC0003DMG400004329
		PGSC0003DMG400019029
		PGSC0003DMG400014225
		PGSC0003DMG400025266
		PGSC0003DMG401029906
		PGSC0003DMG400005030
		PGSC0003DMG400017718
		PGSC0003DMG401025696
		PGSC0003DMG400027025
		PGSC0003DMG400012008
		PGSC0003DMG400005709
		PGSC0003DMG400021262
		PGSC0003DMG400007876
		PGSC0003DMG400001083
		PGSC0003DMG400003930
		PGSC0003DMG400000531
		PGSC0003DMG400030741
		PGSC0003DMG400024771
		PGSC0003DMG400030164
		PGSC0003DMG400024748
		PGSC0003DMG403025785
		PGSC0003DMG400025950
		PGSC0003DMG400010630
		PGSC0003DMG400006480
		PGSC0003DMG400030546
		PGSC0003DMG400020607
		PGSC0003DMG400024608
		PGSC0003DMG400027546
		PGSC0003DMG400020392
		PGSC0003DMG400028689
		PGSC0003DMG400018564
		PGSC0003DMG400008315
		PGSC0003DMG400010022
		PGSC0003DMG400010050
		PGSC0003DMG400025112
		PGSC0003DMG400011640
		PGSC0003DMG400025380
		PGSC0003DMG402013540
		PGSC0003DMG400022608
		PGSC0003DMG400019402
		PGSC0003DMG400022183
		PGSC0003DMG400017763
		PGSC0003DMG400000427
		PGSC0003DMG400004766
		PGSC0003DMG400010886
		PGSC0003DMG400042760
		PGSC0003DMG400000414
		PGSC0003DMG400012989
		PGSC0003DMG400017334
		PGSC0003DMG400005690
		PGSC0003DMG400004794
		PGSC0003DMG400011012
		PGSC0003DMG400003238
		PGSC0003DMG400006890
		PGSC0003DMG400002463
		PGSC0003DMG400026346
		PGSC0003DMG400014358
		PGSC0003DMG400026462
		PGSC0003DMG400027283
		PGSC0003DMG400040212
		PGSC0003DMG400031842
		PGSC0003DMG400006183
		PGSC0003DMG400023741
		PGSC0003DMG400000317
		PGSC0003DMG400010416
		PGSC0003DMG400033029
		PGSC0003DMG400025400
		PGSC0003DMG400027766
		PGSC0003DMG402025507
		PGSC0003DMG400019956
		PGSC0003DMG400041213
		PGSC0003DMG400042921
		PGSC0003DMG400025873
		PGSC0003DMG400010815
		PGSC0003DMG400024961
		PGSC0003DMG400039376
		PGSC0003DMG400018916
		PGSC0003DMG400023435
		PGSC0003DMG400004311
		PGSC0003DMG400005108
		PGSC0003DMG400026491
		PGSC0003DMG400023366
		PGSC0003DMG400024934
		PGSC0003DMG400032155
		PGSC0003DMG400042382
		PGSC0003DMG400029167
		PGSC0003DMG400025563
		PGSC0003DMG400045477
		PGSC0003DMG400019537
		PGSC0003DMG400003652
		PGSC0003DMG400025344
		PGSC0003DMG400000511
		PGSC0003DMG400016996
		PGSC0003DMG400008629
		PGSC0003DMG400013736
		PGSC0003DMG401000674
		PGSC0003DMG400036493
		PGSC0003DMG400021211
		PGSC0003DMG400029463
		PGSC0003DMG400018096
		PGSC0003DMG400005641
		PGSC0003DMG400018690
		PGSC0003DMG400030536
		PGSC0003DMG400011710
		PGSC0003DMG400026185
		PGSC0003DMG400001227
		PGSC0003DMG400001001
		PGSC0003DMG402027371
		PGSC0003DMG400016394
		PGSC0003DMG400025625
		PGSC0003DMG400027854
		PGSC0003DMG400014867
		PGSC0003DMG400002166
		PGSC0003DMG400008267
		PGSC0003DMG400031079
		PGSC0003DMG400007073
		PGSC0003DMG400024786
		PGSC0003DMG400029315
		PGSC0003DMG400030093
		PGSC0003DMG400012489
		PGSC0003DMG400010488
		PGSC0003DMG400032192
		PGSC0003DMG400028330
		PGSC0003DMG400020377
		PGSC0003DMG400007074
		PGSC0003DMG402005720
		PGSC0003DMG400002920
		PGSC0003DMG402005729
		PGSC0003DMG400032273
		PGSC0003DMG400004439
		PGSC0003DMG402021564
		PGSC0003DMG400024776
		PGSC0003DMG400028345
		PGSC0003DMG400016808
		PGSC0003DMG400025871
		PGSC0003DMG401029824
		PGSC0003DMG400022992
		PGSC0003DMG400030118
		PGSC0003DMG400033037
		PGSC0003DMG401028367
		PGSC0003DMG400027914
		PGSC0003DMG401026519
		PGSC0003DMG400031501
		PGSC0003DMG400033874
		PGSC0003DMG400031193
		PGSC0003DMG400008740
		PGSC0003DMG400007902
		PGSC0003DMG400007376
		PGSC0003DMG400012707
		PGSC0003DMG400006887
		PGSC0003DMG400031486
		PGSC0003DMG400041071
		PGSC0003DMG400008119
		PGSC0003DMG400014487
		PGSC0003DMG400026592
		PGSC0003DMG400017168
		PGSC0003DMG400012490
		PGSC0003DMG400028550
		PGSC0003DMG400018115
		PGSC0003DMG400028490
		PGSC0003DMG400020456
		PGSC0003DMG400000931
		PGSC0003DMG400013803
		PGSC0003DMG400030608
		PGSC0003DMG400006940
		PGSC0003DMG400009307
		PGSC0003DMG400006945
		PGSC0003DMG400020131
		PGSC0003DMG400000491
		PGSC0003DMG400020580
		PGSC0003DMG400010427
		PGSC0003DMG400028997
		PGSC0003DMG400023609
		PGSC0003DMG400028100
		PGSC0003DMG400011726
		PGSC0003DMG400001932
		PGSC0003DMG401002714
		PGSC0003DMG400003250
		PGSC0003DMG400008689
		PGSC0003DMG400014646
		PGSC0003DMG400002292
		PGSC0003DMG400022312
		PGSC0003DMG400011255
		PGSC0003DMG400038970
		PGSC0003DMG400007860
		PGSC0003DMG400013143
		PGSC0003DMG400023305
		PGSC0003DMG401002164
		PGSC0003DMG400005092
		PGSC0003DMG400010081
		PGSC0003DMG400020119
		PGSC0003DMG400026679
		PGSC0003DMG400009320
		PGSC0003DMG402029143
		PGSC0003DMG400032148
		PGSC0003DMG400004087
		PGSC0003DMG400003993
		PGSC0003DMG400010238
		PGSC0003DMG400022188
		PGSC0003DMG400015507
		PGSC0003DMG400009627
		PGSC0003DMG400029320
		PGSC0003DMG400017318
		PGSC0003DMG400003682
		PGSC0003DMG400003957
		PGSC0003DMG400026434
		PGSC0003DMG400030504
		PGSC0003DMG400012099
		PGSC0003DMG400005649
		PGSC0003DMG400017771
		PGSC0003DMG400021551
		PGSC0003DMG400002939
		PGSC0003DMG402014605
		PGSC0003DMG400008378
		PGSC0003DMG400006708
		PGSC0003DMG400015531
		PGSC0003DMG400004703
		PGSC0003DMG400001059
		PGSC0003DMG400028004
		PGSC0003DMG400000771
		PGSC0003DMG400011016
		PGSC0003DMG400012589
		PGSC0003DMG400024148
		PGSC0003DMG400004514
		PGSC0003DMG400003491
		PGSC0003DMG400020347
		PGSC0003DMG400031860
		PGSC0003DMG400006027
		PGSC0003DMG400031140
		PGSC0003DMG400012105
		PGSC0003DMG400008391
		PGSC0003DMG400003518
		PGSC0003DMG402001710
		PGSC0003DMG400014577
		PGSC0003DMG400000297
		PGSC0003DMG400008834
		PGSC0003DMG400018666
		PGSC0003DMG400014257
		PGSC0003DMG400006856
		PGSC0003DMG400000729
		PGSC0003DMG400014223
		PGSC0003DMG400039702
		PGSC0003DMG402029631
		PGSC0003DMG400013886
		PGSC0003DMG400002181
		PGSC0003DMG400016429
		PGSC0003DMG400027046
		PGSC0003DMG400032117
		PGSC0003DMG400030401
		PGSC0003DMG400024951
		PGSC0003DMG401025397
		PGSC0003DMG400024180
		PGSC0003DMG400008097
		PGSC0003DMG400026250
		PGSC0003DMG400006268
		PGSC0003DMG401030312
		PGSC0003DMG400015933
		PGSC0003DMG400003306
		PGSC0003DMG400024661
		PGSC0003DMG400012607
		PGSC0003DMG400004401
		PGSC0003DMG400008758
		PGSC0003DMG400016892
		PGSC0003DMG400008065
		PGSC0003DMG400028384
		PGSC0003DMG400010666
		PGSC0003DMG400021125
		PGSC0003DMG400019386
		PGSC0003DMG400019746
		PGSC0003DMG400038276
		PGSC0003DMG400012828
		PGSC0003DMG400024594
		PGSC0003DMG400026261
		PGSC0003DMG400033670
		PGSC0003DMG400014095
		PGSC0003DMG402030736
		PGSC0003DMG400012380
		PGSC0003DMG400000012
		PGSC0003DMG400025927
		PGSC0003DMG400015687
		PGSC0003DMG400033100
		PGSC0003DMG400017411
		PGSC0003DMG400024456
		PGSC0003DMG400002168
		PGSC0003DMG400029249
		PGSC0003DMG400028446
		PGSC0003DMG400032834
		PGSC0003DMG402024842
		PGSC0003DMG400016641
		PGSC0003DMG400017307
		PGSC0003DMG400020194
		PGSC0003DMG400004800
		PGSC0003DMG400028808
		PGSC0003DMG400030318
		PGSC0003DMG400010131
		PGSC0003DMG400006643
		PGSC0003DMG400009304
		PGSC0003DMG400023513
		PGSC0003DMG400007960
		PGSC0003DMG400025841
		PGSC0003DMG400013434
		PGSC0003DMG400013928
		PGSC0003DMG400010601
		PGSC0003DMG400028632
		PGSC0003DMG400001961
		PGSC0003DMG400007953
		PGSC0003DMG400010027
		PGSC0003DMG400012640
		PGSC0003DMG402019343
		PGSC0003DMG400030181
		PGSC0003DMG401028570
		PGSC0003DMG400016962
		PGSC0003DMG402027085
		PGSC0003DMG400019712
		PGSC0003DMG400002885
		PGSC0003DMG400021993
		PGSC0003DMG400024945
		PGSC0003DMG400017892
		PGSC0003DMG400021791
		PGSC0003DMG400035841
		PGSC0003DMG400017286
		PGSC0003DMG400025897
		PGSC0003DMG400004807
		PGSC0003DMG400000263
		PGSC0003DMG401029631
		PGSC0003DMG400030553
		PGSC0003DMG400019233
		PGSC0003DMG400014710
		PGSC0003DMG400030163
		PGSC0003DMG400004011
		PGSC0003DMG400032817
		PGSC0003DMG400007804
		PGSC0003DMG400008442
		PGSC0003DMG402003586
		PGSC0003DMG400031189
		PGSC0003DMG400032289
		PGSC0003DMG400021414
		PGSC0003DMG400007294
		PGSC0003DMG400004900
		PGSC0003DMG400019435
		PGSC0003DMG400021854
		PGSC0003DMG400000952
		PGSC0003DMG400017723
		PGSC0003DMG400025802
		PGSC0003DMG400010088
		PGSC0003DMG400036375
		PGSC0003DMG400034632
		PGSC0003DMG400007904
		PGSC0003DMG400021710
		PGSC0003DMG400027970
		PGSC0003DMG400017222
		PGSC0003DMG400030966
		PGSC0003DMG400009021
		PGSC0003DMG400045101
		PGSC0003DMG400022894
		PGSC0003DMG400016699
		PGSC0003DMG400024494
		PGSC0003DMG400020640
		PGSC0003DMG400010278
		PGSC0003DMG400018364
		PGSC0003DMG400019718
		PGSC0003DMG400025931
		PGSC0003DMG400029930
		PGSC0003DMG400019895
		PGSC0003DMG400018445
		PGSC0003DMG400027048
		PGSC0003DMG400014253
		PGSC0003DMG400018131
		PGSC0003DMG400023107
		PGSC0003DMG400027835
		PGSC0003DMG400005515
		PGSC0003DMG400027338
		PGSC0003DMG400021265
		PGSC0003DMG400013718
		PGSC0003DMG402022285
		PGSC0003DMG402027553
		PGSC0003DMG400005731
		PGSC0003DMG400013457
		PGSC0003DMG400011981
		PGSC0003DMG400014811
		PGSC0003DMG400031750
		PGSC0003DMG400010025
		PGSC0003DMG400029033
		PGSC0003DMG400021944
		PGSC0003DMG400003948
		PGSC0003DMG400020986
		PGSC0003DMG400029749
		PGSC0003DMG400004176
		PGSC0003DMG400014797
		PGSC0003DMG402031505
		PGSC0003DMG400024559
		PGSC0003DMG400017758
		PGSC0003DMG400025126
		PGSC0003DMG401003998
		PGSC0003DMG401025809
		PGSC0003DMG400013525
		PGSC0003DMG400006854
		PGSC0003DMG400027208
		PGSC0003DMG400004356
		PGSC0003DMG400043788
		PGSC0003DMG400015452
		PGSC0003DMG400010077
		PGSC0003DMG400014028
		PGSC0003DMG400003789
		PGSC0003DMG400028423
		PGSC0003DMG400014823
		PGSC0003DMG402025438
		PGSC0003DMG400005418
		PGSC0003DMG400014717
		PGSC0003DMG400032271
		PGSC0003DMG400000365
		PGSC0003DMG400009146
		PGSC0003DMG400029341
		PGSC0003DMG400022063
		PGSC0003DMG400029151
		PGSC0003DMG400003395
		PGSC0003DMG400009671
		PGSC0003DMG400028094
		PGSC0003DMG400027797
		PGSC0003DMG400019936
		PGSC0003DMG400025109
		PGSC0003DMG400013855
		PGSC0003DMG400007851
		PGSC0003DMG400004786
		PGSC0003DMG400029346
		PGSC0003DMG400000516
		PGSC0003DMG400023814
		PGSC0003DMG400025001
		PGSC0003DMG400026155
		PGSC0003DMG400015170
		PGSC0003DMG400003053
		PGSC0003DMG400011745
		PGSC0003DMG400018942
		PGSC0003DMG400016011
		PGSC0003DMG400023807
		PGSC0003DMG400040829
		PGSC0003DMG400024478
		PGSC0003DMG400006285
		PGSC0003DMG400007124
		PGSC0003DMG401021564
		PGSC0003DMG400026189
		PGSC0003DMG400018282
		PGSC0003DMG400007029
		PGSC0003DMG400021372
		PGSC0003DMG400030693
		PGSC0003DMG402000722
		PGSC0003DMG401007028
		PGSC0003DMG400014153
		PGSC0003DMG400010503
		PGSC0003DMG400028437
		PGSC0003DMG400025163
		PGSC0003DMG400026165
		PGSC0003DMG400016518
		PGSC0003DMG400027549
		PGSC0003DMG400022043
		PGSC0003DMG400025839
		PGSC0003DMG400025636
		PGSC0003DMG400002946
		PGSC0003DMG400030426
		PGSC0003DMG400026683
		PGSC0003DMG400028185
		PGSC0003DMG401003297
		PGSC0003DMG400041311
		PGSC0003DMG402024815
		PGSC0003DMG400029713
		PGSC0003DMG400014956
		PGSC0003DMG400017756
		PGSC0003DMG400003526
		PGSC0003DMG400003759
		PGSC0003DMG400007218
		PGSC0003DMG400008801
		PGSC0003DMG400019527
		PGSC0003DMG400002930
		PGSC0003DMG400030253
		PGSC0003DMG400007682
		PGSC0003DMG400003564
		PGSC0003DMG400028175
		PGSC0003DMG400019196
		PGSC0003DMG400007614
		PGSC0003DMG400024394
		PGSC0003DMG400035333
		PGSC0003DMG400022414
		PGSC0003DMG401002532
		PGSC0003DMG400045678
		PGSC0003DMG400014094
		PGSC0003DMG400002566
		PGSC0003DMG400010411
		PGSC0003DMG400004479
		PGSC0003DMG400022562
		PGSC0003DMG400027551
		PGSC0003DMG400013604
		PGSC0003DMG400016306
		PGSC0003DMG400029226
		PGSC0003DMG400010321
		PGSC0003DMG404026432
		PGSC0003DMG400004625
		PGSC0003DMG400030165
		PGSC0003DMG400029231
		PGSC0003DMG400009767
		PGSC0003DMG402004331
		PGSC0003DMG400013545
		PGSC0003DMG400021798
		PGSC0003DMG400016842
		PGSC0003DMG400029436
		PGSC0003DMG400031802
		PGSC0003DMG400025515
		PGSC0003DMG402028252
		PGSC0003DMG400013331
		PGSC0003DMG400006232
		PGSC0003DMG400006778
		PGSC0003DMG400003924
		PGSC0003DMG400028622
		PGSC0003DMG400014938
		PGSC0003DMG400005468
		PGSC0003DMG402016214
		PGSC0003DMG400026012
		PGSC0003DMG400015533

## Sheet: down
Supplementary Table 5 Number of common elements in the heat stress and published datasets.
Names	Number	Gene ID	Chromosome location	Annotation
Overlap of our data sets with Hancock et al. (2014) and Hastilestari et al. (2018)	1	PGSC0003DMG400000615	chr03 from 56543497 to 56544650	Conserved gene of unknown function
Overlap of our data sets with Hancock et al. (2014)	36	PGSC0003DMG400039214
		PGSC0003DMG400025246
		PGSC0003DMG400002517
		PGSC0003DMG400028751
		PGSC0003DMG400005112
		PGSC0003DMG400003042
		PGSC0003DMG400023523
		PGSC0003DMG400003043
		PGSC0003DMG400038230
		PGSC0003DMG400009734
		PGSC0003DMG401027133
		PGSC0003DMG400013633
		PGSC0003DMG400013984
		PGSC0003DMG400040260
		PGSC0003DMG400004930
		PGSC0003DMG400023522
		PGSC0003DMG400000709
		PGSC0003DMG400021603
		PGSC0003DMG400001119
		PGSC0003DMG400008308
		PGSC0003DMG400026277
		PGSC0003DMG400003848
		PGSC0003DMG400012164
		PGSC0003DMG400014867
		PGSC0003DMG400024967
		PGSC0003DMG400003058
		PGSC0003DMG400030994
		PGSC0003DMG400003993
		PGSC0003DMG400020017
		PGSC0003DMG400012589
		PGSC0003DMG400008097
		PGSC0003DMG400002190
		PGSC0003DMG400003044
		PGSC0003DMG400002732
		PGSC0003DMG400002108
		PGSC0003DMG400034790
Overlap of our data sets with Hastilestari et al. (2018)	43	PGSC0003DMG400004301
		PGSC0003DMG400016145
		PGSC0003DMG400027194
		PGSC0003DMG400014459
		PGSC0003DMG400007375
		PGSC0003DMG400004036
		PGSC0003DMG400013575
		PGSC0003DMG400013416
		PGSC0003DMG401013422
		PGSC0003DMG400002530
		PGSC0003DMG400012159
		PGSC0003DMG400003625
		PGSC0003DMG400013417
		PGSC0003DMG400023514
		PGSC0003DMG400025860
		PGSC0003DMG400008348
		PGSC0003DMG401011095
		PGSC0003DMG400013753
		PGSC0003DMG400008301
		PGSC0003DMG400014086
		PGSC0003DMG400013461
		PGSC0003DMG400029466
		PGSC0003DMG400016695
		PGSC0003DMG400012631
		PGSC0003DMG400026779
		PGSC0003DMG400012111
		PGSC0003DMG400033046
		PGSC0003DMG400013415
		PGSC0003DMG400006610
		PGSC0003DMG401007810
		PGSC0003DMG400020218
		PGSC0003DMG400020742
		PGSC0003DMG400023480
		PGSC0003DMG402003286
		PGSC0003DMG400006149
		PGSC0003DMG400030784
		PGSC0003DMG400018435
		PGSC0003DMG402011297
		PGSC0003DMG400011294
		PGSC0003DMG400008309
		PGSC0003DMG400024323
		PGSC0003DMG400015552
		PGSC0003DMG400019248
Overlap of Hancock et al. (2014) with Hastilestari et al. (2018)	24	PGSC0003DMG400024942
		PGSC0003DMG400003756
		PGSC0003DMG400008829
		PGSC0003DMG400027392
		PGSC0003DMG401029709
		PGSC0003DMG400019528
		PGSC0003DMG400000184
		PGSC0003DMG400002854
		PGSC0003DMG400023980
		PGSC0003DMG400018041
		PGSC0003DMG400001698
		PGSC0003DMG400005388
		PGSC0003DMG400027017
		PGSC0003DMG400012677
		PGSC0003DMG400012263
		PGSC0003DMG400008517
		PGSC0003DMG400031819
		PGSC0003DMG401003179
		PGSC0003DMG400032104
		PGSC0003DMG400021831
		PGSC0003DMG400011230
		PGSC0003DMG400024819
		PGSC0003DMG401025767
		PGSC0003DMG400002824
Our data sets	837	PGSC0003DMG402034311
		PGSC0003DMG400006789
		PGSC0003DMG400000957
		PGSC0003DMG400029934
		PGSC0003DMG400008141
		PGSC0003DMG400015673
		PGSC0003DMG400001190
		PGSC0003DMG400016621
		PGSC0003DMG400008197
		PGSC0003DMG400004860
		PGSC0003DMG400011033
		PGSC0003DMG400010921
		PGSC0003DMG400021777
		PGSC0003DMG400025441
		PGSC0003DMG400017299
		PGSC0003DMG402030595
		PGSC0003DMG400010489
		PGSC0003DMG400024770
		PGSC0003DMG400041652
		PGSC0003DMG400004621
		PGSC0003DMG400020678
		PGSC0003DMG400017175
		PGSC0003DMG400010870
		PGSC0003DMG400035191
		PGSC0003DMG400030470
		PGSC0003DMG401015527
		PGSC0003DMG400027118
		PGSC0003DMG400002697
		PGSC0003DMG400024693
		PGSC0003DMG400008372
		PGSC0003DMG400002800
		PGSC0003DMG400006230
		PGSC0003DMG400018182
		PGSC0003DMG400014555
		PGSC0003DMG400029717
		PGSC0003DMG400035478
		PGSC0003DMG400024755
		PGSC0003DMG400028956
		PGSC0003DMG400013744
		PGSC0003DMG400004109
		PGSC0003DMG400018853
		PGSC0003DMG400005691
		PGSC0003DMG400017330
		PGSC0003DMG400032112
		PGSC0003DMG400041467
		PGSC0003DMG400035459
		PGSC0003DMG400020334
		PGSC0003DMG400030351
		PGSC0003DMG400009109
		PGSC0003DMG400014649
		PGSC0003DMG400024270
		PGSC0003DMG400030309
		PGSC0003DMG400015470
		PGSC0003DMG400009016
		PGSC0003DMG400012436
		PGSC0003DMG402002164
		PGSC0003DMG400017106
		PGSC0003DMG400010724
		PGSC0003DMG400026436
		PGSC0003DMG400018579
		PGSC0003DMG400015557
		PGSC0003DMG400006309
		PGSC0003DMG401002909
		PGSC0003DMG400008985
		PGSC0003DMG400023015
		PGSC0003DMG400046726
		PGSC0003DMG400020599
		PGSC0003DMG400000582
		PGSC0003DMG400025874
		PGSC0003DMG400030698
		PGSC0003DMG400007613
		PGSC0003DMG400008931
		PGSC0003DMG400015354
		PGSC0003DMG402028453
		PGSC0003DMG400017946
		PGSC0003DMG400045603
		PGSC0003DMG400015835
		PGSC0003DMG402017288
		PGSC0003DMG400032792
		PGSC0003DMG400011249
		PGSC0003DMG400047346
		PGSC0003DMG400021478
		PGSC0003DMG400029046
		PGSC0003DMG400030829
		PGSC0003DMG400033903
		PGSC0003DMG400002899
		PGSC0003DMG400024220
		PGSC0003DMG400011073
		PGSC0003DMG400024512
		PGSC0003DMG400033634
		PGSC0003DMG400000869
		PGSC0003DMG400015413
		PGSC0003DMG400028986
		PGSC0003DMG400013938
		PGSC0003DMG400008296
		PGSC0003DMG403003154
		PGSC0003DMG400021778
		PGSC0003DMG400001639
		PGSC0003DMG400001333
		PGSC0003DMG400045370
		PGSC0003DMG400028153
		PGSC0003DMG400004712
		PGSC0003DMG400006086
		PGSC0003DMG400006458
		PGSC0003DMG400027570
		PGSC0003DMG400030462
		PGSC0003DMG400018102
		PGSC0003DMG400014490
		PGSC0003DMG400025244
		PGSC0003DMG400016003
		PGSC0003DMG400001708
		PGSC0003DMG400004914
		PGSC0003DMG400016623
		PGSC0003DMG400035573
		PGSC0003DMG400019072
		PGSC0003DMG400022574
		PGSC0003DMG400016261
		PGSC0003DMG402022374
		PGSC0003DMG400028145
		PGSC0003DMG400006713
		PGSC0003DMG400008897
		PGSC0003DMG400024912
		PGSC0003DMG401008889
		PGSC0003DMG400024029
		PGSC0003DMG400025023
		PGSC0003DMG400006841
		PGSC0003DMG400021356
		PGSC0003DMG400026461
		PGSC0003DMG400009955
		PGSC0003DMG400030291
		PGSC0003DMG400015350
		PGSC0003DMG400022502
		PGSC0003DMG401027528
		PGSC0003DMG400010021
		PGSC0003DMG400012977
		PGSC0003DMG400029754
		PGSC0003DMG400024843
		PGSC0003DMG400002874
		PGSC0003DMG400007854
		PGSC0003DMG400009157
		PGSC0003DMG400019278
		PGSC0003DMG402003937
		PGSC0003DMG400046768
		PGSC0003DMG401000287
		PGSC0003DMG400008366
		PGSC0003DMG400010676
		PGSC0003DMG400012481
		PGSC0003DMG400003384
		PGSC0003DMG400002765
		PGSC0003DMG400010819
		PGSC0003DMG400025255
		PGSC0003DMG400029915
		PGSC0003DMG400005698
		PGSC0003DMG400030364
		PGSC0003DMG400019725
		PGSC0003DMG400004827
		PGSC0003DMG400041402
		PGSC0003DMG400010713
		PGSC0003DMG400023639
		PGSC0003DMG400023353
		PGSC0003DMG400025481
		PGSC0003DMG400010814
		PGSC0003DMG400004797
		PGSC0003DMG400001848
		PGSC0003DMG400021325
		PGSC0003DMG400006042
		PGSC0003DMG400014742
		PGSC0003DMG400007200
		PGSC0003DMG400003057
		PGSC0003DMG400008854
		PGSC0003DMG400025446
		PGSC0003DMG400005673
		PGSC0003DMG400012583
		PGSC0003DMG400005401
		PGSC0003DMG400013414
		PGSC0003DMG400023511
		PGSC0003DMG400031213
		PGSC0003DMG400006814
		PGSC0003DMG400027026
		PGSC0003DMG400033123
		PGSC0003DMG400022258
		PGSC0003DMG400004940
		PGSC0003DMG400013176
		PGSC0003DMG400027083
		PGSC0003DMG400011907
		PGSC0003DMG400013548
		PGSC0003DMG400025049
		PGSC0003DMG400028326
		PGSC0003DMG400033642
		PGSC0003DMG400021454
		PGSC0003DMG400007279
		PGSC0003DMG400005762
		PGSC0003DMG400021327
		PGSC0003DMG401018368
		PGSC0003DMG400004264
		PGSC0003DMG400012290
		PGSC0003DMG400009620
		PGSC0003DMG401000216
		PGSC0003DMG400013763
		PGSC0003DMG400026556
		PGSC0003DMG400002798
		PGSC0003DMG400008337
		PGSC0003DMG400031043
		PGSC0003DMG400022496
		PGSC0003DMG400010132
		PGSC0003DMG400036004
		PGSC0003DMG400008100
		PGSC0003DMG400001434
		PGSC0003DMG400025752
		PGSC0003DMG400025495
		PGSC0003DMG400004952
		PGSC0003DMG400003084
		PGSC0003DMG400005410
		PGSC0003DMG400005992
		PGSC0003DMG400008262
		PGSC0003DMG400002327
		PGSC0003DMG400018107
		PGSC0003DMG400030394
		PGSC0003DMG401019681
		PGSC0003DMG400011711
		PGSC0003DMG400032555
		PGSC0003DMG400016033
		PGSC0003DMG400013790
		PGSC0003DMG401015894
		PGSC0003DMG400030827
		PGSC0003DMG402012965
		PGSC0003DMG400036566
		PGSC0003DMG400017713
		PGSC0003DMG400035878
		PGSC0003DMG400005689
		PGSC0003DMG400034322
		PGSC0003DMG400012175
		PGSC0003DMG400041508
		PGSC0003DMG400014753
		PGSC0003DMG400008112
		PGSC0003DMG400024781
		PGSC0003DMG400016663
		PGSC0003DMG400003313
		PGSC0003DMG400027071
		PGSC0003DMG400030413
		PGSC0003DMG400006709
		PGSC0003DMG400024477
		PGSC0003DMG402003983
		PGSC0003DMG401028957
		PGSC0003DMG400033587
		PGSC0003DMG402027676
		PGSC0003DMG400007816
		PGSC0003DMG400017278
		PGSC0003DMG400025558
		PGSC0003DMG400033636
		PGSC0003DMG400024820
		PGSC0003DMG400023731
		PGSC0003DMG400018651
		PGSC0003DMG400015461
		PGSC0003DMG400019879
		PGSC0003DMG400018677
		PGSC0003DMG400016451
		PGSC0003DMG400025429
		PGSC0003DMG400002167
		PGSC0003DMG400006842
		PGSC0003DMG400008098
		PGSC0003DMG400031195
		PGSC0003DMG400004783
		PGSC0003DMG400028687
		PGSC0003DMG400028967
		PGSC0003DMG400002910
		PGSC0003DMG400011633
		PGSC0003DMG400032778
		PGSC0003DMG400030968
		PGSC0003DMG400032160
		PGSC0003DMG402023533
		PGSC0003DMG400009507
		PGSC0003DMG400002169
		PGSC0003DMG400009116
		PGSC0003DMG400016389
		PGSC0003DMG403013782
		PGSC0003DMG400007713
		PGSC0003DMG400026518
		PGSC0003DMG400005539
		PGSC0003DMG402030920
		PGSC0003DMG400010223
		PGSC0003DMG400014623
		PGSC0003DMG400030663
		PGSC0003DMG400018937
		PGSC0003DMG401030252
		PGSC0003DMG400024537
		PGSC0003DMG400033932
		PGSC0003DMG400025254
		PGSC0003DMG400017231
		PGSC0003DMG400014589
		PGSC0003DMG400028174
		PGSC0003DMG400012572
		PGSC0003DMG400003999
		PGSC0003DMG400010759
		PGSC0003DMG400029852
		PGSC0003DMG400000332
		PGSC0003DMG400024948
		PGSC0003DMG400016529
		PGSC0003DMG400007994
		PGSC0003DMG400019116
		PGSC0003DMG400017880
		PGSC0003DMG400009279
		PGSC0003DMG400000980
		PGSC0003DMG400006327
		PGSC0003DMG400001703
		PGSC0003DMG400024100
		PGSC0003DMG400020266
		PGSC0003DMG400000766
		PGSC0003DMG403030532
		PGSC0003DMG400026522
		PGSC0003DMG400003982
		PGSC0003DMG400025844
		PGSC0003DMG400031454
		PGSC0003DMG400030432
		PGSC0003DMG400006231
		PGSC0003DMG400005498
		PGSC0003DMG400029335
		PGSC0003DMG400022775
		PGSC0003DMG400024777
		PGSC0003DMG400009869
		PGSC0003DMG400031529
		PGSC0003DMG400020697
		PGSC0003DMG400002134
		PGSC0003DMG400010406
		PGSC0003DMG400006904
		PGSC0003DMG400030826
		PGSC0003DMG400021331
		PGSC0003DMG400031101
		PGSC0003DMG400016880
		PGSC0003DMG400031771
		PGSC0003DMG400023144
		PGSC0003DMG400012186
		PGSC0003DMG400000353
		PGSC0003DMG400020830
		PGSC0003DMG400026308
		PGSC0003DMG400027963
		PGSC0003DMG400033079
		PGSC0003DMG400025261
		PGSC0003DMG400019167
		PGSC0003DMG400006729
		PGSC0003DMG400021843
		PGSC0003DMG400027482
		PGSC0003DMG400014184
		PGSC0003DMG400017969
		PGSC0003DMG400012588
		PGSC0003DMG400018341
		PGSC0003DMG400028337
		PGSC0003DMG400004396
		PGSC0003DMG402024077
		PGSC0003DMG400004727
		PGSC0003DMG400026709
		PGSC0003DMG400007820
		PGSC0003DMG400028578
		PGSC0003DMG400012824
		PGSC0003DMG400018520
		PGSC0003DMG400015287
		PGSC0003DMG400010440
		PGSC0003DMG401030920
		PGSC0003DMG400032498
		PGSC0003DMG400047336
		PGSC0003DMG400027185
		PGSC0003DMG400030908
		PGSC0003DMG400016769
		PGSC0003DMG400028198
		PGSC0003DMG400006242
		PGSC0003DMG400029586
		PGSC0003DMG400004796
		PGSC0003DMG400028971
		PGSC0003DMG400003052
		PGSC0003DMG400025877
		PGSC0003DMG400020327
		PGSC0003DMG400015468
		PGSC0003DMG400011686
		PGSC0003DMG400015229
		PGSC0003DMG400030661
		PGSC0003DMG400001895
		PGSC0003DMG400014779
		PGSC0003DMG400006157
		PGSC0003DMG400016149
		PGSC0003DMG400014222
		PGSC0003DMG400024615
		PGSC0003DMG400007086
		PGSC0003DMG400017807
		PGSC0003DMG400022193
		PGSC0003DMG400007463
		PGSC0003DMG400026235
		PGSC0003DMG400011293
		PGSC0003DMG400015780
		PGSC0003DMG400006140
		PGSC0003DMG400014210
		PGSC0003DMG400010859
		PGSC0003DMG402008903
		PGSC0003DMG400007315
		PGSC0003DMG400024120
		PGSC0003DMG400017757
		PGSC0003DMG400021390
		PGSC0003DMG400007850
		PGSC0003DMG400029464
		PGSC0003DMG400029503
		PGSC0003DMG400011411
		PGSC0003DMG400021128
		PGSC0003DMG400016788
		PGSC0003DMG400023957
		PGSC0003DMG400005737
		PGSC0003DMG400009399
		PGSC0003DMG400009103
		PGSC0003DMG400008880
		PGSC0003DMG400020832
		PGSC0003DMG400009932
		PGSC0003DMG400017284
		PGSC0003DMG400024264
		PGSC0003DMG400013449
		PGSC0003DMG400013988
		PGSC0003DMG400005541
		PGSC0003DMG400012201
		PGSC0003DMG400030673
		PGSC0003DMG400027469
		PGSC0003DMG400028789
		PGSC0003DMG400016493
		PGSC0003DMG400025972
		PGSC0003DMG400040046
		PGSC0003DMG400014442
		PGSC0003DMG400028965
		PGSC0003DMG400016180
		PGSC0003DMG400017550
		PGSC0003DMG400027176
		PGSC0003DMG400029569
		PGSC0003DMG400001016
		PGSC0003DMG400010439
		PGSC0003DMG400000791
		PGSC0003DMG400002101
		PGSC0003DMG400001598
		PGSC0003DMG400003056
		PGSC0003DMG400006190
		PGSC0003DMG400017105
		PGSC0003DMG400010504
		PGSC0003DMG400007385
		PGSC0003DMG400024152
		PGSC0003DMG400029028
		PGSC0003DMG400016928
		PGSC0003DMG400011837
		PGSC0003DMG401030114
		PGSC0003DMG400012315
		PGSC0003DMG400014013
		PGSC0003DMG400031457
		PGSC0003DMG400000654
		PGSC0003DMG400000732
		PGSC0003DMG400015469
		PGSC0003DMG400023774
		PGSC0003DMG400014192
		PGSC0003DMG400020109
		PGSC0003DMG400012655
		PGSC0003DMG400033632
		PGSC0003DMG400020809
		PGSC0003DMG400014582
		PGSC0003DMG400003967
		PGSC0003DMG400012822
		PGSC0003DMG400006788
		PGSC0003DMG400040010
		PGSC0003DMG400029207
		PGSC0003DMG400005103
		PGSC0003DMG400030958
		PGSC0003DMG400019212
		PGSC0003DMG400003074
		PGSC0003DMG400005111
		PGSC0003DMG400038018
		PGSC0003DMG400005745
		PGSC0003DMG400019824
		PGSC0003DMG400010741
		PGSC0003DMG400005390
		PGSC0003DMG400019029
		PGSC0003DMG400005909
		PGSC0003DMG400024259
		PGSC0003DMG400025266
		PGSC0003DMG400023445
		PGSC0003DMG402007101
		PGSC0003DMG400017718
		PGSC0003DMG400024725
		PGSC0003DMG400005273
		PGSC0003DMG400027475
		PGSC0003DMG400003569
		PGSC0003DMG400005825
		PGSC0003DMG400007526
		PGSC0003DMG400010119
		PGSC0003DMG400024771
		PGSC0003DMG400002276
		PGSC0003DMG402018475
		PGSC0003DMG400030809
		PGSC0003DMG400021152
		PGSC0003DMG400002350
		PGSC0003DMG400020253
		PGSC0003DMG400024150
		PGSC0003DMG400016004
		PGSC0003DMG400026414
		PGSC0003DMG400003641
		PGSC0003DMG400010022
		PGSC0003DMG400032527
		PGSC0003DMG400004000
		PGSC0003DMG400010495
		PGSC0003DMG400005899
		PGSC0003DMG400004758
		PGSC0003DMG400017334
		PGSC0003DMG402021193
		PGSC0003DMG400015182
		PGSC0003DMG400000174
		PGSC0003DMG400029830
		PGSC0003DMG400025635
		PGSC0003DMG400007915
		PGSC0003DMG400009365
		PGSC0003DMG400026346
		PGSC0003DMG400017936
		PGSC0003DMG400018865
		PGSC0003DMG400005162
		PGSC0003DMG400030483
		PGSC0003DMG400020541
		PGSC0003DMG400012664
		PGSC0003DMG400010892
		PGSC0003DMG400010351
		PGSC0003DMG400015194
		PGSC0003DMG400033904
		PGSC0003DMG400001728
		PGSC0003DMG400026231
		PGSC0003DMG400004311
		PGSC0003DMG400011563
		PGSC0003DMG400033682
		PGSC0003DMG400011906
		PGSC0003DMG400027749
		PGSC0003DMG400023207
		PGSC0003DMG400020834
		PGSC0003DMG400001191
		PGSC0003DMG400026641
		PGSC0003DMG400013736
		PGSC0003DMG400020507
		PGSC0003DMG400012120
		PGSC0003DMG400021211
		PGSC0003DMG400005990
		PGSC0003DMG400007581
		PGSC0003DMG400024219
		PGSC0003DMG400024578
		PGSC0003DMG400016563
		PGSC0003DMG400006041
		PGSC0003DMG400009873
		PGSC0003DMG400005641
		PGSC0003DMG401026842
		PGSC0003DMG400014732
		PGSC0003DMG400018690
		PGSC0003DMG400029371
		PGSC0003DMG401011536
		PGSC0003DMG400008564
		PGSC0003DMG400031861
		PGSC0003DMG400015873
		PGSC0003DMG400002166
		PGSC0003DMG400016140
		PGSC0003DMG400007073
		PGSC0003DMG400023424
		PGSC0003DMG400012020
		PGSC0003DMG400020576
		PGSC0003DMG400028485
		PGSC0003DMG400030722
		PGSC0003DMG400020261
		PGSC0003DMG400032192
		PGSC0003DMG400010224
		PGSC0003DMG400022823
		PGSC0003DMG400033142
		PGSC0003DMG400013204
		PGSC0003DMG401011794
		PGSC0003DMG400003217
		PGSC0003DMG400009040
		PGSC0003DMG400000505
		PGSC0003DMG400032273
		PGSC0003DMG400011989
		PGSC0003DMG400003711
		PGSC0003DMG400014580
		PGSC0003DMG400007999
		PGSC0003DMG400027425
		PGSC0003DMG400002552
		PGSC0003DMG400030514
		PGSC0003DMG400025734
		PGSC0003DMG402006195
		PGSC0003DMG401028367
		PGSC0003DMG400027914
		PGSC0003DMG400006276
		PGSC0003DMG400024627
		PGSC0003DMG400006887
		PGSC0003DMG400016973
		PGSC0003DMG400014714
		PGSC0003DMG400031486
		PGSC0003DMG400039398
		PGSC0003DMG400018771
		PGSC0003DMG400030645
		PGSC0003DMG400021508
		PGSC0003DMG400022845
		PGSC0003DMG400016497
		PGSC0003DMG402024472
		PGSC0003DMG400028679
		PGSC0003DMG400028520
		PGSC0003DMG400011726
		PGSC0003DMG400003250
		PGSC0003DMG400013488
		PGSC0003DMG400002292
		PGSC0003DMG400029419
		PGSC0003DMG400022749
		PGSC0003DMG400013810
		PGSC0003DMG400024309
		PGSC0003DMG400012978
		PGSC0003DMG400025304
		PGSC0003DMG400007125
		PGSC0003DMG400026711
		PGSC0003DMG400025561
		PGSC0003DMG400027971
		PGSC0003DMG400009621
		PGSC0003DMG401003285
		PGSC0003DMG400005629
		PGSC0003DMG400024474
		PGSC0003DMG400002047
		PGSC0003DMG400027468
		PGSC0003DMG400005649
		PGSC0003DMG400012145
		PGSC0003DMG400034808
		PGSC0003DMG400019515
		PGSC0003DMG400001396
		PGSC0003DMG400006708
		PGSC0003DMG400008993
		PGSC0003DMG400004703
		PGSC0003DMG400022337
		PGSC0003DMG400025063
		PGSC0003DMG400001059
		PGSC0003DMG400000771
		PGSC0003DMG400011016
		PGSC0003DMG400031860
		PGSC0003DMG400031140
		PGSC0003DMG400003518
		PGSC0003DMG400017208
		PGSC0003DMG400004284
		PGSC0003DMG400014577
		PGSC0003DMG400000811
		PGSC0003DMG400000519
		PGSC0003DMG400010525
		PGSC0003DMG400005816
		PGSC0003DMG401010883
		PGSC0003DMG400017761
		PGSC0003DMG400017744
		PGSC0003DMG400007181
		PGSC0003DMG400002272
		PGSC0003DMG400027046
		PGSC0003DMG400013144
		PGSC0003DMG400011171
		PGSC0003DMG400021684
		PGSC0003DMG400014766
		PGSC0003DMG400021785
		PGSC0003DMG400031548
		PGSC0003DMG400002383
		PGSC0003DMG400026139
		PGSC0003DMG401030312
		PGSC0003DMG402007388
		PGSC0003DMG400027968
		PGSC0003DMG400026232
		PGSC0003DMG402031302
		PGSC0003DMG400011326
		PGSC0003DMG400024661
		PGSC0003DMG400021574
		PGSC0003DMG400011087
		PGSC0003DMG400016892
		PGSC0003DMG400000144
		PGSC0003DMG400021838
		PGSC0003DMG402003154
		PGSC0003DMG400009570
		PGSC0003DMG400009969
		PGSC0003DMG401028453
		PGSC0003DMG400028972
		PGSC0003DMG400004263
		PGSC0003DMG400009892
		PGSC0003DMG402030736
		PGSC0003DMG400017087
		PGSC0003DMG400016792
		PGSC0003DMG400015687
		PGSC0003DMG400005381
		PGSC0003DMG400006568
		PGSC0003DMG400024260
		PGSC0003DMG400004448
		PGSC0003DMG400022725
		PGSC0003DMG400027225
		PGSC0003DMG402028957
		PGSC0003DMG400010296
		PGSC0003DMG400016749
		PGSC0003DMG400009028
		PGSC0003DMG400039898
		PGSC0003DMG400020209
		PGSC0003DMG400028659
		PGSC0003DMG400017307
		PGSC0003DMG400002943
		PGSC0003DMG400016360
		PGSC0003DMG400028187
		PGSC0003DMG400003851
		PGSC0003DMG400027180
		PGSC0003DMG400013928
		PGSC0003DMG400015897
		PGSC0003DMG400028632
		PGSC0003DMG400008673
		PGSC0003DMG400031816
		PGSC0003DMG400005783
		PGSC0003DMG400007993
		PGSC0003DMG400030181
		PGSC0003DMG400012355
		PGSC0003DMG400002885
		PGSC0003DMG400013405
		PGSC0003DMG400010844
		PGSC0003DMG400028676
		PGSC0003DMG400009995
		PGSC0003DMG400003228
		PGSC0003DMG400000263
		PGSC0003DMG401029631
		PGSC0003DMG400027781
		PGSC0003DMG400004037
		PGSC0003DMG400016032
		PGSC0003DMG400014710
		PGSC0003DMG400020564
		PGSC0003DMG400007458
		PGSC0003DMG400021023
		PGSC0003DMG400002309
		PGSC0003DMG400030828
		PGSC0003DMG400021877
		PGSC0003DMG400005590
		PGSC0003DMG400020757
		PGSC0003DMG400030533
		PGSC0003DMG400031116
		PGSC0003DMG400009115
		PGSC0003DMG400009926
		PGSC0003DMG400031519
		PGSC0003DMG400017421
		PGSC0003DMG400016699
		PGSC0003DMG400019718
		PGSC0003DMG400018364
		PGSC0003DMG400003060
		PGSC0003DMG400009390
		PGSC0003DMG400022210
		PGSC0003DMG400008300
		PGSC0003DMG400017132
		PGSC0003DMG400024810
		PGSC0003DMG400008291
		PGSC0003DMG400028846
		PGSC0003DMG400024634
		PGSC0003DMG400018445
		PGSC0003DMG401031172
		PGSC0003DMG400005515
		PGSC0003DMG400027338
		PGSC0003DMG400029026
		PGSC0003DMG400030927
		PGSC0003DMG400011981
		PGSC0003DMG400012160
		PGSC0003DMG400021701
		PGSC0003DMG400029271
		PGSC0003DMG402029142
		PGSC0003DMG400025404
		PGSC0003DMG401026747
		PGSC0003DMG400005057
		PGSC0003DMG400010077
		PGSC0003DMG400024438
		PGSC0003DMG400026596
		PGSC0003DMG400009530
		PGSC0003DMG400014736
		PGSC0003DMG400014823
		PGSC0003DMG400027470
		PGSC0003DMG402025438
		PGSC0003DMG400028451
		PGSC0003DMG400005130
		PGSC0003DMG400025948
		PGSC0003DMG400029341
		PGSC0003DMG400022063
		PGSC0003DMG400020099
		PGSC0003DMG401005733
		PGSC0003DMG400010753
		PGSC0003DMG400012964
		PGSC0003DMG400002963
		PGSC0003DMG400023949
		PGSC0003DMG400008166
		PGSC0003DMG400014778
		PGSC0003DMG400000516
		PGSC0003DMG400020498
		PGSC0003DMG400026155
		PGSC0003DMG400011745
		PGSC0003DMG400018942
		PGSC0003DMG400010700
		PGSC0003DMG400024478
		PGSC0003DMG400003192
		PGSC0003DMG400046292
		PGSC0003DMG400021406
		PGSC0003DMG400028152
		PGSC0003DMG400006905
		PGSC0003DMG400021177
		PGSC0003DMG400022592
		PGSC0003DMG400014614
		PGSC0003DMG400013802
		PGSC0003DMG400011039
		PGSC0003DMG400025668
		PGSC0003DMG400003565
		PGSC0003DMG400024936
		PGSC0003DMG400027333
		PGSC0003DMG400029844
		PGSC0003DMG400005269
		PGSC0003DMG400011515
		PGSC0003DMG400012962
		PGSC0003DMG400023283
		PGSC0003DMG400008801
		PGSC0003DMG400019527
		PGSC0003DMG400014771
		PGSC0003DMG400002908
		PGSC0003DMG400020677
		PGSC0003DMG400020686
		PGSC0003DMG400004824
		PGSC0003DMG400006764
		PGSC0003DMG400043830
		PGSC0003DMG400005835
		PGSC0003DMG400010484
		PGSC0003DMG400002566
		PGSC0003DMG400004479
		PGSC0003DMG400022151
		PGSC0003DMG400027551
		PGSC0003DMG400032785
		PGSC0003DMG400006104
		PGSC0003DMG400021869
		PGSC0003DMG400015454
		PGSC0003DMG400009078
		PGSC0003DMG404026432
		PGSC0003DMG400016006
		PGSC0003DMG400005908
		PGSC0003DMG400006000
		PGSC0003DMG400013809
		PGSC0003DMG400024564
		PGSC0003DMG400011548
		PGSC0003DMG400001948
		PGSC0003DMG400025515
		PGSC0003DMG402028252
		PGSC0003DMG400014938
		PGSC0003DMG400016030
		PGSC0003DMG400016678
		PGSC0003DMG400015533
Hancock et al. (2014)	66	PGSC0003DMG400045235
		PGSC0003DMG400011781
		PGSC0003DMG400017157
		PGSC0003DMG400041905
		PGSC0003DMG400015267
		PGSC0003DMG400003040
		PGSC0003DMG400005573
		PGSC0003DMG400017190
		PGSC0003DMG400017167
		PGSC0003DMG400017160
		PGSC0003DMG400011052
		PGSC0003DMG402004611
		PGSC0003DMG400033303
		PGSC0003DMG400014234
		#N/A
		PGSC0003DMG400037874
		PGSC0003DMG400002124
		PGSC0003DMG400028977
		PGSC0003DMG400021848
		PGSC0003DMG400027569
		PGSC0003DMG400018357
		PGSC0003DMG400040317
		PGSC0003DMG400005444
		PGSC0003DMG400006956
		PGSC0003DMG400005116
		PGSC0003DMG400021737
		PGSC0003DMG400013199
		PGSC0003DMG400014441
		PGSC0003DMG400005261
		PGSC0003DMG400015290
		PGSC0003DMG400032292
		PGSC0003DMG400008796
		PGSC0003DMG400011949
		PGSC0003DMG400018359
		PGSC0003DMG400002341
		PGSC0003DMG400029640
		PGSC0003DMG400012294
		PGSC0003DMG400040954
		PGSC0003DMG400030926
		PGSC0003DMG400002120
		PGSC0003DMG400031159
		PGSC0003DMG400012492
		PGSC0003DMG400026855
		PGSC0003DMG400020028
		PGSC0003DMG400001849
		PGSC0003DMG402024140
		PGSC0003DMG400027019
		PGSC0003DMG400005113
		PGSC0003DMG400031876
		PGSC0003DMG400029380
		PGSC0003DMG401024140
		PGSC0003DMG400024197
		PGSC0003DMG400026854
		PGSC0003DMG400010491
		PGSC0003DMG400031523
		PGSC0003DMG400019233
		PGSC0003DMG400002123
		PGSC0003DMG400019435
		PGSC0003DMG400043736
		PGSC0003DMG400004548
		PGSC0003DMG400018358
		PGSC0003DMG400014594
		PGSC0003DMG400026220
		PGSC0003DMG400008797
		PGSC0003DMG400005906
		PGSC0003DMG400005115
Hastilestari et al. (2018)	938	PGSC0003DMG400004854
		PGSC0003DMG400003923
		PGSC0003DMG400025836
		PGSC0003DMG400003563
		PGSC0003DMG400005472
		PGSC0003DMG400006488
		PGSC0003DMG400000380
		PGSC0003DMG400027809
		PGSC0003DMG400017214
		PGSC0003DMG400001928
		PGSC0003DMG400009975
		PGSC0003DMG400011271
		PGSC0003DMG400015227
		PGSC0003DMG400001551
		PGSC0003DMG400027852
		PGSC0003DMG400026320
		PGSC0003DMG400007906
		PGSC0003DMG401029274
		PGSC0003DMG400032780
		PGSC0003DMG400003770
		PGSC0003DMG400028533
		PGSC0003DMG400024526
		PGSC0003DMG400007465
		PGSC0003DMG400027774
		PGSC0003DMG400004328
		PGSC0003DMG401027564
		PGSC0003DMG400009296
		PGSC0003DMG400045775
		PGSC0003DMG400000180
		PGSC0003DMG400018987
		PGSC0003DMG400004040
		PGSC0003DMG400018431
		PGSC0003DMG400020287
		PGSC0003DMG400030520
		PGSC0003DMG400022046
		PGSC0003DMG400026930
		PGSC0003DMG402030775
		PGSC0003DMG400002662
		PGSC0003DMG400008676
		PGSC0003DMG400041243
		PGSC0003DMG400022204
		PGSC0003DMG400021820
		PGSC0003DMG400001298
		PGSC0003DMG400015778
		PGSC0003DMG400015526
		PGSC0003DMG400003691
		PGSC0003DMG400006550
		PGSC0003DMG400023659
		PGSC0003DMG400035996
		PGSC0003DMG400018793
		PGSC0003DMG400019508
		PGSC0003DMG400000488
		PGSC0003DMG400014421
		PGSC0003DMG400023538
		PGSC0003DMG401021124
		PGSC0003DMG400001581
		PGSC0003DMG402027016
		PGSC0003DMG400023657
		PGSC0003DMG400031347
		PGSC0003DMG400019287
		PGSC0003DMG400022738
		PGSC0003DMG400012991
		PGSC0003DMG400007765
		PGSC0003DMG400016687
		PGSC0003DMG400012578
		PGSC0003DMG402019151
		PGSC0003DMG402001968
		PGSC0003DMG402027350
		PGSC0003DMG400005010
		PGSC0003DMG401012439
		PGSC0003DMG400008321
		PGSC0003DMG400017091
		PGSC0003DMG401004586
		PGSC0003DMG400008584
		PGSC0003DMG400022612
		PGSC0003DMG402007944
		PGSC0003DMG400000435
		PGSC0003DMG400042757
		PGSC0003DMG400007571
		PGSC0003DMG400000460
		PGSC0003DMG401026894
		PGSC0003DMG400011538
		PGSC0003DMG400019964
		PGSC0003DMG400018819
		PGSC0003DMG400017110
		PGSC0003DMG400014264
		PGSC0003DMG400020401
		PGSC0003DMG400033107
		PGSC0003DMG400025882
		PGSC0003DMG400003865
		PGSC0003DMG401028902
		PGSC0003DMG400000188
		PGSC0003DMG400025134
		PGSC0003DMG400007658
		PGSC0003DMG400015390
		PGSC0003DMG400001907
		PGSC0003DMG400028096
		PGSC0003DMG400018166
		PGSC0003DMG400027038
		PGSC0003DMG401024517
		PGSC0003DMG400011599
		PGSC0003DMG400004388
		PGSC0003DMG400017250
		PGSC0003DMG400014033
		PGSC0003DMG400006286
		PGSC0003DMG400009938
		PGSC0003DMG400047250
		PGSC0003DMG400008482
		PGSC0003DMG402010822
		PGSC0003DMG400029727
		PGSC0003DMG400025912
		PGSC0003DMG400000896
		PGSC0003DMG400034537
		PGSC0003DMG400022256
		PGSC0003DMG400010042
		PGSC0003DMG400029130
		PGSC0003DMG400022255
		PGSC0003DMG400026305
		PGSC0003DMG401010056
		PGSC0003DMG400030963
		PGSC0003DMG400032149
		PGSC0003DMG400018565
		PGSC0003DMG401002701
		PGSC0003DMG400024109
		PGSC0003DMG400006524
		PGSC0003DMG400030851
		PGSC0003DMG401000895
		PGSC0003DMG400026362
		PGSC0003DMG401001686
		PGSC0003DMG400001742
		PGSC0003DMG400023291
		PGSC0003DMG400014850
		PGSC0003DMG400030684
		PGSC0003DMG400021815
		PGSC0003DMG400004478
		PGSC0003DMG400027211
		PGSC0003DMG402011220
		PGSC0003DMG400019870
		PGSC0003DMG400003196
		PGSC0003DMG400023344
		PGSC0003DMG400017189
		PGSC0003DMG400021609
		PGSC0003DMG400013178
		PGSC0003DMG400021322
		PGSC0003DMG400011082
		PGSC0003DMG400023702
		PGSC0003DMG400025649
		PGSC0003DMG400000736
		PGSC0003DMG400015264
		PGSC0003DMG400000333
		PGSC0003DMG400016637
		PGSC0003DMG400028334
		PGSC0003DMG400004027
		PGSC0003DMG400032539
		PGSC0003DMG400014297
		PGSC0003DMG400016293
		PGSC0003DMG400030335
		PGSC0003DMG400010465
		PGSC0003DMG401018218
		PGSC0003DMG400028815
		PGSC0003DMG400024740
		PGSC0003DMG400008374
		PGSC0003DMG400012225
		PGSC0003DMG400005584
		PGSC0003DMG400015403
		PGSC0003DMG400006131
		PGSC0003DMG401004716
		PGSC0003DMG400026470
		PGSC0003DMG400008299
		PGSC0003DMG400002918
		PGSC0003DMG401026044
		PGSC0003DMG400010207
		PGSC0003DMG400021650
		PGSC0003DMG400012207
		PGSC0003DMG401016626
		PGSC0003DMG400007519
		PGSC0003DMG400026081
		PGSC0003DMG400012284
		PGSC0003DMG400030971
		PGSC0003DMG400012307
		PGSC0003DMG400027916
		PGSC0003DMG400007502
		PGSC0003DMG400004020
		PGSC0003DMG400020244
		PGSC0003DMG400005001
		PGSC0003DMG401011174
		PGSC0003DMG401024691
		PGSC0003DMG400033047
		PGSC0003DMG400003695
		PGSC0003DMG400017148
		PGSC0003DMG400004818
		PGSC0003DMG400029338
		PGSC0003DMG400016765
		PGSC0003DMG400009906
		PGSC0003DMG400003257
		PGSC0003DMG400023365
		PGSC0003DMG400003266
		PGSC0003DMG400009471
		PGSC0003DMG400010530
		PGSC0003DMG400002515
		PGSC0003DMG400020073
		PGSC0003DMG400029059
		PGSC0003DMG400011381
		PGSC0003DMG400020031
		PGSC0003DMG400026515
		PGSC0003DMG400018757
		PGSC0003DMG400007025
		PGSC0003DMG400029857
		PGSC0003DMG400004130
		PGSC0003DMG400017246
		PGSC0003DMG400017114
		PGSC0003DMG402013561
		PGSC0003DMG400002173
		PGSC0003DMG400020752
		PGSC0003DMG401016141
		PGSC0003DMG400006604
		PGSC0003DMG400018587
		PGSC0003DMG400032101
		PGSC0003DMG400007057
		PGSC0003DMG400010338
		PGSC0003DMG400020723
		PGSC0003DMG400009501
		PGSC0003DMG400027456
		PGSC0003DMG400016231
		PGSC0003DMG400022088
		PGSC0003DMG400012681
		PGSC0003DMG400013460
		PGSC0003DMG400016453
		PGSC0003DMG400008159
		PGSC0003DMG400030212
		PGSC0003DMG400003346
		PGSC0003DMG400022930
		PGSC0003DMG401029032
		PGSC0003DMG401011540
		PGSC0003DMG400013411
		PGSC0003DMG400001543
		PGSC0003DMG400040776
		PGSC0003DMG400021272
		PGSC0003DMG400026627
		PGSC0003DMG400015051
		PGSC0003DMG400015388
		PGSC0003DMG400004547
		PGSC0003DMG401001548
		PGSC0003DMG401031064
		PGSC0003DMG400028640
		PGSC0003DMG400004618
		PGSC0003DMG400020818
		PGSC0003DMG400025101
		PGSC0003DMG400028369
		PGSC0003DMG400021767
		PGSC0003DMG400009120
		PGSC0003DMG400030085
		PGSC0003DMG400028663
		PGSC0003DMG400005198
		PGSC0003DMG400018766
		PGSC0003DMG400024972
		PGSC0003DMG400004274
		PGSC0003DMG402010056
		PGSC0003DMG400002007
		PGSC0003DMG400025535
		PGSC0003DMG400026281
		PGSC0003DMG400030199
		PGSC0003DMG400029873
		PGSC0003DMG400006345
		PGSC0003DMG400047044
		PGSC0003DMG400010250
		PGSC0003DMG400012838
		PGSC0003DMG400021623
		PGSC0003DMG400014819
		PGSC0003DMG401018223
		PGSC0003DMG400013134
		PGSC0003DMG400006497
		PGSC0003DMG401001968
		PGSC0003DMG400034763
		PGSC0003DMG400033650
		PGSC0003DMG400002782
		PGSC0003DMG400025976
		PGSC0003DMG400010682
		PGSC0003DMG400027856
		PGSC0003DMG400005465
		PGSC0003DMG400011311
		PGSC0003DMG400031344
		PGSC0003DMG400037609
		PGSC0003DMG400014093
		PGSC0003DMG400016273
		PGSC0003DMG400010033
		PGSC0003DMG400025820
		PGSC0003DMG400005232
		PGSC0003DMG400017164
		PGSC0003DMG400028929
		PGSC0003DMG400009876
		PGSC0003DMG400006222
		PGSC0003DMG401010822
		PGSC0003DMG400008017
		PGSC0003DMG400027514
		PGSC0003DMG400000178
		PGSC0003DMG400020719
		PGSC0003DMG400015246
		PGSC0003DMG400025165
		PGSC0003DMG400014384
		PGSC0003DMG400012270
		PGSC0003DMG400005197
		PGSC0003DMG400000968
		PGSC0003DMG400003549
		PGSC0003DMG400014489
		PGSC0003DMG400013650
		PGSC0003DMG400020077
		PGSC0003DMG400013426
		PGSC0003DMG401017090
		PGSC0003DMG400011238
		PGSC0003DMG400015575
		PGSC0003DMG400012551
		PGSC0003DMG400005525
		PGSC0003DMG400028221
		PGSC0003DMG401014805
		PGSC0003DMG400014378
		PGSC0003DMG400003949
		PGSC0003DMG400025129
		PGSC0003DMG400021654
		PGSC0003DMG400013277
		PGSC0003DMG400033928
		PGSC0003DMG400013549
		PGSC0003DMG402029598
		PGSC0003DMG400015222
		PGSC0003DMG400016504
		PGSC0003DMG400031182
		PGSC0003DMG400003468
		PGSC0003DMG400014703
		PGSC0003DMG400015402
		PGSC0003DMG400015488
		PGSC0003DMG400026918
		PGSC0003DMG400013830
		PGSC0003DMG400015955
		PGSC0003DMG401028052
		PGSC0003DMG400028593
		PGSC0003DMG400005985
		PGSC0003DMG400029517
		PGSC0003DMG402013333
		PGSC0003DMG400030100
		PGSC0003DMG400028535
		PGSC0003DMG400029948
		PGSC0003DMG400017842
		PGSC0003DMG400024030
		PGSC0003DMG400029300
		PGSC0003DMG400017338
		PGSC0003DMG400013816
		PGSC0003DMG400027741
		PGSC0003DMG400017640
		PGSC0003DMG400032777
		PGSC0003DMG400000685
		PGSC0003DMG400001573
		PGSC0003DMG400010318
		PGSC0003DMG402019771
		PGSC0003DMG400022766
		PGSC0003DMG400014394
		PGSC0003DMG400011321
		PGSC0003DMG400025911
		PGSC0003DMG400018509
		PGSC0003DMG400012405
		PGSC0003DMG400011499
		PGSC0003DMG402030641
		PGSC0003DMG400020063
		PGSC0003DMG400015711
		PGSC0003DMG400009981
		PGSC0003DMG400010841
		PGSC0003DMG403010822
		PGSC0003DMG400024095
		PGSC0003DMG400006355
		PGSC0003DMG401014396
		PGSC0003DMG400000926
		PGSC0003DMG400028894
		PGSC0003DMG400026181
		PGSC0003DMG400002768
		PGSC0003DMG400008001
		PGSC0003DMG402014218
		PGSC0003DMG400003666
		PGSC0003DMG404010822
		PGSC0003DMG400020816
		PGSC0003DMG400020837
		PGSC0003DMG400002770
		PGSC0003DMG400006482
		PGSC0003DMG402025422
		PGSC0003DMG402000020
		PGSC0003DMG401009929
		PGSC0003DMG400023862
		PGSC0003DMG400031798
		PGSC0003DMG400008692
		PGSC0003DMG400023634
		PGSC0003DMG400008362
		PGSC0003DMG400020220
		PGSC0003DMG402011095
		PGSC0003DMG400020826
		PGSC0003DMG400031729
		PGSC0003DMG400017198
		PGSC0003DMG400024105
		PGSC0003DMG400000110
		PGSC0003DMG400029637
		PGSC0003DMG400009900
		PGSC0003DMG400010169
		PGSC0003DMG400028167
		PGSC0003DMG400030695
		PGSC0003DMG400022345
		PGSC0003DMG400003129
		PGSC0003DMG400027898
		PGSC0003DMG400002519
		PGSC0003DMG400016275
		PGSC0003DMG400040149
		PGSC0003DMG400003936
		PGSC0003DMG402010026
		PGSC0003DMG400014156
		PGSC0003DMG400016234
		PGSC0003DMG400028066
		PGSC0003DMG400013378
		PGSC0003DMG400004613
		PGSC0003DMG400013332
		PGSC0003DMG400035836
		PGSC0003DMG400018199
		PGSC0003DMG400000984
		PGSC0003DMG400025620
		PGSC0003DMG400023744
		PGSC0003DMG400011358
		PGSC0003DMG400012532
		PGSC0003DMG400024633
		PGSC0003DMG400008303
		PGSC0003DMG400027719
		PGSC0003DMG400016382
		PGSC0003DMG400009014
		PGSC0003DMG400007359
		PGSC0003DMG400015900
		PGSC0003DMG400022239
		PGSC0003DMG400001671
		PGSC0003DMG400018627
		PGSC0003DMG400028364
		PGSC0003DMG400025127
		PGSC0003DMG400012191
		PGSC0003DMG400012243
		PGSC0003DMG400011247
		PGSC0003DMG400005105
		PGSC0003DMG400013933
		PGSC0003DMG400007523
		PGSC0003DMG400004642
		PGSC0003DMG402027859
		PGSC0003DMG400008547
		PGSC0003DMG400011236
		PGSC0003DMG400022898
		PGSC0003DMG400021890
		PGSC0003DMG400014847
		PGSC0003DMG400010795
		PGSC0003DMG400000403
		PGSC0003DMG400028911
		PGSC0003DMG400007552
		PGSC0003DMG400006974
		PGSC0003DMG400006538
		PGSC0003DMG403014197
		PGSC0003DMG400024664
		PGSC0003DMG400019582
		PGSC0003DMG400029652
		PGSC0003DMG400021287
		PGSC0003DMG400026968
		PGSC0003DMG400029364
		PGSC0003DMG400011561
		PGSC0003DMG400006535
		PGSC0003DMG400000584
		PGSC0003DMG400006081
		PGSC0003DMG400024113
		PGSC0003DMG400010524
		PGSC0003DMG400030434
		PGSC0003DMG400007373
		PGSC0003DMG400025098
		PGSC0003DMG400031518
		PGSC0003DMG400015392
		PGSC0003DMG400014760
		PGSC0003DMG400007679
		PGSC0003DMG401009425
		PGSC0003DMG403020229
		PGSC0003DMG400024900
		PGSC0003DMG400016576
		PGSC0003DMG400016377
		PGSC0003DMG402025057
		PGSC0003DMG400025924
		PGSC0003DMG400009466
		PGSC0003DMG402026045
		PGSC0003DMG400014322
		PGSC0003DMG400018408
		PGSC0003DMG400023802
		PGSC0003DMG400017092
		PGSC0003DMG400011201
		PGSC0003DMG400002837
		PGSC0003DMG400024310
		PGSC0003DMG400026938
		PGSC0003DMG400004617
		PGSC0003DMG400031337
		PGSC0003DMG400030521
		PGSC0003DMG400013574
		PGSC0003DMG400000808
		PGSC0003DMG400018938
		PGSC0003DMG400012513
		PGSC0003DMG400030158
		PGSC0003DMG400003447
		PGSC0003DMG400013413
		PGSC0003DMG400012591
		PGSC0003DMG400030332
		PGSC0003DMG400024184
		PGSC0003DMG402012883
		PGSC0003DMG400047274
		PGSC0003DMG400003607
		PGSC0003DMG400008062
		PGSC0003DMG400034612
		PGSC0003DMG400010472
		PGSC0003DMG400036003
		PGSC0003DMG400008575
		PGSC0003DMG400046976
		PGSC0003DMG400008122
		PGSC0003DMG400021407
		PGSC0003DMG400030308
		PGSC0003DMG400004051
		PGSC0003DMG400005442
		PGSC0003DMG400022921
		PGSC0003DMG400000540
		PGSC0003DMG400009496
		PGSC0003DMG400017948
		PGSC0003DMG400001616
		PGSC0003DMG400017247
		PGSC0003DMG400002156
		PGSC0003DMG400014183
		PGSC0003DMG400020207
		PGSC0003DMG400039968
		PGSC0003DMG400016878
		PGSC0003DMG400022225
		PGSC0003DMG400032227
		PGSC0003DMG400002386
		PGSC0003DMG401020664
		PGSC0003DMG400015434
		PGSC0003DMG400029397
		PGSC0003DMG400033084
		PGSC0003DMG400004629
		PGSC0003DMG400016616
		PGSC0003DMG400022885
		PGSC0003DMG400026822
		PGSC0003DMG400020426
		PGSC0003DMG400000048
		PGSC0003DMG400017415
		PGSC0003DMG400030005
		PGSC0003DMG400001776
		PGSC0003DMG400015483
		PGSC0003DMG400034101
		PGSC0003DMG401008890
		PGSC0003DMG400029620
		PGSC0003DMG400005907
		PGSC0003DMG400025342
		PGSC0003DMG400020441
		PGSC0003DMG400035945
		PGSC0003DMG400038126
		PGSC0003DMG401033888
		PGSC0003DMG400012682
		PGSC0003DMG400016457
		PGSC0003DMG400013099
		PGSC0003DMG400028479
		PGSC0003DMG400032570
		PGSC0003DMG401015876
		PGSC0003DMG400026652
		PGSC0003DMG400009533
		PGSC0003DMG400019859
		PGSC0003DMG400023016
		PGSC0003DMG400024976
		PGSC0003DMG400015924
		PGSC0003DMG400030381
		PGSC0003DMG400001692
		PGSC0003DMG400022199
		PGSC0003DMG400005725
		PGSC0003DMG400017311
		PGSC0003DMG400015019
		PGSC0003DMG400008182
		PGSC0003DMG400023294
		PGSC0003DMG400033931
		PGSC0003DMG400007815
		PGSC0003DMG400002927
		PGSC0003DMG400020033
		PGSC0003DMG400018990
		PGSC0003DMG401013246
		PGSC0003DMG400028705
		PGSC0003DMG400028136
		PGSC0003DMG400014388
		PGSC0003DMG400026478
		PGSC0003DMG400013273
		PGSC0003DMG400014303
		PGSC0003DMG400009782
		PGSC0003DMG400005667
		PGSC0003DMG400003069
		PGSC0003DMG400030131
		PGSC0003DMG400007852
		PGSC0003DMG400007084
		PGSC0003DMG400015712
		PGSC0003DMG400025862
		PGSC0003DMG400021708
		PGSC0003DMG400008043
		PGSC0003DMG400018801
		PGSC0003DMG401016545
		PGSC0003DMG401000796
		PGSC0003DMG400012646
		PGSC0003DMG401022202
		PGSC0003DMG400021545
		PGSC0003DMG400021188
		PGSC0003DMG400027726
		PGSC0003DMG400022653
		PGSC0003DMG400000631
		PGSC0003DMG400020196
		PGSC0003DMG400029856
		PGSC0003DMG400010430
		PGSC0003DMG400020208
		PGSC0003DMG400029288
		PGSC0003DMG400029468
		PGSC0003DMG400027327
		PGSC0003DMG400019976
		PGSC0003DMG400026493
		PGSC0003DMG400024063
		PGSC0003DMG400000843
		PGSC0003DMG400016230
		PGSC0003DMG400000425
		PGSC0003DMG400006692
		PGSC0003DMG400019604
		PGSC0003DMG400025160
		PGSC0003DMG400020952
		PGSC0003DMG400005791
		PGSC0003DMG400001057
		PGSC0003DMG400031733
		PGSC0003DMG400007382
		PGSC0003DMG400040378
		PGSC0003DMG400002549
		PGSC0003DMG402024517
		PGSC0003DMG400028158
		PGSC0003DMG400012292
		PGSC0003DMG400027212
		PGSC0003DMG400013412
		PGSC0003DMG400001805
		PGSC0003DMG400002398
		PGSC0003DMG400002891
		PGSC0003DMG400004963
		PGSC0003DMG400025289
		PGSC0003DMG400021283
		PGSC0003DMG400013335
		PGSC0003DMG400008297
		PGSC0003DMG402022530
		PGSC0003DMG400030691
		PGSC0003DMG400026016
		PGSC0003DMG400004546
		PGSC0003DMG400026253
		PGSC0003DMG400002591
		PGSC0003DMG400012562
		PGSC0003DMG400017161
		PGSC0003DMG400018995
		PGSC0003DMG400026500
		PGSC0003DMG402015926
		PGSC0003DMG400020243
		PGSC0003DMG400010229
		PGSC0003DMG400022551
		PGSC0003DMG401014997
		PGSC0003DMG400006727
		PGSC0003DMG400004061
		PGSC0003DMG400025664
		PGSC0003DMG402002701
		PGSC0003DMG400014458
		PGSC0003DMG402028489
		PGSC0003DMG401030641
		PGSC0003DMG400028960
		PGSC0003DMG400000491
		PGSC0003DMG400027191
		PGSC0003DMG400042332
		PGSC0003DMG402018559
		PGSC0003DMG402000554
		PGSC0003DMG400007617
		PGSC0003DMG400026166
		PGSC0003DMG400026488
		PGSC0003DMG400021897
		PGSC0003DMG402008890
		PGSC0003DMG400023322
		PGSC0003DMG400016507
		PGSC0003DMG400025226
		PGSC0003DMG400005742
		PGSC0003DMG400000236
		PGSC0003DMG400022206
		PGSC0003DMG400024741
		PGSC0003DMG400004892
		PGSC0003DMG400020153
		PGSC0003DMG400000378
		PGSC0003DMG400010738
		PGSC0003DMG400003663
		PGSC0003DMG400030422
		PGSC0003DMG400003604
		PGSC0003DMG400022174
		PGSC0003DMG400004252
		PGSC0003DMG400001638
		PGSC0003DMG400008420
		PGSC0003DMG400027839
		PGSC0003DMG401025870
		PGSC0003DMG400024588
		PGSC0003DMG400019315
		PGSC0003DMG400022472
		PGSC0003DMG400003753
		PGSC0003DMG402023446
		PGSC0003DMG400011229
		PGSC0003DMG400020900
		PGSC0003DMG400022304
		PGSC0003DMG400022024
		PGSC0003DMG400020455
		PGSC0003DMG400018678
		PGSC0003DMG400029195
		PGSC0003DMG400008060
		PGSC0003DMG400016812
		PGSC0003DMG400024157
		PGSC0003DMG400016462
		PGSC0003DMG401008955
		PGSC0003DMG402023991
		PGSC0003DMG400022947
		PGSC0003DMG400006773
		PGSC0003DMG400031145
		PGSC0003DMG400005605
		PGSC0003DMG400001969
		PGSC0003DMG400015460
		PGSC0003DMG400003916
		PGSC0003DMG400023732
		PGSC0003DMG400027013
		PGSC0003DMG400015020
		PGSC0003DMG400016450
		PGSC0003DMG400022495
		PGSC0003DMG400006998
		PGSC0003DMG400000248
		PGSC0003DMG401020557
		PGSC0003DMG400017641
		PGSC0003DMG400019825
		PGSC0003DMG400010798
		PGSC0003DMG400027722
		PGSC0003DMG400031088
		PGSC0003DMG400021736
		PGSC0003DMG400019100
		PGSC0003DMG400025766
		PGSC0003DMG400031203
		PGSC0003DMG400027031
		PGSC0003DMG400033541
		PGSC0003DMG400016682
		PGSC0003DMG400029365
		PGSC0003DMG400033566
		PGSC0003DMG400018280
		PGSC0003DMG400012276
		PGSC0003DMG400025332
		PGSC0003DMG400044761
		PGSC0003DMG400019110
		PGSC0003DMG400022260
		PGSC0003DMG400019121
		PGSC0003DMG402014796
		PGSC0003DMG400042498
		PGSC0003DMG400029646
		PGSC0003DMG400031243
		PGSC0003DMG400000812
		PGSC0003DMG400007857
		PGSC0003DMG400022890
		PGSC0003DMG400028521
		PGSC0003DMG400008804
		PGSC0003DMG400023663
		PGSC0003DMG400015511
		PGSC0003DMG401022752
		PGSC0003DMG400018887
		PGSC0003DMG400013628
		PGSC0003DMG400004482
		PGSC0003DMG400023321
		PGSC0003DMG400026735
		PGSC0003DMG400020326
		PGSC0003DMG400004431
		PGSC0003DMG400009155
		PGSC0003DMG401020908
		PGSC0003DMG400026472
		PGSC0003DMG400010716
		PGSC0003DMG400003091
		PGSC0003DMG400033910
		PGSC0003DMG400006548
		PGSC0003DMG400017597
		PGSC0003DMG400003063
		PGSC0003DMG400015797
		PGSC0003DMG400002161
		PGSC0003DMG400003083
		PGSC0003DMG402013422
		PGSC0003DMG400025067
		PGSC0003DMG400030565
		PGSC0003DMG400014544
		PGSC0003DMG400000997
		PGSC0003DMG400012566
		PGSC0003DMG400024937
		PGSC0003DMG400024016
		PGSC0003DMG402000895
		PGSC0003DMG400004580
		PGSC0003DMG400040547
		PGSC0003DMG400030030
		PGSC0003DMG401000554
		PGSC0003DMG400000177
		PGSC0003DMG400030154
		PGSC0003DMG400032831
		PGSC0003DMG401010026
		PGSC0003DMG400025473
		PGSC0003DMG401024048
		PGSC0003DMG400022747
		PGSC0003DMG400002253
		PGSC0003DMG400031494
		PGSC0003DMG400008298
		PGSC0003DMG400000917
		PGSC0003DMG400027187
		PGSC0003DMG400010855
		PGSC0003DMG400025721
		PGSC0003DMG400029705
		PGSC0003DMG400032168
		PGSC0003DMG400007389
		PGSC0003DMG400002133
		PGSC0003DMG400013566
		PGSC0003DMG400011655
		PGSC0003DMG400024342
		PGSC0003DMG400001655
		PGSC0003DMG400016418
		PGSC0003DMG400004168
		PGSC0003DMG400027765
		PGSC0003DMG400033171
		PGSC0003DMG400019257
		PGSC0003DMG400023800
		PGSC0003DMG400023384
		PGSC0003DMG400007188
		PGSC0003DMG400008723
		PGSC0003DMG400036091
		PGSC0003DMG400010174
		PGSC0003DMG400016849
		PGSC0003DMG400013282
		PGSC0003DMG400020315
		PGSC0003DMG401007298
		PGSC0003DMG400033127
		PGSC0003DMG400014868
		PGSC0003DMG400019033
		PGSC0003DMG400001774
		PGSC0003DMG400023721
		PGSC0003DMG400030440
		PGSC0003DMG400025632
		PGSC0003DMG400018106
		PGSC0003DMG400011560
		PGSC0003DMG400002529
		PGSC0003DMG402004500
		PGSC0003DMG402014197
		PGSC0003DMG400033656
		PGSC0003DMG401005938
		PGSC0003DMG400022967
		PGSC0003DMG400032122
		PGSC0003DMG400006866
		PGSC0003DMG400001549
		PGSC0003DMG400001560
		PGSC0003DMG400028568
		PGSC0003DMG400034814
		PGSC0003DMG400000508
		PGSC0003DMG400023127
		PGSC0003DMG400024849
		PGSC0003DMG400028190
		PGSC0003DMG400000101
		PGSC0003DMG400015410
		PGSC0003DMG400011203
		PGSC0003DMG400004306
		PGSC0003DMG400004652
		PGSC0003DMG400026373
		PGSC0003DMG400019157
		PGSC0003DMG400016280
		PGSC0003DMG400042688
		PGSC0003DMG400003679
		PGSC0003DMG400039532
		PGSC0003DMG400001338
		PGSC0003DMG400020433
		PGSC0003DMG400005246
		PGSC0003DMG400006446
		PGSC0003DMG400027090
		PGSC0003DMG400031118
		PGSC0003DMG400015152
		PGSC0003DMG400005529
		PGSC0003DMG400026682
		PGSC0003DMG400014284
		PGSC0003DMG400018479
		PGSC0003DMG400005562
		PGSC0003DMG400015799
		PGSC0003DMG400011606
		PGSC0003DMG400026427
		PGSC0003DMG400019835
		PGSC0003DMG400015869
		PGSC0003DMG400021517
		PGSC0003DMG400030548
		PGSC0003DMG400022132
		PGSC0003DMG400004273
		PGSC0003DMG400014262
		PGSC0003DMG400007081
		PGSC0003DMG400024344
		PGSC0003DMG400031206
		PGSC0003DMG400028195
		PGSC0003DMG400009235
		PGSC0003DMG402020908
		PGSC0003DMG400013696
		PGSC0003DMG400037242
		PGSC0003DMG400027595
		PGSC0003DMG400012846
		PGSC0003DMG400025290
		PGSC0003DMG400029836
		PGSC0003DMG400011048
		PGSC0003DMG400026667
		PGSC0003DMG400015882
		PGSC0003DMG402030729
		PGSC0003DMG401026407
		PGSC0003DMG401021252
		PGSC0003DMG400027234
		PGSC0003DMG400000456
		PGSC0003DMG400025735
		PGSC0003DMG400014515
		PGSC0003DMG400009042
		PGSC0003DMG400019760
		PGSC0003DMG400021150
		PGSC0003DMG400027897
		PGSC0003DMG400020963
		PGSC0003DMG400021423
		PGSC0003DMG400015793
		PGSC0003DMG400003530
		PGSC0003DMG400024818
		PGSC0003DMG400006608
		PGSC0003DMG400020906
		PGSC0003DMG400016232
		PGSC0003DMG400022787
		PGSC0003DMG400025034
		PGSC0003DMG400029621
		PGSC0003DMG400009901
		PGSC0003DMG400021144
		PGSC0003DMG400012185
		PGSC0003DMG400022200
		PGSC0003DMG400000985
		PGSC0003DMG400002663
		PGSC0003DMG400040156
		PGSC0003DMG402019249
		PGSC0003DMG400024275
		PGSC0003DMG400001518
		PGSC0003DMG400000613
		PGSC0003DMG400017249
		PGSC0003DMG400010441
