# Supplementary material for: Gene and Metabolite Integration Analysis through Transcriptome and Metabolome Brings New Insight into Heat Stress Tolerance in Potato (Solanum tuberosum L.)
Source: Plants (Basel). 2021 Jan 6;10(1):103. doi: 10.3390/plants10010103 (PMC7825342; doi:10.3390/plants10010103)
Supplement: Supplementary file 1 [file plants-10-00103-s001.zip › Table S6.xlsx]

## Sheet: H6h.vs.HC_neg_Diff
Supplementary Table 6 Significantly accumulated metabolites with their compound ID and molecular formula, identified by partial least square discriminant analysis from short and prolonged heat stressed potato leaves
ID	Name_des	Formula	Molecular Weight	RT [min]	ChemSpider_Results	mzCloud_Results	neg_H6h_1	neg_H6h_2	neg_HC_1	neg_HC_2	FC	log2FC	Pvalue	ROC	VIP	Up.Down
Com_639_neg	L-(-)-Arabitol	C5 H12 O5	152.068	1.032	Full match	Full match	1.16888e+06	1.1532e+06	511132	505687	2.28366	1.19135	0.000160397	1	1.47192	up
Com_972_neg	Crolibulin	C18 H17 Br N4 O3	416.047	1.003	Full match	Invalid mass	20929.7	22814.2	5859.38	6319.6	3.59175	1.84469	0.00217754	1	2.27451	up
Com_2574_neg	(2R,3R,5S,7R,8R,9S)-2-[(1S,3S,4R,5R,6R,7E,9E,11E,13Z)-14-Cyano-3,5-dihydroxy-1-methoxy-4,6,8,9,13-pentamethyl-7,9,11,13-tetradecatetraen-1-yl]-7-[(2E)-3-{2-[(2S)-4-{[(2S,3S,4S)-4-(dimethylamino)-2,3-dihydroxy-5-methoxypentanoyl]amino}-2-butanyl]-1,3-oxazol-4-yl}-2-propen-1-yl]-9-hydroxy-4,4,8-trimethyl-1,6-dioxaspiro[4.5]dec-3-yl dihydrogen phosphate	C50 H81 N4 O15 P	1008.55	11.949	Full match	No results	16137.1	14869.6	4251.3	4645.88	3.48501	1.80116	0.00240219	1	2.22767	up
Com_1390_neg	4-hydroxyamino-2,6-dinitrotoluene	C7 H7 N3 O5	213.039	1.046	Full match	No results	183674	170833	36100.4	37626.9	4.80836	2.26555	0.00246141	1	2.79996	up
Com_177_neg	S-(4-Methoxyphenyl) 3-{[dimethyl(2-methyl-2-propanyl)silyl]oxy}-2-fluoro-3-(4-nitrophenyl)propanethioate	C22 H28 F N O5 S Si	465.146	1.073	Full match	No results	73440.1	67919.6	20234.1	22103.4	3.33887	1.73936	0.00255627	1	2.15131	up
Com_2640_neg	(1S,2S,3R,4S,5R,6S)-2,3,4,6-Tetrahydroxy-5-methoxycyclohexyl alpha-D-galactopyranoside	C13 H24 O11	356.132	1.074	Full match	No results	46055.9	51774.7	9245.33	7946.45	5.69054	2.50857	0.00394678	1	3.09672	up
Com_608_neg	L-Proline	C5 H9 N O2	115.063	1.061	Full match	Invalid mass	8.09567e+06	7.22181e+06	1.22615e+06	1.30276e+06	6.05694	2.59859	0.00481981	1	3.2117	up
Com_1068_neg	Brivanib alaninate	C22 H24 F N5 O4	441.183	10.735	Full match	No results	5357.46	5926.26	1692.99	1806.18	3.22469	1.68916	0.00528006	1	2.08111	up
Com_281_neg	pinazepam	C18 H13 Cl N2 O	308.073	1.073	Full match	No results	47574.9	51444	123457	112606	0.41946	-1.2534	0.00531504	1	1.55029	down
Com_710_neg	Glycerol 3-phosphate	C3 H9 O6 P	172.013	14.019	Full match	Full match	83358.3	69588.8	406309	342872	0.204153	-2.29228	0.00611056	1	2.82548	down
Com_1765_neg	15,23-Dihydroxyspirost-5-en-3-yl hexopyranosyl-(1->2)hexopyranosyl-(1->4)hexopyranoside	C45 H72 O20	932.46	10.396	Full match	No results	33380.6	29883.3	11486.2	12368.8	2.65202	1.40709	0.00786777	1	1.74081	up
Com_786_neg	Ethyl 4-[2-fluoro-5-(propionylamino)phenyl]-7H-pyrrolo[2,3-d]pyrimidine-5-carboxylate	C18 H17 F N4 O3	356.13	1.061	Full match	Invalid mass	1.09055e+06	1.38271e+06	249141	200722	5.49779	2.45885	0.00903064	1	3.02799	up
Com_2333_neg	(5beta,8xi,9xi,13xi,14xi,16xi,22xi)-17-Hydroxyspirostan-3-yl 2-O-beta-D-erythro-hexopyranosyl-beta-D-glucopyranoside	C39 H64 O14	756.429	11.917	Full match	No results	283044	317260	118240	102919	2.71436	1.44061	0.00907578	1	1.77739	up
Com_1185_neg	Apixaban	C25 H25 N5 O4	459.193	1.075	Full match	No results	231881	219175	91473.1	100634	2.34794	1.2314	0.00944723	1	1.52394	up
Com_1509_neg	3-[2-(3,4-Dimethoxyphenyl)ethyl]-6-[(4-nitrobenzyl)sulfanyl]-1,2,3,4-tetrahydro-1,3,5-triazine	C20 H24 N4 O4 S	416.151	13.522	Full match	No results	9300.3	10826.1	32416.6	35600.1	0.295904	-1.7568	0.0104868	1	2.18055	down
Com_26_neg	TX1-85-1	C32 H36 N8 O3	580.289	13.886	Full match	No results	333459	357619	1.42533e+06	1.66554e+06	0.223587	-2.16109	0.0134739	1	2.66853	down
Com_224_neg	Quercetin 3-O-[beta-D-xylosyl-(1->2)-beta-D-glucoside]	C26 H28 O16	596.135	7.087	Full match	No results	10613.8	10106.4	4323.57	4768.62	2.27889	1.18833	0.0137474	1	1.47069	up
Com_274_neg	Pivalone	C26 H38 O5 S	462.244	9.985	Full match	No results	16074.2	14703	6293.96	7205.46	2.27989	1.18896	0.0151051	1	1.47381	up
Com_1076_neg	bispyribac	C19 H18 N4 O8	430.113	1.048	Full match	No results	13712.5	16702.6	5999.09	5155.39	2.72671	1.44716	0.0181298	1	1.7787	up
Com_1286_neg	6-Benzylthioguanine	C12 H11 N5 S	257.073	1.055	Full match	No results	637465	698425	162568	160634	4.13329	2.04729	0.0185034	1	2.52346	up
Com_905_neg	Diethyl [1-(benzyloxy)-5-hydroxy-2-oxo-3-pyrrolidinyl]phosphonate	C15 H22 N O6 P	343.118	1.07	Full match	No results	1.50961e+07	1.95511e+07	5.62881e+06	4.2933e+06	3.49192	1.80402	0.0217851	1	2.22313	up
Com_529_neg	Methyl 3-(1H-naphtho[1,8-de][1,3,2]diazaborinin-2(3H)-yl)-3-[4-(trifluoromethyl)phenyl]propanoate	C21 H18 B F3 N2 O2	398.14	13.528	Full match	No results	7642.56	7276.87	23795.5	27755.8	0.289409	-1.78882	0.0252492	1	2.20341	down
Com_584_neg	Malondialdehyde	C3 H4 O2	72.0208	13.425	Full match	No results	24392.9	22253.8	59763.6	50119.1	0.424513	-1.23612	0.0292349	1	1.51805	down
Com_884_neg	Dimethyl fumarate	C6 H8 O4	144.042	13.433	Full match	No results	28558.4	22718	79059.7	60311.9	0.367911	-1.44257	0.0320504	1	1.77084	down
Com_2347_neg	(4S,7R,8S,11S,18R)-18-[(2S)-2-Butanyl]-11-isopropyl-4,7-dimethyl-6,13-dioxa-20-thia-3,10,17,22,23,24-hexaazatetracyclo[17.2.1.1~5,8~.1~12,15~]tetracosa-1(21),5(24),12(23),14,19(22)-pentaene-2,9,16-trione	C24 H32 N6 O5 S	516.214	1.073	Full match	Invalid mass	145560	192977	65199.3	53047	2.86298	1.51752	0.0327199	1	1.85974	up
Com_99_neg	Stevioside	C38 H60 O18	804.374	13.781	Full match	No results	21872.3	24672.3	69548.2	68541.2	0.337062	-1.56891	0.0327386	1	1.94618	down
Com_232_neg	Pyridoxal	C8 H9 N O3	167.057	1.74	Full match	Invalid mass	102687	118244	39874.6	50014.4	2.45781	1.29737	0.0327873	1	1.60452	up
Com_1736_neg	1-Isopropyl-3-(3-pyridinylethynyl)-1H-pyrazolo[3,4-d]pyrimidin-4-amine	C15 H14 N6	278.129	6.889	Full match	No results	6901.47	6806.69	15869.5	17579.9	0.409817	-1.28695	0.0334755	1	1.58711	down
Com_85_neg	sulfometuron-methyl [ANSI]	C15 H16 N4 O5 S	364.083	1.079	Full match	No results	3.99844e+06	5.11067e+06	1.95849e+06	1.50223e+06	2.63214	1.39624	0.0334775	1	1.72115	up
Com_1745_neg	1-Chloro-3-(1-chloropropyl)benzene	C9 H10 Cl2	188.016	1.135	Full match	No results	2.02146e+06	2.12673e+06	5.56381e+06	4.78285e+06	0.400921	-1.31861	0.0342253	1	1.62523	down
Com_712_neg	Glutaric anhydride	C5 H6 O3	114.031	13.432	Full match	No results	48022.5	38640.5	102592	84316.2	0.463666	-1.10884	0.0350938	1	1.36649	down
Com_2353_neg	(4R,6R)-6,9,11-Trihydroxy-4-methyl-4,5,6,7-tetrahydro-2H-3-benzoxecine-2,8(1H)-dione	C14 H16 O6	280.095	14.022	Full match	No results	7807.95	5252.46	21034	29020.2	0.260926	-1.93829	0.0370542	1	2.39737	down
Com_1660_neg	2,6-Diisopropyl-4-(4',4',4'-trifluoro-3'-methoxy-but-2'-enyl)anisole	C18 H25 F3 O2	330.181	13.985	Full match	No results	3185.44	2758.9	6507.56	6223.13	0.46693	-1.09872	0.0420552	1	1.357	down
Com_2590_neg	(2E)-N-[(2S)-5-Amino-1,1-dihydroxy-5-oxo-2-pentanyl]-5-[(1S,5S,7S,9S,10S)-5,9-dimethyl-4-oxo-8-oxatetracyclo[7.2.1.1~7,10~.0~1,6~]tridec-2-en-5-yl]-2-methyl-2-pentenamide	C25 H36 N2 O6	460.257	14.005	Full match	No results	2.92829e+06	3.48222e+06	8.6434e+06	9.0048e+06	0.363239	-1.46101	0.0434709	1	1.81947	down
Com_1378_neg	4-O-[(2E,4R,6E,8E,10S,11R,12S)-11-Hydroxy-2,4,6,8,10,12-hexamethyl-5-oxo-2,6,8-docosatrienoyl]-D-arabinonic acid	C33 H56 O9	596.391	12.591	Full match	No results	14514.4	11030.1	2386.87	2529.8	5.19549	2.37726	0.04448	1	2.93287	up
Com_259_neg	Probucol	C31 H48 O2 S2	516.308	14.143	Full match	No results	8235.7	5974.86	27386.6	30975.8	0.243488	-2.03808	0.044947	1	2.52855	down
Com_5_neg	??,??-Trehalose	C12 H22 O11	342.115	1.071	Not the top hit	Full match	1.62829e+08	1.67077e+08	5.44287e+07	4.51262e+07	3.31381	1.72849	0.0457534	1	2.14235	up
Com_1129_neg	azimsulfuron	C13 H16 N10 O5 S	424.105	1.077	Full match	No results	3.63253e+06	4.84726e+06	1.69037e+06	1.44511e+06	2.70446	1.43534	0.0471707	1	1.75357	up
Com_1238_neg	9-Methoxy-6a,11a-dihydro-6H-[1]benzofuro[3,2-c]chromen-3-yl 6-O-(carboxylatoacetyl)hexopyranoside	C25 H25 O12	517.133	1.075	Full match	No results	241177	313501	141740	113252	2.17528	1.1212	0.0482496	1	1.37573	up

## Sheet: H6h.vs.HC_pos_Diff
ID	Name_des	Formula	Molecular Weight	RT [min]	ChemSpider_Results	mzCloud_Results	pos_H6h_1	pos_H6h_2	pos_HC_1	pos_HC_2	FC	log2FC	Pvalue	ROC	VIP	Up.Down
Com_1576_pos	Falcarinone	C17 H22 O	242.166	13.953	Full match	Invalid mass	8373.93	9159.93	688808	590084	0.0137102	-6.18861	0.00159539	1	8.48109	down
Com_1159_pos	Lupalbigenin	C25 H26 O5	406.179	14.361	Full match	No results	33344.5	35859.6	92447.1	99652.6	0.360251	-1.47293	0.00262143	1	2.02087	down
Com_4095_pos	(3beta,16beta,21beta)-3,16,23,28-Tetrahydroxyolean-12-en-21-yl benzoate	C37 H54 O6	594.393	14.881	Full match	No results	131474	146155	621154	555858	0.235876	-2.0839	0.00283915	1	2.85781	down
Com_2715_pos	4,4,5,5-Tetramethyl-2-{4-[1-(4,4,5,5-tetramethyl-1,3,2-dioxaborolan-2-yl)-4-penten-2-yl]phenyl}-1,3,2-dioxaborolane	C23 H36 B2 O4	398.278	13.777	Full match	No results	67395.7	70922.7	24249.3	22528.7	2.95691	1.56409	0.00298977	1	2.1447	up
Com_715_pos	OICR-0547	C28 H29 F3 N4 O4	542.216	13.897	Full match	No results	4937.44	5301.37	32387.3	31407.6	0.160496	-2.63939	0.00374205	1	3.62003	down
Com_957_pos	Mucronine B	C28 H36 N4 O4	492.272	13.241	Full match	No results	66071.6	57056.6	10551.8	12361.4	5.3737	2.42592	0.00419007	1	3.32817	up
Com_1644_pos	elpamotide	C47 H76 N16 O13	1072.58	13.931	Full match	No results	51103.8	51019.4	124312	121289	0.415809	-1.26601	0.0086293	1	1.73542	down
Com_2629_pos	4-Hydroxy-4-isobutyl-2,2,6,6-tetramethyl-3,5-dioxocyclohexyl 6-O-(3,4,5-trihydroxybenzoyl)-beta-D-glucopyranoside	C27 H38 O13	570.232	14.136	Full match	No results	16989.6	14701.1	51216.9	56339.2	0.294644	-1.76296	0.0086397	1	2.41861	down
Com_1862_pos	Cyprodenate	C13 H25 N O2	227.188	14.476	Full match	No results	259938	260990	116651	113142	2.26695	1.18075	0.0105015	1	1.61913	up
Com_1773_pos	Diflucortolone valerate	C27 H36 F2 O5	478.253	13.577	Full match	No results	74870.2	65267.7	208826	249027	0.306076	-1.70804	0.0106917	1	2.33777	down
Com_2027_pos	carolacton	C25 H40 O8	468.271	13.166	Full match	No results	26151.3	21311.3	145742	130022	0.172113	-2.53857	0.0110774	1	3.48502	down
Com_1107_pos	Methyl (1S,11S,17R,18S)-18-{(2R,4S)-5-[(2R,12bS)-3-(methoxycarbonyl)-1,2,6,7,12,12b-hexahydroindolo[2,3-a]quinolizin-2-yl]-4-methyl-3,4-dihydro-2H-pyran-2-yl}-8,14-diazapentacyclo[9.5.2.0~1,9~.0~2,7~.0~14,17~]octadeca-2,4,6,9-tetraene-10-carboxylate	C41 H44 N4 O5	672.331	13.522	Full match	No results	121054	119051	610084	663634	0.188507	-2.40731	0.0124915	1	3.29891	down
Com_541_pos	Plinabulin	C19 H20 N4 O2	336.159	15.253	Full match	No results	415563	366254	1.08159e+06	923096	0.389994	-1.35848	0.013285	1	1.85864	down
Com_4269_pos	(1'S,4R,4'S,8R,8'R,12S,12'S,13S,13'S,14S,14'S,16'S,20S)-9,9',14,14'-Tetrahydroxy-7,7,7',7'-tetramethyl-3,3',10,10',21-pentaoxaspiro[hexacyclo[14.6.1.0~1,13~.0~4,12~.0~8,12~.0~17,22~]tricosane-20,17'-pentacyclo[14.2.1.0~1,13~.0~4,12~.0~8,12~]nonadecane]-17(22)-ene-2,2',18'-trione	C40 H52 O12	724.342	13.77	Full match	No results	81666.4	80172.1	263798	284390	0.295224	-1.76012	0.0137133	1	2.4119	down
Com_2249_pos	Amphibine B	C39 H47 N5 O5	665.36	13.167	Full match	Invalid mass	172642	154535	847417	688377	0.213034	-2.23084	0.014999	1	3.04895	down
Com_3356_pos	1-({Dimethyl[2-methyl-1-(4,4,5,5-tetramethyl-1,3,2-dioxaborolan-2-yl)propyl]silyl}methyl)-2-(methoxymethyl)pyrrolidine	C19 H40 B N O3 Si	369.287	14.369	Full match	No results	437117	477216	1.16781e+06	1.01343e+06	0.41918	-1.25436	0.0163194	1	1.7173	down
Com_1473_pos	Ginkgoic acid	C22 H34 O3	346.25	14.339	Full match	No results	58493.9	63590.3	147953	171316	0.382387	-1.3869	0.0164721	1	1.90012	down
Com_3108_pos	2,3-Bis(octanoyloxy)propanimidic acid	C19 H35 N O5	357.25	13.357	Full match	No results	82316.5	94165.1	405973	389499	0.221858	-2.17229	0.0174873	1	2.98419	down
Com_4320_pos	(1R,2S,6S,7S,11S,16S,19S,20R)-6-(3-Furyl)-2,20-dihydroxy-7,17,17-trimethyl-4,14-dioxo-5,13,21-trioxahexacyclo[17.2.1.0~1,10~.0~2,7~.0~11,16~.0~11,20~]docos-19-yl ethaneperoxoate	C28 H34 O11	546.212	13.793	Full match	No results	37021.4	32785	114151	109180	0.312569	-1.67775	0.0177212	1	2.3019	down
Com_230_pos	tert-Butyl (2-(4-(4-amino-3-(3-nitro-4-phenoxyphenyl)-1H-pyrazolo[3,4-d]pyrimidin-1-yl)piperidin-1-yl)ethyl)carbamate	C29 H34 N8 O5	574.265	14.134	Full match	No results	16542.6	11421.1	96483.3	74583.1	0.163467	-2.61293	0.0207618	1	3.59632	down
Com_2857_pos	3,5-DI-TERT-BUTYL-O-BENZOQUINONE	C14 H20 O2	220.145	14.459	Full match	No results	17379.9	17077.6	40928.9	44279.3	0.404391	-1.30618	0.0212867	1	1.7894	down
Com_1841_pos	Decylubiquinone	C19 H30 O4	322.214	13.717	Full match	No results	13427.6	12669.4	41555.2	35986.1	0.336555	-1.57108	0.021475	1	2.14844	down
Com_2459_pos	6,8-Diprenylnaringenin	C25 H28 O5	408.195	14.705	Full match	No results	18276.3	15732	197684	140631	0.100522	-3.31441	0.0226568	1	4.51824	down
Com_2375_pos	9,12-Octadecadienal	C18 H32 O	264.244	14.671	Full match	No results	279859	234623	858422	671957	0.33618	-1.5727	0.0241278	1	2.14709	down
Com_14_pos	xylomexicanin C	C31 H36 O10	568.232	13.757	Full match	No results	15921	12124.4	39383.4	49555.7	0.315332	-1.66505	0.0245738	1	2.28615	down
Com_1854_pos	D-(+)-Maltose	C12 H22 O11	364.097	1.046	No match	Invalid mass	4.6451e+06	4.52279e+06	2.13249e+06	2.33104e+06	2.05396	1.0384	0.02628	1	1.42542	up
Com_1030_pos	MFCD00009868	C16 H28 O2	252.208	13.773	Full match	No results	109848	89503.1	245928	209729	0.437502	-1.19264	0.0272992	1	1.63771	down
Com_2963_pos	2-Methyl-2-propanyl (4-hydroxy-3-piperidinyl)carbamate	C10 H20 N2 O3	216.147	7.236	Full match	No results	201371	231031	546282	445348	0.436051	-1.19743	0.0298219	1	1.63719	down
Com_2329_pos	Adinazolam	C19 H18 Cl N5	351.126	13.169	Full match	No results	64194.9	48068.5	312092	277132	0.190528	-2.39193	0.0301018	1	3.29362	down
Com_3856_pos	(S,S)-secoisolariciresinol diglucoside	C32 H46 O16	686.28	13.168	Full match	No results	31548.2	34153.6	152713	122242	0.238954	-2.06519	0.0301546	1	2.82082	down
Com_2957_pos	2-Methyl-2-propanyl [4-({3-[{3-[(7-methyl-1,8-naphthyridin-2-yl)amino]-3-oxopropyl}(3-oxo-3-{[(7-oxo-7,8-dihydro-1,8-naphthyridin-2-yl)methyl]amino}propyl)amino]propyl}amino)-4-oxobutyl]carbamate (non-preferred name)	C36 H47 N9 O6	701.366	14.2	Full match	No results	10580.3	12985.6	39268.9	36191.3	0.312296	-1.67902	0.0314615	1	2.31371	down
Com_396_pos	Rollicosin	C22 H36 O6	396.25	13.773	Full match	No results	20694.7	15952.2	99866.1	108411	0.175952	-2.50674	0.0315906	1	3.44935	down
Com_3888_pos	(9S,13S)-12-Oxophytodienoic acid	C18 H28 O3	292.203	13.783	Full match	No results	119908	102348	291771	307077	0.371141	-1.42996	0.0335778	1	1.9646	down
Com_2048_pos	Cafestol	C20 H28 O3	316.203	13.679	Partial match	Full match	160830	105204	32833.2	21362.6	4.90876	2.29536	0.0341868	1	3.1609	up
Com_1433_pos	granulatamide A	C23 H34 N2 O	354.267	13.771	Full match	No results	107966	123802	377770	372349	0.308974	-1.69444	0.0350563	1	2.32987	down
Com_500_pos	propolisbenzofuran B	C24 H22 O8	438.134	1.05	Full match	No results	349612	408312	98599.3	97369.9	3.86757	1.95143	0.0354319	1	2.66786	up
Com_2216_pos	Arachidonoyl amide	C20 H33 N O	303.255	13.932	Partial match	Full match	99031	85834.6	205403	214956	0.43978	-1.18515	0.0376438	1	1.62813	down
Com_1905_pos	Cumene	C9 H12	120.093	13.784	Full match	No results	373485	414375	942531	939223	0.418684	-1.25607	0.0376743	1	1.72647	down
Com_3158_pos	2-(14,15-Epoxyeicosatrienoyl) glycerol	C23 H38 O5	376.257	14.803	No results	Invalid mass	4.19198e+06	5.23122e+06	1.08313e+07	8.96975e+06	0.475893	-1.07129	0.0380542	1	1.47516	down
Com_1013_pos	MFCD00092673	C24 H28 Si	344.195	13.508	Full match	No results	11581.6	8947.46	63081.9	66073.1	0.158949	-2.65337	0.0385562	1	3.65102	down
Com_4047_pos	(3beta,8xi,9xi,14xi,17xi)-1-[(6-Deoxy-beta-L-mannopyranosyl)oxy]-3,22-dihydroxycholest-5-en-16-yl beta-D-mannopyranoside	C39 H66 O13	742.447	12.548	Full match	No results	68647.2	68008.8	28831.3	31966.8	2.2477	1.16845	0.038954	1	1.60424	up
Com_2656_pos	4-amino-4-de(dimethylamino)anhydrotetracycline	C20 H18 N2 O7	398.11	9.177	Full match	No results	219340	189512	459775	372457	0.491273	-1.0254	0.0400838	1	1.39888	down
Com_710_pos	Olean	C9 H16 O2	156.114	14.387	Full match	No results	33451.6	27050.3	78803.6	71599.2	0.402266	-1.31378	0.0404222	1	1.80836	down
Com_3349_pos	1-(4-Chlorophenyl)-4,8-dimesityl-6,6-dimethyl-4,8-diazaspiro[2.5]octane-5,7-dione	C32 H35 Cl N2 O2	514.241	13.567	Full match	No results	7069.42	7824.47	96042	64662.9	0.0926785	-3.43162	0.0410832	1	4.66828	down
Com_2443_pos	6-Decylubiquinol	C19 H32 O4	324.229	13.808	Full match	No results	281385	189846	1.02591e+06	809815	0.256701	-1.96184	0.0419773	1	2.7116	down
Com_2766_pos	3-Methyl-2-butenyl caffeate	C14 H16 O4	248.104	9.426	Full match	No results	184112	211153	105679	85137.7	2.07144	1.05063	0.0421427	1	1.44655	up
Com_4432_pos	(.+-.)-Limonene	C10 H16	136.125	13.775	Full match	No results	124620	97834.5	436844	409542	0.262828	-1.92781	0.0437173	1	2.65415	down
Com_721_pos	octinoxate	C18 H26 O3	290.187	13.395	Full match	No results	8005.91	10658.5	24874.9	36383.2	0.304685	-1.71461	0.0443571	1	2.34449	down
Com_4011_pos	(3S,5R,8S,8aS)-3-Butyl-5-propyloctahydro-8-indolizinol	C15 H29 N O	239.224	12.003	Full match	No results	104888	74964.6	26084.2	16309.5	4.24243	2.08489	0.0451891	1	2.89551	up
Com_1077_pos	methyl 3-hydroxy-8-methyl-8-azabicyclo[3.2.1]octane-4-carboxylate	C10 H17 N O3	199.12	7.236	Full match	No results	246923	312481	633923	543722	0.475019	-1.07394	0.0458152	1	1.48397	down
Com_1375_pos	hodgkinsine	C33 H38 N6	518.318	14.319	Full match	No results	14826	11275.2	43094.7	47314.3	0.288702	-1.79235	0.0473477	1	2.47143	down
Com_1999_pos	CHAPS	C32 H58 N2 O7 S	614.398	15.252	Full match	No results	36270.7	29295.4	142529	96850.6	0.2739	-1.86828	0.0487048	1	2.53362	down
Com_513_pos	Proline	C5 H9 N O2	115.063	1.06	Full match	Full match	9.58112e+07	9.39734e+07	2.13477e+07	1.64947e+07	5.01513	2.32629	0.0493706	1	3.20725	up
Com_3958_pos	(5beta,6alpha,8xi,9beta,10alpha,17xi)-6,16,24,25-Tetrahydroxy-3-{[(3xi)-2-O-(D-glycero-pentopyranosyl)-D-erythro-pentopyranosyl]oxy}-9,19-cyclolanostan-22-yl 2-O-D-erythro-hexopyranuronosyl-D-erythro-hexopyranoside	C52 H86 O25	1110.54	13.934	Full match	No results	91447.1	109753	210570	224838	0.462096	-1.11374	0.0498667	1	1.53827	down

## Sheet: H3d.vs.HC_neg_Diff
ID	Name_des	Formula	Molecular Weight	RT [min]	ChemSpider_Results	mzCloud_Results	neg_H3d_1	neg_H3d_2	neg_HC_1	neg_HC_2	FC	log2FC	Pvalue	ROC	VIP	Up.Down
Com_2516_neg	(2Z,3Z,5E,7E,9E,11E,13E)-2-(2,4-Dimethylhexylidene)-4-methyl-14-[(2S,3S,4R,5R,6S)-3,4,4',5-tetrahydroxy-6-(hydroxymethyl)-2'-oxo-3,4,5,6-tetrahydro-2H,2'H-2,3'-bipyran-6'-yl]-3,5,7,9,11,13-tetradecahexaenoic acid	C34 H44 O10	612.291	13.448	Full match	No results	14145.6	14517	117855	121476	0.119761	-3.06177	0.000106141	1	2.12246	down
Com_1243_neg	8-Hydroxy-2,4-dimethoxy-9-oxo-9H-xanthen-3-yl palmitate	C31 H42 O7	526.292	13.459	Full match	No results	20584.4	21783.5	545482	580726	0.03762	-4.73236	0.000178188	1	3.28048	down
Com_2536_neg	(2S,3S,4S)-4-Amino-2,3-dihydroxy-N-{(1S)-1-[(3S)-8-hydroxy-1-oxo-3,4-dihydro-1H-isochromen-3-yl]-3-methylbutyl}-6-methylheptanamide	C22 H34 N2 O6	422.241	14.253	Full match	No results	100789	93511.5	1.97989e+06	2.15089e+06	0.0470373	-4.41005	0.00035659	1	3.05698	down
Com_1068_neg	Brivanib alaninate	C22 H24 F N5 O4	441.183	10.735	Full match	No results	60441.2	55401.2	1692.99	1806.18	33.1057	5.04901	0.000413501	1	3.49963	up
Com_836_neg	epi-Cochlioquinone A	C30 H44 O8	532.303	13.777	Full match	No results	101826	103589	1.46839e+06	1.45843e+06	0.0701836	-3.83272	0.000425175	1	2.65696	down
Com_2649_neg	(1S,2R,3S,5S,6S,16E,18E,20R,21S)-11-Chloro-21-hydroxy-12,20-dimethoxy-2,5,16-trimethyl-8,23-dioxo-4,24-dioxa-9,22-diazatetracyclo[19.3.1.1~10,14~.0~3,5~]hexacosa-10(26),11,13,16,18-pentaen-6-yl 2-methylpropanoate	C31 H41 Cl N2 O9	620.248	13.778	Full match	No results	3077.52	2752.59	92598	83236.6	0.0331568	-4.91455	0.000519295	1	3.407	down
Com_330_neg	Palmitoleic acid	C16 H30 O2	254.223	14.143	No results	Invalid mass	213658	232620	3.21858e+06	2.99866e+06	0.0717807	-3.80026	0.000541049	1	2.6347	down
Com_2718_neg	(+)-Lacosamide	C13 H18 N2 O3	250.132	13.435	Full match	No results	501.778	462.078	9940.81	9385.73	0.0498722	-4.32562	0.000589278	1	2.9987	down
Com_739_neg	gagunin H	C37 H58 O11	678.397	14.418	Full match	No results	7091.8	6675.41	34320.8	36589.4	0.19415	-2.36476	0.000734726	1	1.63924	down
Com_2622_neg	(1S,5R,9R,11R)-9-(2,3-Dihydroxy-3-methylbutyl)-5-hydroxy-4,4,12,12-tetramethyl-11-(3-methyl-2-buten-1-yl)-1-(1-phenylvinyl)-3-oxatricyclo[7.3.1.0~2,7~]tridec-2(7)-ene-8,13-dione	C34 H46 O6	550.332	14.148	Full match	Invalid mass	98170.5	103402	1.58825e+06	1.46486e+06	0.066022	-3.92091	0.000861619	1	2.71758	down
Com_1765_neg	15,23-Dihydroxyspirost-5-en-3-yl hexopyranosyl-(1->2)hexopyranosyl-(1->4)hexopyranoside	C45 H72 O20	932.46	10.396	Full match	No results	102422	97209	11486.2	12368.8	8.36855	3.06498	0.000872254	1	2.12505	up
Com_1797_neg	1-[4-(N,N-Di-tert-butoxycarbonylamino)-7-(3-hydroxypropyl)-5-(4-methylphenyl)-7H-pyrrolo[2,3-d]pyrimidin-6-yl]-2-fluoroethanone	C28 H35 F N4 O6	542.255	10.252	Full match	No results	22347.6	24288.9	3325.87	3580.21	6.75297	2.75552	0.000921673	1	1.90999	up
Com_2314_neg	(7R,10R,11R,12E,17E,19E,21S)-21-Hydroxy-10-isopropyl-11,19-dimethyl-9,26-dioxa-3,15-diazatricyclo[23.2.1.0~3,7~]octacosa-1(27),12,17,19,25(28)-pentaene-2,8,14,23-tetrone	C29 H38 N2 O7	526.269	13.777	Full match	No results	3697.71	4180.43	58641.5	66124.2	0.0631434	-3.98522	0.000966839	1	2.76272	down
Com_907_neg	Diclazuril	C17 H9 Cl3 N4 O2	405.977	8.588	Full match	No results	9735.85	9005.72	1414.13	1554.03	6.3142	2.6586	0.00133014	1	1.84331	up
Com_1059_neg	Butopyronoxyl	C12 H18 O4	226.119	8.711	Full match	No results	7578.15	7146.01	21090.8	22358	0.338885	-1.56113	0.00145999	1	1.08221	down
Com_1127_neg	azumamide A	C27 H39 N5 O5	513.296	13.779	Full match	No results	5270.59	4657.37	41339.4	46449.8	0.113089	-3.14447	0.00154421	1	2.18003	down
Com_2456_neg	(3beta,5xi,9xi,18xi)-3,30-Bis(D-glucopyranosyloxy)-2,23-dihydroxyolean-12-en-28-oic acid	C42 H68 O16	828.449	9.978	Full match	No results	17655.6	19121.5	4978.65	4537.45	3.86473	1.95037	0.00227415	1	1.35231	up
Com_1503_neg	3-[2-(4-Aminophenyl)ethyl]-8-[4-(4-fluorophenyl)-4-oxobutyl]-1-phenyl-1,3,8-triazaspiro[4.5]decan-4-one	C31 H35 F N4 O2	514.273	13.437	Full match	No results	3452.63	3343.32	70290.4	65092	0.0501982	-4.31622	0.00229058	1	2.99148	down
Com_710_neg	Glycerol 3-phosphate	C3 H9 O6 P	172.013	14.019	Full match	Full match	34832.8	30289.2	406309	342872	0.0869243	-3.5241	0.00240829	1	2.44182	down
Com_2561_neg	(2R,3S,4S,6R)-1-((R)-4-Benzyl-2-thioxothiazolidin-3-yl)-3-hydroxy-2,4,6-trimethyl-7-(triisopropylsilyloxy)heptan-1-one	C29 H49 N O3 S2 Si	551.291	13.777	Full match	No results	3599.01	3093.58	77502.5	84439.4	0.0413271	-4.59677	0.00263027	1	3.18851	down
Com_605_neg	LTF4	C28 H44 N2 O8 S	568.284	13.438	Full match	No results	42075.3	50447.8	610862	529644	0.0811247	-3.62372	0.00272245	1	2.51361	down
Com_1580_neg	2-Methyl-2-propanyl 2-(3-methoxy-3-oxo-1-propen-2-yl)-3-(2-{[(1E)-3-methoxy-3-oxo-1-propen-1-yl][(1,1-~2~H_2_)-2-propyn-1-yl]amino}ethyl)-1H-indole-1-carboxylate	C26 H28 D2 N2 O6	468.223	13.876	Full match	No results	62281.1	52451	593935	675490	0.0903811	-3.46783	0.00285572	1	2.40559	down
Com_350_neg	Omadacycline	C29 H40 N4 O7	556.29	14.12	Full match	No results	142168	136721	1.78021e+06	1.79673e+06	0.0779685	-3.68097	0.00299387	1	2.5519	down
Com_467_neg	N-(3-Aminopropyl)glycyl-N-(3-aminopropyl)glycyl-N-(3-methylbutyl)glycyl-N-(2-carboxyethyl)glycyl-N-(3-isopropoxypropyl)glycyl-N-(3-methoxypropyl)glycyl-N-[2-(4-bromophenyl)ethyl]glycyl-N~2~-(4-aminobutyl)-N-(2-oxotetrahydro-3-furanyl)glycinamide	C56 H95 Br N12 O14	1238.63	10.836	Full match	No results	82562.2	89219	22792.1	20575	3.9611	1.9859	0.0030212	1	1.37723	up
Com_613_neg	Lofepramine	C26 H27 Cl N2 O	418.182	8.006	Full match	Invalid mass	38490.4	41766.7	13378.8	14546.8	2.87396	1.52304	0.00306207	1	1.05585	up
Com_864_neg	DL-Lysine	C6 H14 N2 O2	146.105	11.002	Full match	No results	9576.5	8769.53	88926.6	77143.2	0.110472	-3.17825	0.00349292	1	2.20168	down
Com_772_neg	Falecalcitriol	C27 H38 F6 O3	524.272	13.78	Full match	No results	6709.74	8077.8	231805	255383	0.0303529	-5.04202	0.00381392	1	3.49836	down
Com_779_neg	euryjanicin E	C44 H60 N8 O8	828.449	11.961	Full match	No results	11223.8	13223.9	1897.6	2210.64	5.95089	2.5731	0.0040094	1	1.78327	up
Com_2641_neg	(1S,2S,3aR,5S,5aR,8aR,9S,10R,11R,11aR)-10-(Acetoxymethyl)-3a,5,8a,9,10-pentahydroxy-2,5,7,7-tetramethyl-11-{[(2Z)-2-methyl-2-butenoyl]oxy}-4,8-dioxotetradecahydro-1H-dicyclopenta[a,e][9]annulen-1-yl benzoate	C34 H44 O13	660.277	13.554	Full match	No results	3239.77	2702.53	24730.8	30471.4	0.107646	-3.21563	0.00415734	1	2.2278	down
Com_2343_neg	(5aS,12bS)-2,9,12b-Triallyl-5a,6,7,12b-tetrahydrobenzo[b][1]benzofuro[2,3-g][1]benzofuran-7a,12a-diol	C27 H28 O4	416.2	10.742	Full match	No results	23082	23452.3	2671.25	2528.62	8.94913	3.16175	0.00418648	1	2.19212	up
Com_898_neg	Diethylpyrocarbonate	C6 H10 O5	162.052	13.434	Invalid mass	No results	17591.4	14879.4	105418	89079.1	0.166948	-2.58253	0.00437185	1	1.79023	down
Com_1548_neg	3-(2-{[Dimethyl(2-methyl-2-propanyl)silyl]oxy}-5-methyl-6,7,8,9-tetrahydro-5H-benzo[7]annulen-5-yl)propanoic acid	C21 H34 O3 Si	362.229	8.039	Full match	No results	4174.83	4618.03	19779.8	22730.9	0.206839	-2.27342	0.00442911	1	1.57484	down
Com_438_neg	N,N'-1,4-Butanediylbis[3-(4-hydroxy-3-methoxyphenyl)propanamide]	C24 H32 N2 O6	444.226	13.696	Full match	No results	1556.8	1554.78	9897.15	10185	0.154943	-2.69019	0.00480516	1	1.86476	down
Com_22_neg	Tyrosol	C8 H10 O2	138.068	6.334	Full match	No results	417783	374517	103086	117726	3.58811	1.84322	0.00520746	1	1.27847	up
Com_1064_neg	Bruceoside A	C32 H42 O16	682.246	10.305	Full match	No results	8534.09	7331.97	2187.45	1909.82	3.87235	1.95321	0.0058892	1	1.35341	up
Com_1782_neg	10H-Dipyrano[2,3-i:3',2'-a]xanthen-14(3H)-one, 5,13-dihydroxy-3,3,10,10-tetramethyl-6-(3-methyl-2-butenyl)-	C28 H28 O6	460.19	10.748	Full match	No results	16563.4	13698.3	1469.29	1640.45	9.73129	3.28263	0.00612417	1	2.27257	up
Com_2632_neg	(1S,4aR,5S,7aS)-5-({6-Deoxy-4-O-[(2E)-3-(4-hydroxyphenyl)-2-propenoyl]-alpha-L-mannopyranosyl}oxy)-7-(hydroxymethyl)-1,4a,5,7a-tetrahydrocyclopenta[c]pyran-1-yl beta-D-glucopyranoside	C30 H38 O15	638.219	9.609	Full match	Invalid mass	69572.4	56039	8934.27	10876	6.34072	2.66465	0.0064263	1	1.84618	up
Com_545_neg	Methyl [(1R,2S,3Z,6S,7R,8R,9R,10R,14R,15R,16S,18S,19S,20S)-8,18,19,20-tetraacetoxy-6-(3-furyl)-9-hydroxy-3-(1-hydroxypropylidene)-7,12,15,17-tetramethyl-4-oxo-5,11,13,21-tetraoxaheptacyclo[10.8.1.1~14,17~.0~1,10~.0~2,7~.0~10,15~.0~14,19~]docos-16-yl]acetate	C40 H48 O18	816.282	10.88	Full match	No results	4527.44	5195.97	1431.05	1609.93	3.19746	1.67693	0.00659688	1	1.16182	up
Com_786_neg	Ethyl 4-[2-fluoro-5-(propionylamino)phenyl]-7H-pyrrolo[2,3-d]pyrimidine-5-carboxylate	C18 H17 F N4 O3	356.13	1.061	Full match	Invalid mass	1.98277e+06	1.54372e+06	249141	200722	7.83901	2.97067	0.00692084	1	2.05735	up
Com_475_neg	Myxochlin A	C20 H26 N2 O7	406.174	9.556	Full match	No results	7537.31	7866.01	22521.7	22236.8	0.344143	-1.53892	0.00701152	1	1.06702	down
Com_1171_neg	Asclepin	C31 H42 O10	574.279	14.021	Full match	No results	46205.5	44202.2	208239	230324	0.206145	-2.27827	0.00711879	1	1.57832	down
Com_1609_neg	2-Aminoadenosine	C10 H14 N6 O4	282.109	6.335	Full match	Invalid mass	3.72039e+06	3.12646e+06	772492	890357	4.11754	2.04178	0.0072294	1	1.41415	up
Com_932_neg	Delamanid	C25 H25 F3 N4 O6	534.171	9.057	Full match	No results	37231.1	39393	3763.77	3773.63	10.1658	3.34566	0.00761719	1	2.31888	up
Com_1215_neg	alpha-Aspartyl-N~5~-(diaminomethylene)ornithylvalyltyrosylisoleucylhistidylhistidyl-N-(3-oxo-1-phenyl-2-butanyl)prolinamide	C57 H80 N16 O12	1180.62	11.752	Full match	No results	44516	51897.3	10245.1	11240.4	4.48737	2.16587	0.00785515	1	1.49956	up
Com_2342_neg	(5aS,6aS,9aR,10S,12aS,13bS,15R,15aS)-15-Hydroxy-10-{(1R)-1-hydroxy-1-[(2S)-5-methyl-6-oxo-3,6-dihydro-2H-pyran-2-yl]ethyl}-1,1,9a,12a-tetramethyl-1,7,8,8a,9,9a,10,11,12,12a,13,13a,13b,14,15,15a-hexadecahydro-3H-cyclopenta[6,7]cyclopropa[1,10a]phenanthro[2,1-c]oxepin-3-one	C34 H48 O6	552.348	14.549	Full match	Invalid mass	46400.4	52372.7	515941	416779	0.105898	-3.23926	0.00787436	1	2.24167	down
Com_969_neg	Cucurbitacin I	C30 H42 O7	514.292	13.782	Full match	No results	11639.8	10840.8	181838	181603	0.0618549	-4.01497	0.00811087	1	2.78389	down
Com_2560_neg	(2R,4aR,6R,8aR)-5-[(2R,3S)-2-Acetoxy-3-hydroxy-3-methyl-4-penten-1-yl]-4a-(acetoxymethyl)-1,1-dimethyldecahydronaphthalene-2,6-diyl diacetate	C27 H42 O9	510.284	14.118	Full match	No results	161697	150293	1.80257e+06	1.81597e+06	0.0862197	-3.53584	0.00879224	1	2.45178	down
Com_1224_neg	Alaproclate	C13 H18 Cl N O2	255.102	13.79	Full match	No results	13753.2	10956.8	90598	103935	0.127022	-2.97684	0.00883977	1	2.0677	down
Com_458_neg	N(4)-phosphoagmatine	C5 H15 N4 O3 P	210.088	6.728	Full match	No results	55136.3	48948	18352.5	15768.5	3.05044	1.60902	0.00897522	1	1.11651	up
Com_1028_neg	chaetoglobosin U	C32 H36 N2 O5	528.261	14.334	Full match	No results	77840	71283.6	219768	252222	0.315946	-1.66225	0.00926476	1	1.15091	down
Com_809_neg	Estriol tripropionate (JAN)	C27 H36 O6	456.252	12.259	Full match	No results	17992.7	14773.2	1789.39	1973.88	8.70676	3.12214	0.00941559	1	2.16066	up
Com_1392_neg	4-Hydroxy-2-methoxyphenyl 6-O-(4-{[(5xi)-6-O-(4-hydroxy-3,5-dimethoxybenzoyl)-D-xylo-hexopyranosyl]oxy}-3-methoxybenzoyl)-D-erythro-hexopyranoside	C36 H42 O20	794.224	6.337	Full match	No results	10332.9	12167	1631.92	2064.72	6.08658	2.60563	0.00943523	1	1.80983	up
Com_1426_neg	4-[1-(3,5-Dihydroxy-6-isobutyryl-11,11-dimethyl-9-phenyl-10-oxatricyclo[7.2.1.0~2,7~]dodeca-2,4,6-trien-4-yl)-2-methylpropyl]-5-hydroxy-2,2,6,6-tetramethyl-4-cyclohexene-1,3-dione	C37 H46 O7	602.325	14.019	Full match	No results	9408.71	11691.5	62465.3	82184.6	0.145871	-2.77724	0.0097765	1	1.92175	down
Com_1296_neg	6-{[Dimethyl(2-methyl-2-propanyl)silyl]oxy}-1-methyl-1,2,3,4-tetrahydro-1-naphthalenol	C17 H28 O2 Si	292.187	11.531	Full match	No results	21754.1	16419.5	2507.14	2062.34	8.35403	3.06247	0.00981214	1	2.11786	up
Com_529_neg	Methyl 3-(1H-naphtho[1,8-de][1,3,2]diazaborinin-2(3H)-yl)-3-[4-(trifluoromethyl)phenyl]propanoate	C21 H18 B F3 N2 O2	398.14	13.528	Full match	No results	2418.76	2559.72	23795.5	27755.8	0.0965733	-3.37223	0.00987243	1	2.33513	down
Com_1509_neg	3-[2-(3,4-Dimethoxyphenyl)ethyl]-6-[(4-nitrobenzyl)sulfanyl]-1,2,3,4-tetrahydro-1,3,5-triazine	C20 H24 N4 O4 S	416.151	13.522	Full match	No results	4575.76	3768.31	32416.6	35600.1	0.122677	-3.02706	0.0101233	1	2.10203	down
Com_733_neg	gamma-Glutamyl-S-{4-[(E)-{[4-(2-methyl-2-propanyl)benzoyl]hydrazono}methyl]-2-nitrophenyl}cysteinylglycine	C28 H34 N6 O9 S	630.213	13.447	Full match	No results	3889.1	4680.34	77463.9	108209	0.0461535	-4.43742	0.0101612	1	3.06649	down
Com_254_neg	Proquazone	C18 H18 N2 O	278.141	14.193	Full match	No results	34216.4	26235.2	203339	158907	0.16688	-2.58312	0.0102585	1	1.79189	down
Com_936_neg	Decoside	C30 H42 O9	546.283	11.35	Full match	Invalid mass	76624.6	73878.1	25120.9	22961.3	3.13012	1.64622	0.0107603	1	1.14204	up
Com_2508_neg	(3alpha,5beta,7alpha,8xi,9xi,12alpha,14xi,25R)-7-(beta-D-Galactopyranosyloxy)-3,12-dihydroxycholestan-27-yl acetate	C35 H60 O10	640.416	13.153	Full match	No results	10321.2	11804.5	1641.86	2052.1	5.9897	2.58248	0.0108697	1	1.79417	up
Com_770_neg	fertirelin	C55 H76 N16 O12	1152.59	10.815	Full match	No results	76849.1	88965.9	18287.3	17068.9	4.68984	2.22954	0.0109625	1	1.54348	up
Com_1378_neg	4-O-[(2E,4R,6E,8E,10S,11R,12S)-11-Hydroxy-2,4,6,8,10,12-hexamethyl-5-oxo-2,6,8-docosatrienoyl]-D-arabinonic acid	C33 H56 O9	596.391	12.591	Full match	No results	23771.9	20285.6	2386.87	2529.8	8.96085	3.16364	0.0111639	1	2.19037	up
Com_1598_neg	2-Ethyl 1-(2-methyl-2-propanyl) (2S,4R)-4-(4-{[2-({4-[(E)-(4-aminophenyl)diazenyl]phenyl}amino)-2-oxoethyl]amino}-4-oxobutyl)-5-oxo-1,2-pyrrolidinedicarboxylate	C30 H38 N6 O7	594.278	13.564	Full match	No results	161565	125822	1.14462e+06	1.31404e+06	0.116888	-3.0968	0.0112897	1	2.15219	down
Com_584_neg	Malondialdehyde	C3 H4 O2	72.0208	13.425	Full match	No results	19117.7	16529.1	59763.6	50119.1	0.324408	-1.62412	0.0113718	1	1.12466	down
Com_716_neg	gitogenin	C27 H44 O4	432.322	13.43	Full match	No results	90666	72633	19971.1	15746.5	4.57195	2.19281	0.0114012	1	1.52102	up
Com_2333_neg	(5beta,8xi,9xi,13xi,14xi,16xi,22xi)-17-Hydroxyspirostan-3-yl 2-O-beta-D-erythro-hexopyranosyl-beta-D-glucopyranoside	C39 H64 O14	756.429	11.917	Full match	No results	480075	596066	118240	102919	4.86592	2.28271	0.0115811	1	1.57899	up
Com_994_neg	clindamycin-2-phosphate	C18 H34 Cl N2 O8 P S	504.145	6.278	Full match	Invalid mass	63535.3	74864.6	19504.4	21551.2	3.37103	1.75319	0.0122759	1	1.21323	up
Com_2717_neg	(+)-lyoniresinol	C22 H28 O8	420.176	8.553	Full match	No results	43848	36975.9	8565.93	10746	4.18519	2.06529	0.0122933	1	1.43449	up
Com_1439_neg	4-(4-Benzyl-1-piperazinyl)-6-ethylthieno[2,3-d]pyrimidine	C19 H22 N4 S	338.156	6.478	Full match	Invalid mass	423459	421431	28267.9	25277.9	15.7788	3.97992	0.0127275	1	2.76052	up
Com_7_neg	Z-Arg-Arg	C20 H32 N8 O5	464.251	12.891	Full match	No results	4060.17	4042.77	34870	38151.5	0.110967	-3.1718	0.012823	1	2.19775	down
Com_1583_neg	2-Methyl-2-propanyl [4-({3-[{3-[(7-methyl-1,8-naphthyridin-2-yl)amino]-3-oxopropyl}(3-oxo-3-{[(7-oxo-7,8-dihydro-1,8-naphthyridin-2-yl)methyl]amino}propyl)amino]propyl}amino)-4-oxobutyl]carbamate (non-preferred name)	C36 H47 N9 O6	701.367	13.764	Full match	No results	7083.51	9009.23	30414.2	38650.1	0.233011	-2.10153	0.0133087	1	1.45688	down
Com_578_neg	MC-207,110	C25 H30 N6 O2	446.241	13.875	Full match	No results	1.14248e+06	1.13497e+06	1.76954e+07	1.99621e+07	0.0604781	-4.04744	0.013407	1	2.80396	down
Com_244_neg	puerarin xyloside	C26 H28 O13	548.153	11.175	Full match	No results	13393.8	16054.2	46137.1	40037.8	0.341722	-1.5491	0.0134242	1	1.07546	down
Com_1145_neg	Astragaloside IV	C41 H68 O14	784.46	11.956	Full match	No results	25726.4	33004.5	2075.25	3024.87	11.5156	3.52552	0.0134667	1	2.45386	up
Com_2347_neg	(4S,7R,8S,11S,18R)-18-[(2S)-2-Butanyl]-11-isopropyl-4,7-dimethyl-6,13-dioxa-20-thia-3,10,17,22,23,24-hexaazatetracyclo[17.2.1.1~5,8~.1~12,15~]tetracosa-1(21),5(24),12(23),14,19(22)-pentaene-2,9,16-trione	C24 H32 N6 O5 S	516.214	1.073	Full match	Invalid mass	202869	256095	65199.3	53047	3.88142	1.95659	0.0135225	1	1.35489	up
Com_902_neg	Diethyl 4,8-dimesityl-6,6-dimethyl-5,7-dioxo-4,8-diazaspiro[2.5]octane-1,2-dicarboxylate	C32 H40 N2 O6	548.289	14.029	Full match	No results	79607.4	65902.8	353634	464948	0.177759	-2.49201	0.0135402	1	1.72264	down
Com_1147_neg	Aspongamide A	C30 H31 N3 O9	577.208	14.249	Full match	No results	13485.3	10058.7	73156.2	88364.3	0.145765	-2.77829	0.0136622	1	1.93222	down
Com_2292_neg	[(1aR,4E,7aS,8S,10aS,10bR)-1a,8-Dimethyl-9-oxo-1a,2,3,6,7,7a,8,9,10a,10b-decahydrooxireno[9,10]cyclodeca[1,2-b]furan-5-yl]methyl L-allopyranoside	C21 H32 O9	428.203	7.425	Full match	No results	24472.4	20867.7	5705.71	6179.2	3.81493	1.93166	0.0138028	1	1.33669	up
Com_765_neg	FG7175000	C9 H7 N O	145.052	5.312	Full match	Invalid mass	174343	158749	41025.6	48771.2	3.70939	1.89118	0.0141146	1	1.31365	up
Com_419_neg	N-{3-[Benzyl(isopropyl)amino]propyl}-4-(2-chloro-6-fluorobenzyl)-3-oxo-3,4-dihydro-2H-1,4-benzothiazine-6-carboxamide	C29 H31 Cl F N3 O2 S	539.182	1.058	Full match	No results	311112	275940	74136.9	89943.4	3.57783	1.83908	0.0143164	1	1.27776	up
Com_526_neg	Methyl 3-[(2-hydroxyethyl)sulfanyl]-3-phenylpropanoate	C12 H16 O3 S	240.083	0.979	Full match	Invalid mass	447724	424441	1.41007e+06	1.4071e+06	0.30959	-1.69157	0.0143407	1	1.17299	down
Com_2625_neg	(1S,4R,5'S,6'R,9S,10E,12E,14S,15S,16E,19R,21S)-9,15-Dihydroxy-6'-isopropyl-5',6,10,14,16-pentamethyl-5',6'-dihydro-3H,7H-spiro[2,20-dioxatricyclo[17.3.1.0~4,9~]tricosa-5,10,12,16-tetraene-21,2'-pyran]-3,7-dione	C33 H46 O7	554.323	14.019	Full match	No results	22360	24948	246784	248631	0.0954915	-3.38848	0.0143823	1	2.35046	down
Com_1754_neg	1-Acetylprolyl-N-[(11R,12S)-2-benzyl-21-hydroxy-5-(4-hydroxybenzyl)-15-isobutyl-8-isopropyl-4,11-dimethyl-3,6,9,13,16,22-hexaoxo-10-oxa-1,4,7,14,17-pentaazabicyclo[16.3.1]docos-12-yl]threoninamide	C50 H70 N8 O13	990.502	9.315	Full match	No results	36987.7	26463.7	4050.42	5261.73	6.81383	2.76847	0.0144135	1	1.91374	up
Com_2316_neg	(6S)-1,5-Dideoxy-6-C-{2-[(S)-1,3-oxazol-5-yl(tridecanoyloxy)methyl]-1,3-oxazol-4-yl}-D-arabino-hexitol	C26 H42 N2 O8	510.293	14.373	Full match	Invalid mass	47172.6	56562.9	322180	346436	0.15515	-2.68827	0.0145195	1	1.86702	down
Com_659_neg	Irinotecan	C33 H38 N4 O6	586.281	10.421	Full match	No results	152727	204162	28621.7	23957.4	6.78766	2.76291	0.0147101	1	1.90877	up
Com_389_neg	Nebramycin IV	C19 H38 N6 O11	526.26	10.541	Full match	No results	10859.3	13829.4	3238.16	2495.36	4.30602	2.10636	0.0147139	1	1.46134	up
Com_423_neg	N-{(2R)-2-[(1S)-1-Hydroxy-2-(hydroxyamino)-2-oxoethyl]-4-methylpentanoyl}-L-alanyl-4-benzoyl-L-phenylalanyl-N~6~-5-hexynoyllysinamide	C39 H52 N6 O9	748.378	13.994	Full match	No results	2033.67	1617.92	7480.23	6339.54	0.264229	-1.92014	0.0147464	1	1.33417	down
Com_5_neg	??,??-Trehalose	C12 H22 O11	342.115	1.071	Not the top hit	Full match	1.53268e+08	1.28701e+08	5.44287e+07	4.51262e+07	2.8323	1.50197	0.0150055	1	1.04178	up
Com_971_neg	CUCURBITACIN C	C32 H48 O8	560.334	14.321	Full match	No results	190146	160771	876652	935978	0.193595	-2.36888	0.0159545	1	1.64514	down
Com_1838_neg	{3-[1-{4-[(3s,5s,7s)-Adamantan-1-yl]phenoxy}-3-(3,4-dimethoxyphenyl)propyl]phenoxy}acetic acid	C35 H40 O6	556.284	13.783	Full match	No results	4987.04	5659.17	30568.7	31541.8	0.171408	-2.54449	0.0161244	1	1.76577	down
Com_1116_neg	Bellidifolin	C14 H10 O6	274.048	0.945	Full match	No results	12915.9	14376.2	229017	173573	0.0677912	-3.88276	0.0164168	1	2.68347	down
Com_2344_neg	(5alpha,6alpha,7beta,22R)-7-Chloro-5,6-dihydroxy-22,26-epoxyergosta-2,24-diene-1,26-dione	C28 H39 Cl O5	490.248	13.88	Full match	No results	2267.15	1711.19	39703.4	43705.2	0.047697	-4.38996	0.0164329	1	3.0519	down
Com_980_neg	coproporphyrin	C36 H38 N4 O8	654.271	7.829	Full match	No results	7384.12	9741.88	1927.81	1603.04	4.85038	2.2781	0.0168869	1	1.57388	up
Com_1684_neg	2-(S-Glutathionyl)acetyl glutathione	C22 H34 N6 O13 S2	654.159	9.153	Full match	No results	107325	96186.7	38452	32117.4	2.88386	1.528	0.0177433	1	1.06179	up
Com_150_neg	semduramicin	C45 H76 O16	872.512	12.443	Full match	No results	28173.2	25172.7	5828.12	7207.69	4.09226	2.0329	0.0178481	1	1.41329	up
Com_679_neg	Hexoprenaline	C22 H32 N2 O6	420.226	13.618	Full match	No results	10063	15308.9	163370	205582	0.0687676	-3.86213	0.01798	1	2.69257	down
Com_884_neg	Dimethyl fumarate	C6 H8 O4	144.042	13.433	Full match	No results	19046.2	14405.2	79059.7	60311.9	0.240016	-2.0588	0.0181009	1	1.4278	down
Com_1539_neg	3-(5-Hydroxy-3,6,7-trimethoxy-4-oxo-4H-chromen-2-yl)-2,6-dimethoxyphenyl beta-D-glucopyranoside	C26 H30 O14	566.161	8.15	Full match	Invalid mass	42706.4	46559.9	14302.4	12014.4	3.392	1.76213	0.0181421	1	1.22441	up
Com_258_neg	Propargite	C19 H26 O4 S	350.156	6.857	Full match	Invalid mass	107931	88548.5	29991.3	37147.9	2.92645	1.54915	0.0182032	1	1.07473	up
Com_954_neg	CZC24832	C15 H17 F N6 O2 S	364.111	6.334	Full match	No results	104330	90315.8	21823.6	22881.7	4.35397	2.12233	0.0184791	1	1.46893	up
Com_1588_neg	2-Methyl-2-propanyl (1-{4-[(3-{[(9H-fluoren-9-ylmethoxy)carbonyl]amino}propyl)amino]-3-nitrobenzoyl}-3-piperidinyl)carbamate	C35 H41 N5 O7	643.302	13.433	Full match	No results	1368.22	2135.62	18726	24554.3	0.0809569	-3.6267	0.0188676	1	2.52952	down
Com_1255_neg	7alpha,25-Dihydroxycholesterol	C27 H46 O3	418.343	14.475	Full match	No results	12700.4	14652.9	1514.82	1541.55	8.94962	3.16183	0.0190222	1	2.1893	up
Com_2699_neg	(1aR,1bS,4aS,7aR,7bR,8R,9R,9aS)-9a-Acetoxy-7b-hydroxy-3-(hydroxymethyl)-1,1,6,8-tetramethyl-5-oxo-1a,1b,4,4a,5,7a,7b,8,9,9a-decahydro-1H-cyclopropa[3,4]benzo[1,2-e]azulen-9-yl (2Z,4E)-2,4-octadienoate	C30 H40 O7	512.276	13.435	Full match	No results	45555.3	56450.2	1.2014e+06	1.23765e+06	0.0418218	-4.5796	0.0191726	1	3.1803	down
Com_29_neg	Tris(3,4-bis(2-(2-methoxyethoxy)ethoxy)benzylidene)cyclohexane-1,3,5-tricarbohydrazide	C60 H90 N6 O21	1230.61	11.073	Full match	No results	108233	93526	17751.4	18395.6	5.58163	2.48069	0.0197449	1	1.71716	up
Com_909_neg	dichamanetin	C29 H24 O6	468.158	7.431	Full match	No results	9003.84	6968.5	2226.51	1887.41	3.88252	1.95699	0.0198685	1	1.35184	up
Com_26_neg	TX1-85-1	C32 H36 N8 O3	580.289	13.886	Full match	No results	199633	144152	1.42533e+06	1.66554e+06	0.111226	-3.16843	0.0200711	1	2.2066	down
Com_148_neg	shermilamine F	C24 H22 N4 O2 S	430.145	5.063	Full match	No results	28618.3	30877.9	10516.6	10405.1	2.84375	1.5078	0.0206931	1	1.04453	up
Com_543_neg	Methyl [(1R,4R,5S,7S,8S,9S,10S,11S,12S,16S)-4,5,10-triacetoxy-12-(3-furyl)-6,6,8,11,16-pentamethyl-14,17-dioxo-2,13-dioxatetracyclo[7.6.2.0~1,11~.0~3,8~]heptadec-7-yl]acetate	C33 H42 O13	646.263	14.022	Full match	No results	17585.4	12336.6	162433	190275	0.0848349	-3.5592	0.0210479	1	2.47982	down
Com_135_neg	Sobuzoxane	C22 H34 N4 O10	514.228	13.873	Full match	No results	29736.3	21393.6	231507	267607	0.102441	-3.28713	0.0216023	1	2.28958	down
Com_651_neg	janthinolide B	C22 H30 N2 O6	418.21	13.254	Full match	No results	18006.9	17637.3	199203	239333	0.0812799	-3.62096	0.0216682	1	2.50597	down
Com_2383_neg	(3S,6S,9R,11S,12S)-3,6-Dibenzyl-4,9,11-trimethyl-12-propyl-1-oxa-4,7-diazacyclododecane-2,5,8,10-tetrone	C29 H36 N2 O5	492.263	14.197	Full match	Invalid mass	8734.06	8659.48	164627	135345	0.0579839	-4.1082	0.021677	1	2.84311	down
Com_941_neg	D-(-)-Ribose	C5 H10 O5	150.052	0.969	Not the top hit	Full match	4.07945e+06	4.4085e+06	915988	1.11084e+06	4.1878	2.06619	0.0219925	1	1.43622	up
Com_215_neg	remogliflozin etabonate	C26 H38 N2 O9	522.257	13.436	Full match	No results	59990.3	73827.5	1.1577e+06	1.17846e+06	0.0572811	-4.1258	0.0220983	1	2.86543	down
Com_1253_neg	7-Dehydrologanin tetraacetate	C25 H32 O14	556.18	11.173	Full match	No results	28668.6	30219.1	10470.3	9086.83	3.01106	1.59027	0.0226474	1	1.10457	up
Com_2676_neg	(1R,2S,5R,6S,7S,9R,10S,11S,12S,13S,14S,15R,22R,25R)-2-(Acetoxymethyl)-10,11,22-trihydroxy-9-(hydroxymethyl)-4-isopropenyl-13,15-dimethyl-8,24,26,27-tetraoxaheptacyclo[12.10.1.1~4,23~.1~5,23~.0~1,6~.0~7,9~.0~11,25~]heptacos-12-yl benzoate	C39 H52 O12	712.343	13.785	Full match	No results	11724.6	9016.5	210612	221238	0.0480286	-4.37996	0.0227633	1	3.04458	down
Com_1624_neg	2491	C5 H6 O2	98.0361	13.443	Invalid mass	No results	8642.6	5835.42	47512.5	34771.3	0.175952	-2.50674	0.022823	1	1.74477	down
Com_1010_neg	Chlortetracycline	C22 H23 Cl N2 O8	478.112	10.738	Full match	No results	587278	519763	13213.4	8618.94	50.7064	5.6641	0.0233454	1	3.94726	up
Com_1053_neg	Calcitriol	C27 H44 O3	416.327	14.334	Full match	Full match	127123	108867	26218.2	27269.5	4.41205	2.14145	0.0243327	1	1.48169	up
Com_890_neg	Dimethyl (2-oxopropyl)malonate	C8 H12 O5	188.068	2.741	Full match	No results	102808	116547	32637.1	25594.2	3.76695	1.9134	0.0247392	1	1.33181	up
Com_2574_neg	(2R,3R,5S,7R,8R,9S)-2-[(1S,3S,4R,5R,6R,7E,9E,11E,13Z)-14-Cyano-3,5-dihydroxy-1-methoxy-4,6,8,9,13-pentamethyl-7,9,11,13-tetradecatetraen-1-yl]-7-[(2E)-3-{2-[(2S)-4-{[(2S,3S,4S)-4-(dimethylamino)-2,3-dihydroxy-5-methoxypentanoyl]amino}-2-butanyl]-1,3-oxazol-4-yl}-2-propen-1-yl]-9-hydroxy-4,4,8-trimethyl-1,6-dioxaspiro[4.5]dec-3-yl dihydrogen phosphate	C50 H81 N4 O15 P	1008.55	11.949	Full match	No results	44052.7	58885.6	4251.3	4645.88	11.5698	3.53229	0.0247537	1	2.43915	up
Com_1187_neg	aphagranol A	C32 H40 O11	600.256	13.553	Full match	No results	3514.91	2975.44	26782.2	26942.3	0.120808	-3.04922	0.0248617	1	2.11724	down
Com_224_neg	Quercetin 3-O-[beta-D-xylosyl-(1->2)-beta-D-glucoside]	C26 H28 O16	596.135	7.087	Full match	No results	15511.2	15506.8	4323.57	4768.62	3.41151	1.77041	0.025374	1	1.22848	up
Com_1369_neg	5-({[Dimethyl(2-methyl-2-propanyl)silyl]oxy}methyl)-3-methoxy-4-methyl-1,2-benzoquinone	C15 H24 O4 Si	296.145	6.518	Full match	No results	48052.6	47886.2	8819.25	10049.9	5.08443	2.34609	0.0254212	1	1.62849	up
Com_794_neg	Ethyl 4-({trans-4-[(5'-chloro-6-{[(4-cyanotetrahydro-2H-pyran-4-yl)methyl]amino}-2,4'-bipyridin-2'-yl)amino]cyclohexyl}amino)butanoate	C29 H39 Cl N6 O3	554.28	11.468	Full match	No results	523199	686104	216823	169149	3.13314	1.64761	0.025465	1	1.14069	up
Com_1225_neg	Akeboside Ste	C47 H76 O16	896.516	14.194	Full match	Invalid mass	2555.49	2238.38	738467	413238	0.00416241	-7.90836	0.0263359	1	5.44287	down
Com_420_neg	N-{2-[3-Buten-1-yl(methyl)amino]-2-oxoethyl}-N-[4-cyano-3-(trifluoromethyl)phenyl]-2-diazo-3-oxobutanamide	C19 H18 F3 N5 O3	421.135	8.392	Full match	Invalid mass	29220.7	31133.4	4589.64	5699.64	5.86571	2.55231	0.0263757	1	1.77466	up
Com_1405_neg	4-Acetamido-7-hydroxy-1-methoxy-11-methyl-2-(methylsulfinyl)-3,4-dihydro-4a-aza-11-azoniaazuleno[7,8,1-lma]fluorene	C22 H22 N3 O4 S	424.133	6.333	Full match	No results	45210.9	36697.5	12159	8798.19	3.90837	1.96657	0.0286822	1	1.37087	up
Com_1637_neg	2-[2-(D-erythro-Hexopyranosyloxy)-6-hydroxy-4-methylbenzyl]-3-hydroxy-5-methylphenyl D-erythro-hexopyranoside	C27 H36 O14	584.211	13.436	Full match	No results	11847.9	16680.4	462298	479850	0.0302801	-5.04548	0.0291512	1	3.51202	down
Com_2559_neg	(2R,4aS,6aR,11S,12bS,14aS,14bR)-11-Hydroxy-2,4a,6a,9,12b,14a-hexamethyl-1,2,4,4a,5,6,6a,6b,7,8,11,12,12a,12b,13,14,14a,14b-octadecahydro-3,10-picenedione	C28 H42 O3	426.313	14.688	Full match	No results	3690.27	2793.34	8425.3	10586.8	0.341026	-1.55205	0.0291983	1	1.07907	down
Com_1820_neg	1,1-Diisopropyl 3-(2-methyl-2-propanyl) 3-(2-cyanoethyl)-2-(4-methoxyphenyl)-1,1,3-indanetricarboxylate	C32 H39 N O7	549.275	13.438	Full match	No results	9193.25	17414.8	249235	344466	0.0448173	-4.4798	0.0296449	1	3.14265	down
Com_1199_neg	Amlodipine	C20 H25 Cl N2 O5	408.144	1.05	Full match	No results	62557.9	96640.9	11371.5	17374	5.53822	2.46942	0.0301425	1	1.71071	up
Com_1567_neg	2-Oxo-3-(phosphonooxy)propyl stearate	C21 H41 O7 P	436.257	14.381	Full match	No results	33477.2	20208.5	290522	219814	0.105197	-3.24884	0.0306092	1	2.27401	down
Com_259_neg	Probucol	C31 H48 O2 S2	516.308	14.143	Full match	No results	7221.54	5441.93	27386.6	30975.8	0.21698	-2.20437	0.0306288	1	1.5362	down
Com_2600_neg	(2E)-2-[(2-{[4-Amino-3-(2-fluoro-4-phenoxyphenyl)-1H-pyrazolo[3,4-d]pyrimidin-1-yl]methyl}-1-pyrrolidinyl)carbonyl]-4-(cyclopropylamino)-4-methyl-2-pentenenitrile	C32 H33 F N8 O2	580.269	13.552	Full match	No results	4214.48	3259.4	53074.8	53274.4	0.0702768	-3.83081	0.0306535	1	2.66383	down
Com_1254_neg	7beta-hydroxytaxusin	C28 H40 O9	520.268	11.208	Full match	No results	59820.1	71174.5	19781.9	20941.9	3.21666	1.68556	0.0306569	1	1.16511	up
Com_2353_neg	(4R,6R)-6,9,11-Trihydroxy-4-methyl-4,5,6,7-tetrahydro-2H-3-benzoxecine-2,8(1H)-dione	C14 H16 O6	280.095	14.022	Full match	No results	4413.45	3853.75	21034	29020.2	0.165165	-2.59802	0.0306964	1	1.7904	down
Com_2576_neg	(2R,3R)-2-(3,4-Dihydroxyphenyl)-5,7-dihydroxy-3,4-dihydro-2H-chromen-3-yl 4-hydroxy-3,5-dimethoxybenzoate	C24 H22 O10	470.122	9.548	Full match	No results	9935.04	13419.7	34777.1	42380.6	0.302688	-1.7241	0.0310775	1	1.20157	down
Com_1186_neg	Apiin	C26 H28 O14	564.145	8.451	Full match	No results	8672.7	11748.6	3712.91	2820.36	3.12574	1.6442	0.0315807	1	1.13774	up
Com_1794_neg	1-[4-Amino-7-(3-{[dimethyl(2-methyl-2-propanyl)silyl]oxy}propyl)-5-(4-methylphenyl)-7H-pyrrolo[2,3-d]pyrimidin-6-yl]ethanone	C24 H34 N4 O2 Si	438.245	11.972	Full match	No results	55810.5	58032.5	10613.9	12853.4	4.85112	2.27832	0.0316922	1	1.58376	up
Com_1791_neg	1-{[(3R,3aS,4R,5S,6aS)-4-(Hydroxymethyl)-5-methyl-2-oxohexahydro-2H-cyclopenta[b]furan-3-yl]methyl}-4'-methyl-2'-vinylspiro[indole-3,7'-[9]oxa[4]azatetracyclo[6.3.1.0~2,6~.0~5,11~]dodecan]-2(1H)-one	C30 H36 N2 O5	504.264	13.877	Full match	No results	2146.64	1857.4	9247.18	12810.1	0.181529	-2.46173	0.0317572	1	1.6959	down
Com_42_neg	TMP269	C25 H21 F3 N4 O3 S	514.128	1.044	Full match	No results	48554.7	33810.3	7780.94	6527.46	5.75641	2.52517	0.0322191	1	1.73808	up
Com_1417_neg	4-{[(4-Methylphenyl)sulfonyl]oxy}-3-{[(E)-(8-quinolinylmethylene)amino]oxy}butyl 4-heptylbenzoate	C35 H40 N2 O6 S	616.261	13.565	Full match	No results	4019.48	3336.39	18599.2	27229.8	0.160507	-2.63929	0.0323498	1	1.81588	down
Com_1264_neg	7-{[(6E)-7-Carboxy-5-hydroxy-6-heptenoyl]oxy}-4-hydroxy-N,N,N-trimethyl-10-oxo-3,5,9-trioxa-4-phosphapentacosan-1-aminium 4-oxide	C32 H61 N O11 P	666.396	9.922	Full match	No results	36390.9	27335.9	3915.26	6231.99	6.28021	2.65081	0.0331127	1	1.85417	up
Com_835_neg	epi-fiscalin C	C27 H29 N5 O4	487.224	11.175	Full match	No results	35150.5	50807.9	10630.9	8519.47	4.4886	2.16627	0.033116	1	1.49095	up
Com_519_neg	Methylprednisolone aceponate	C27 H36 O7	472.247	11.859	Full match	No results	13352.1	17002.9	4776.21	6317.23	2.7363	1.45223	0.0334229	1	1.00918	up
Com_79_neg	T0901317	C17 H12 F9 N O3 S	481.041	7.39	Full match	No results	66116.5	84642.7	29304.1	21605.6	2.9613	1.56623	0.0339084	1	1.08971	up
Com_550_neg	Methyl (5-{[dimethyl(2-methyl-2-propanyl)silyl]oxy}-1-methyl-2,3-dihydro-1H-inden-1-yl)acetate	C19 H30 O3 Si	334.197	9.775	Full match	No results	29650.8	22072	83315.5	64580.2	0.349725	-1.51571	0.0341136	1	1.0535	down
Com_274_neg	Pivalone	C26 H38 O5 S	462.244	9.985	Full match	No results	35812.2	26280.5	6293.96	7205.46	4.59966	2.20153	0.0350344	1	1.51651	up
Com_1660_neg	2,6-Diisopropyl-4-(4',4',4'-trifluoro-3'-methoxy-but-2'-enyl)anisole	C18 H25 F3 O2	330.181	13.985	Full match	No results	2240.94	1895.24	6507.56	6223.13	0.324898	-1.62194	0.0351266	1	1.12761	down
Com_1207_neg	alpha-chaconine	C45 H73 N O14	851.503	11.875	Full match	No results	22011.9	26303.1	10066.2	7665.35	2.7248	1.44615	0.0355629	1	1.0078	up
Com_1525_neg	3,4-Difluoro-N-{2-[4-(2-oxo-2,3-dihydro-1H-benzimidazol-1-yl)-1-piperidinyl]ethyl}benzamide	C21 H22 F2 N4 O2	400.171	8.483	Full match	No results	27555.5	17597.8	4697.02	3539.44	5.48212	2.45473	0.0356236	1	1.68673	up
Com_2638_neg	(1S,2S,4R,10S,12S,21Z)-26-(9H-beta-Carbolin-1-yl)-28-oxa-3,16-diazahexacyclo[11.11.2.1~1,4~.1~12,16~.0~2,12~.0~3,10~]octacosa-21,25-dien-7-one	C36 H42 N4 O2	562.333	14.33	Full match	Invalid mass	232217	191840	1.05707e+06	1.03509e+06	0.202689	-2.30266	0.0358298	1	1.60076	down
Com_1302_neg	6-[1,3,8,10-Tetraoxo-9-(3,4,5-tris{3-[2-(2-ethoxyethoxy)ethoxy]propyl}phenyl)-3,8,9,10-tetrahydroisoquinolino[4',5',6':6,5,10]anthra[2,1,9-def]isoquinolin-2(1H)-yl]hexyl methacrylate	C67 H84 N2 O15	1156.58	11.892	Full match	No results	35969.2	24815.4	5916.29	8873.11	4.11001	2.03914	0.0362017	1	1.41685	up
Com_493_neg	Milbemycin A3	C31 H44 O7	528.308	13.778	Full match	No results	5706.61	3955.82	93251.3	89065	0.0529982	-4.23791	0.0366595	1	2.95424	down
Com_257_neg	propolisbenzofuran B	C24 H22 O8	438.133	13.783	Full match	No results	6157.47	6382.27	31667	25873.5	0.217929	-2.19807	0.0367333	1	1.51881	down
Com_2489_neg	(3beta,25S)-26-(beta-D-Glucopyranosyloxy)furosta-5,20(22)-dien-3-yl 2-O-(6-deoxy-alpha-L-mannopyranosyl)-4-O-[(2R,5R)-3,4,5-trihydroxytetrahydro-2-furanyl]-beta-D-glucopyranoside	C49 H78 O21	1002.5	11.799	Full match	No results	10254.5	7205.91	2201.08	3011.04	3.34997	1.74415	0.0372768	1	1.20582	up
Com_563_neg	Methoxy(dimethyl)[2-(4,4,5,5-tetramethyl-1,3,2-dioxaborolan-2-yl)-6-hepten-3-yl]silane	C16 H33 B O3 Si	312.228	13.096	Full match	Invalid mass	308600	290326	1.20123e+06	1.51793e+06	0.220261	-2.18271	0.0373833	1	1.50674	down
Com_25_neg	TX1-85-3	C32 H38 N8 O3	582.305	14.28	Full match	No results	14424.8	15185.6	171843	126133	0.0993722	-3.33101	0.0378262	1	2.29755	down
Com_1227_neg	Ajugalactone	C29 H40 O8	516.272	10.815	Full match	No results	53232.9	54450.5	9319.55	11590.1	5.14993	2.36455	0.0401305	1	1.64503	up
Com_2734_neg	(-)-Gambogic acid	C38 H44 O8	628.305	13.449	Full match	No results	16446.9	23667.2	245368	229561	0.0844635	-3.56553	0.0402866	1	2.48762	down
Com_106_neg	Soyasaponin I	C48 H78 O18	942.523	14.014	Full match	No results	2146.74	1816.49	22648.9	37584.5	0.0657979	-3.92582	0.0403557	1	2.69319	down
Com_2640_neg	(1S,2S,3R,4S,5R,6S)-2,3,4,6-Tetrahydroxy-5-methoxycyclohexyl alpha-D-galactopyranoside	C13 H24 O11	356.132	1.074	Full match	No results	117172	74355.1	9245.33	7946.45	11.1406	3.47776	0.0406999	1	2.38809	up
Com_1614_neg	2911	C7 H8 N2 O5	200.044	14.342	Full match	No results	21685.8	14232.7	75411.7	94514	0.211378	-2.2421	0.0420472	1	1.56993	down
Com_1584_neg	2-Methyl-2-propanyl [1-({2-[1-(cyclopropylmethyl)-1H-indol-2-yl]-7-methoxy-1-methyl-1H-benzimidazol-5-yl}carbonyl)-4-hydroxy-3-piperidinyl]carbamate	C32 H39 N5 O5	573.298	13.438	Full match	No results	5796.27	5263.89	84035.9	134317	0.0506526	-4.30322	0.0423764	1	2.95699	down
Com_1749_neg	1-Bromo-2-methyltridecane	C14 H29 Br	276.146	8.724	Full match	No results	142774	219687	1.38952e+06	1.6135e+06	0.120699	-3.05052	0.0423896	1	2.13494	down
Com_128_neg	Solanid-5-en-28-ium-3-yl 6-deoxyhexopyranosyl-(1->2)-[hexopyranosyl-(1->3)]hexopyranoside	C45 H74 N O15	868.502	11.075	Full match	No results	12736.7	16994.9	4259.5	4869.46	3.25685	1.70348	0.0426426	1	1.17277	up
Com_177_neg	S-(4-Methoxyphenyl) 3-{[dimethyl(2-methyl-2-propanyl)silyl]oxy}-2-fluoro-3-(4-nitrophenyl)propanethioate	C22 H28 F N O5 S Si	465.146	1.073	Full match	No results	60606.9	77574.4	20234.1	22103.4	3.2638	1.70655	0.0434004	1	1.1764	up
Com_2587_neg	(2E,4E)-6-[(1S,3S,5S,7S,9R)-3-Benzoyl-7-[(1E,3R,5R)-3,5-dimethyl-1-hepten-1-yl]-4,4-dimethyl-9-(2-methyl-1-propen-1-yl)-2,8,10-trioxoadamantan-1-yl]-3,4-dimethyl-2,4-hexadienal	C40 H50 O5	610.366	14.068	Full match	Invalid mass	5829.81	4688.83	21304	20465.3	0.251827	-1.98949	0.0434091	1	1.38488	down
Com_1486_neg	3431	C24 H28 Cl3 F O4	504.103	9.214	Full match	No results	52023.5	48387.1	4026.61	5848.55	10.168	3.34596	0.0434973	1	2.33615	up
Com_712_neg	Glutaric anhydride	C5 H6 O3	114.031	13.432	Full match	No results	25625.2	26433	102592	84316.2	0.278523	-1.84413	0.0440575	1	1.27371	down
Com_2535_neg	(2S,3S,4S,5R,6R)-6-{[(2S,4aR,6aS,7S,11S)-11-Hydroxy-4a,5',6a,7-tetramethyl-1,2,3,3',4,4',4a,4b,5,5',6,6',6a,6b,7,9a,10,10a,10b,11-icosahydrospiro[naphtho[2',1':4,5]indeno[2,1-b]furan-8,2'-pyran]-2-yl]oxy}-5-{[(3R,4R,5R,6S)-3,4,5-trihydroxy-6-methyltetrahydro-2H-pyran-2-yl]oxy}tetrahydro-2H-pyran-2,3,4-triol	C38 H60 O13	724.401	11.105	Full match	No results	8180.69	11462.1	1368.98	1486.57	6.87881	2.78216	0.0444265	1	1.91532	up
Com_1732_neg	1-O-[(2alpha,3beta,19beta)-2,3,19,24-Tetrahydroxy-11,28-dioxoolean-12-en-28-yl]-beta-L-glucopyranose	C36 H56 O12	680.376	9.933	Full match	No results	15652.8	12139.2	2436.33	2502.75	5.62694	2.49235	0.0447589	1	1.71977	up
Com_1457_neg	3-O-(alpha-L-oleandrosyl)oleandolide	C27 H46 O10	530.307	14.117	Full match	Invalid mass	6362.56	9433.71	25120.8	31933.3	0.276865	-1.85275	0.0455002	1	1.29647	down
Com_2671_neg	(1R,3S,4R,5R,7S,10R,12alpha,13alpha,17alpha,20S)-3,12-Diacetoxy-1-hydroxy-4,8,10-trimethyl-7-{[(2E)-2-methyl-2-butenoyl]oxy}-6,19-epoxy-4,9-cyclo-9,10-secocard-14-enolide	C35 H48 O10	628.323	14.024	Full match	No results	10682	9611.2	51648	73671.6	0.161932	-2.62654	0.045514	1	1.80648	down
Com_1137_neg	Aucubin	C15 H22 O9	346.125	5.577	Full match	No results	34805.9	31261.5	10193.4	7539.6	3.72568	1.8975	0.048168	1	1.32528	up
Com_1292_neg	6-{[Dimethyl(2-methyl-2-propanyl)silyl]oxy}-4-[(4-methoxybenzyl)oxy]-2-cyclohexen-1-one	C20 H30 O4 Si	362.192	8.626	Full match	No results	110793	99305.2	375241	516525	0.235598	-2.0856	0.0482341	1	1.43457	down
Com_2279_neg	[(4-Methylphenyl)sulfonyl](9-{[(2-methyl-2-propanyl)oxy]carbonyl}-9H-beta-carbolin-2-ium-2-yl)azanide	C23 H23 N3 O4 S	437.141	9.213	Full match	No results	40766.4	39823.3	5530.47	3939.41	8.51012	3.08918	0.0490043	1	2.15573	up
Com_170_neg	salirasib	C22 H30 O2 S	358.197	10.647	Full match	Invalid mass	60154.1	68695.4	449172	303451	0.171201	-2.54624	0.0490427	1	1.7482	down
Com_1437_neg	4,4'-Thiodianiline	C12 H12 N2 S	216.073	1.064	Full match	No results	102551	158708	42099.3	30287.1	3.60922	1.85169	0.0495113	1	1.27348	up
Com_18_neg	unguisin E	C41 H56 N8 O7	772.424	11.268	Full match	No results	134735	204760	34530.7	18416.7	6.41193	2.68076	0.0497668	1	1.88523	up

## Sheet: H3d.vs.HC_pos_Diff
ID	Name_des	Formula	Molecular Weight	RT [min]	ChemSpider_Results	mzCloud_Results	pos_H3d_1	pos_H3d_2	pos_HC_1	pos_HC_2	FC	log2FC	Pvalue	ROC	VIP	Up.Down
Com_1101_pos	Methyl (2S,3R,4S)-2-(beta-D-erythro-hexopyranosyloxy)-4-(2-{[(2E)-2-methyl-2-butenoyl]oxy}ethyl)-3-vinyl-3,4-dihydro-2H-pyran-5-carboxylate	C22 H32 O11	472.193	8.622	Full match	No results	734799	739411	271635	270160	2.72098	1.44412	2.0563e-05	1	1.11607	up
Com_2403_pos	7-Methylguanosine 5'-(dihydrogen phosphate)	C11 H17 N5 O8 P	378.083	8.282	Full match	No results	100655	95129.1	14459.4	13679.1	6.95787	2.79864	0.000416877	1	2.16284	up
Com_1107_pos	Methyl (1S,11S,17R,18S)-18-{(2R,4S)-5-[(2R,12bS)-3-(methoxycarbonyl)-1,2,6,7,12,12b-hexahydroindolo[2,3-a]quinolizin-2-yl]-4-methyl-3,4-dihydro-2H-pyran-2-yl}-8,14-diazapentacyclo[9.5.2.0~1,9~.0~2,7~.0~14,17~]octadeca-2,4,6,9-tetraene-10-carboxylate	C41 H44 N4 O5	672.331	13.522	Full match	No results	46470.2	43240.7	610084	663634	0.0704324	-3.82762	0.000505722	1	2.95783	down
Com_1013_pos	MFCD00092673	C24 H28 Si	344.195	13.508	Full match	No results	10144.2	9830.95	63081.9	66073.1	0.15466	-2.69283	0.000535945	1	2.08086	down
Com_1804_pos	Desoxycortone	C21 H30 O3	330.216	14.056	No results	Invalid mass	53543.8	57303.9	511348	470743	0.112869	-3.14728	0.000753592	1	2.43207	down
Com_2329_pos	Adinazolam	C19 H18 Cl N5	351.126	13.169	Full match	No results	15093.5	16877.5	312092	277132	0.0542595	-4.20398	0.000799616	1	3.24882	down
Com_2332_pos	acrovestone	C32 H42 O8	554.285	13.778	Full match	No results	86851.5	95239.2	948569	865189	0.100394	-3.31625	0.000801718	1	2.563	down
Com_4063_pos	(3beta,5xi,9xi,15alpha,18xi,21beta)-3-{[6-O-Acetyl-D-erythro-hexopyranosyl-(1->2)-[(5xi)-6-deoxy-alpha-L-lyxo-hexopyranosyl-(1->3)]-beta-D-erythro-hexopyranosyl]oxy}-15,21-dihydroxyolean-12-en-28-oic acid	C50 H80 O20	1000.52	13.429	Full match	No results	6106.67	6587.76	268508	239280	0.0249995	-5.32196	0.000871355	1	4.11183	down
Com_3060_pos	2-[(2-Methyl-2-propanyl)oxy]-3-phenyl-N-(triisopropylsilyl)-1-propen-1-imine	C22 H37 N O Si	359.266	13.612	Full match	No results	27968.6	30747.7	234120	252396	0.120687	-3.05065	0.00108742	1	2.35811	down
Com_2545_pos	5,7,8-Tris(benzyloxy)-6-methoxy-2H-chromen-2-one	C31 H26 O6	494.175	8.628	Full match	No results	641400	666051	242137	236305	2.73272	1.45034	0.00125402	1	1.12075	up
Com_7_pos	ZMP	C9 H15 N4 O8 P	338.063	7.415	Full match	No results	164580	153258	36882.5	38790.5	4.20015	2.07044	0.00163921	1	1.5998	up
Com_3958_pos	(5beta,6alpha,8xi,9beta,10alpha,17xi)-6,16,24,25-Tetrahydroxy-3-{[(3xi)-2-O-(D-glycero-pentopyranosyl)-D-erythro-pentopyranosyl]oxy}-9,19-cyclolanostan-22-yl 2-O-D-erythro-hexopyranuronosyl-D-erythro-hexopyranoside	C52 H86 O25	1110.54	13.934	Full match	No results	48367.7	44406.7	210570	224838	0.213074	-2.23057	0.0017043	1	1.72427	down
Com_2648_pos	4-Bromo-1(2H)-isoquinolone	C9 H6 Br N O	222.964	0.976	Full match	No results	186345	196712	576995	540609	0.342749	-1.54477	0.00184595	1	1.19373	down
Com_1644_pos	elpamotide	C47 H76 N16 O13	1072.58	13.931	Full match	No results	23611.8	22452.2	124312	121289	0.187556	-2.4146	0.00194285	1	1.86634	down
Com_4432_pos	(.+-.)-Limonene	C10 H16	136.125	13.775	Full match	No results	56734	58627.4	436844	409542	0.136299	-2.87515	0.00194723	1	2.22163	down
Com_2400_pos	8-(Mesitylthio)-9-(pent-4-yn-1-yl)-9H-purin-6-amine	C19 H21 N5 S	351.152	8.54	Full match	Invalid mass	1.18383e+06	1.13902e+06	396517	404858	2.89858	1.53534	0.00196863	1	1.18644	up
Com_2458_pos	6-[(2E,6E,8E,10E,13E)-4,6,8,10,12,14,16-Heptamethyl-15-oxo-2,6,8,10,13-nonadecapentaen-2-yl]-4-hydroxy-3,5-dimethyl-2H-pyran-2-one	C33 H48 O4	508.354	11.34	Full match	No results	147959	157172	42474.9	44128.1	3.52332	1.81694	0.00202071	1	1.40388	up
Com_2754_pos	3-Phenyl-1-thiophen-2-yl-propenone	C13 H10 O S	214.045	3.374	Full match	No results	552906	517534	198759	186149	2.78103	1.47562	0.00206562	1	1.1404	up
Com_1521_pos	Formylcyclohexane	C7 H12 O	112.088	13.428	Full match	Invalid mass	700368	770130	3.19889e+06	2.93689e+06	0.239659	-2.06094	0.0021025	1	1.5931	down
Com_2500_pos	5-Hydroxy-3-(4-hydroxyphenyl)-4-oxo-4H-chromen-7-yl hexopyranoside	C21 H20 O10	432.106	11.674	Full match	No results	181561	157744	21937.7	19332.8	8.22151	3.0394	0.00212178	1	2.34842	up
Com_3325_pos	1,2-Diphenylethanol	C14 H14 O	198.104	14.017	Full match	No results	12634	12527.6	41612.7	41590.8	0.30241	-1.72542	0.00216194	1	1.33343	down
Com_3119_pos	2-(Diphenylphosphino)-1-(2-methoxyphenyl)-1H-imidazole	C22 H19 N2 O P	358.123	9.44	Full match	No results	188925	205040	27524.4	30855.5	6.7483	2.75452	0.00223273	1	2.12968	up
Com_710_pos	Olean	C9 H16 O2	156.114	14.387	Full match	No results	19263.1	17526.5	78803.6	71599.2	0.244607	-2.03146	0.00227909	1	1.56993	down
Com_4100_pos	(3beta,16alpha)-3-Acetoxy-16-hydroxy-24-methylenelanost-8-en-21-oic acid	C33 H52 O5	528.38	11.34	Full match	No results	543969	534856	171043	164944	3.21092	1.68298	0.00231613	1	1.30081	up
Com_2000_pos	Chamazulene	C14 H16	184.125	11.335	Full match	No results	191593	203511	74628.4	71558.3	2.70273	1.43442	0.00243103	1	1.1083	up
Com_1780_pos	Diethyl malonate	C7 H12 O4	160.073	7.645	Full match	No results	244433	244898	91953.3	92934.8	2.64663	1.40416	0.00256614	1	1.0852	up
Com_3273_pos	11??-Hydroxyandrosterone	C19 H30 O3	306.218	13.433	Not the top hit	Full match	2.15583e+06	2.45116e+06	3.80549e+07	3.17279e+07	0.0660189	-3.92098	0.00281552	1	3.02811	down
Com_3261_pos	13(S)-HPODE	C18 H32 O4	312.229	14.387	Full match	No results	15240.2	17043.6	74720.6	66629.2	0.228397	-2.13038	0.00293545	1	1.64644	down
Com_4284_pos	(1S,2S,4aR,5R,8aR)-5-[(4-Hydroxy-5,6-dimethyl-2-oxo-2H-pyran-3-yl)methyl]-1,4a-dimethyl-6-methylene-1-(4-methyl-3-penten-1-yl)decahydro-2-naphthalenyl (2R,3S)-2-hydroxy-3-methylpentanoate	C33 H50 O6	542.359	11.467	Full match	No results	733305	643263	34137	41408.1	18.2218	4.18759	0.00300874	1	3.23926	up
Com_1625_pos	Estra-1,3,5(10)-trien-3-ol	C18 H24 O	256.182	14.048	Full match	No results	37673.9	41490.6	486471	418300	0.0874968	-3.51463	0.00303865	1	2.71446	down
Com_1867_pos	cycloxazoline	C27 H42 N6 O6	546.318	13.417	Full match	No results	7158.65	7114.7	35919.2	35014.4	0.201221	-2.31315	0.00306315	1	1.78746	down
Com_2303_pos	Alatrofloxacin	C26 H25 F3 N6 O5	558.183	6.019	Full match	Invalid mass	1.42023e+06	1.61346e+06	300512	272826	5.29128	2.40362	0.00319625	1	1.85663	up
Com_1914_pos	Cucurbitacin E	C32 H44 O8	556.302	14.143	Full match	No results	17149.8	15253.1	118921	127372	0.131563	-2.92618	0.00331074	1	2.26267	down
Com_150_pos	Toluene	C7 H8	92.0624	9.147	Full match	No results	536705	502572	1.33525e+06	1.2773e+06	0.397801	-1.32988	0.00343193	1	1.0281	down
Com_1544_pos	flumetasone	C22 H28 F2 O5	410.19	9.425	Full match	No results	903168	815402	244547	265949	3.36647	1.75124	0.00349247	1	1.35304	up
Com_4120_pos	(3-{4-Amino-6-[(1E)-2-cyano-3-(isopropylamino)-3-oxo-1-propen-1-yl]-5-(4-methylphenyl)-7H-pyrrolo[2,3-d]pyrimidin-7-yl}propyl [19-(2-{[5-(4-methoxyphenyl)-1H-pyrrol-2-yl-kappaN]methylene}-3,5-dimethyl-2H-pyrrol-4-yl-kappaN)-10,17-dioxo-3,6-dioxa-9,16-diazanonadec-1-yl]carbamatato)(difluoro)boron	C57 H70 B F2 N11 O8	1085.55	14.021	Full match	No results	21018.5	24425.1	358474	329787	0.0660265	-3.92081	0.00350539	1	3.0324	down
Com_1547_pos	fluacrypyrim	C20 H21 F3 N2 O5	426.139	9.043	Full match	No results	522253	476967	168759	182581	2.84402	1.50793	0.00358148	1	1.16519	up
Com_1440_pos	glycyrol	C21 H18 O6	366.109	8.469	Full match	No results	111827	108725	40021.3	40410.1	2.7421	1.45528	0.00373837	1	1.12461	up
Com_1108_pos	Methyl (1R,4aS,7aS)-7-[(1R)-2,3,4,9-tetrahydro-1H-beta-carbolin-1-yl]-1-{[(2R,3R,4S,5S)-2,3,4-trihydroxy-5-(hydroxymethyl)cyclohexyl]oxy}-1,4a,5,7a-tetrahydrocyclopenta[c]pyran-4-carboxylate	C28 H34 N2 O8	526.234	13.415	Full match	No results	14201.4	14132.6	52701	51497.3	0.271924	-1.87873	0.00388392	1	1.45185	down
Com_3856_pos	(S,S)-secoisolariciresinol diglucoside	C32 H46 O16	686.28	13.168	Full match	No results	13021.4	10672.2	152713	122242	0.0861728	-3.53662	0.00389159	1	2.7318	down
Com_2435_pos	7-(2-Fluorobenzyl)-8-(4-fluorophenoxy)-1,3-dimethyl-1H-purine-2,6(3H,7H)-dione	C20 H16 F2 N4 O3	398.12	7.393	Full match	No results	528458	591670	144869	133901	4.0181	2.00651	0.0040802	1	1.54979	up
Com_105_pos	Triisopropyl 2-(3-fluorophenyl)-6-methyl-3-(3-methyl-2-buten-1-yl)-1,1,3-indanetricarboxylate	C33 H41 F O6	552.289	14.392	Full match	No results	114201	97165.4	664106	565026	0.171964	-2.53982	0.00418454	1	1.96287	down
Com_2214_pos	Aralionine A	C34 H38 N4 O5	582.286	14.017	Full match	No results	60913.7	65602.4	175124	167056	0.369735	-1.43543	0.00418941	1	1.10987	down
Com_957_pos	Mucronine B	C28 H36 N4 O4	492.272	13.241	Full match	No results	56979.1	66178	10551.8	12361.4	5.37496	2.42625	0.00422132	1	1.87541	up
Com_3050_pos	2-[3-(6-{[Dimethyl(2-methyl-2-propanyl)silyl]oxy}-1-methyl-1,2,3,4-tetrahydro-1-naphthalenyl)-1-propen-2-yl]phenol	C26 H36 O2 Si	408.248	13.366	Full match	No results	9179.72	10082.3	41139.4	39031.1	0.240264	-2.05731	0.00449713	1	1.59079	down
Com_2204_pos	Ascorbyl palmitate	C22 H38 O7	414.26	13.797	Full match	No results	8860.52	9392.58	49587.7	44619.9	0.193754	-2.3677	0.00450323	1	1.82875	down
Com_1633_pos	Ergocornine	C31 H39 N5 O5	561.294	14.007	Full match	No results	45667.4	50748.3	235065	272966	0.189783	-2.39757	0.00479149	1	1.85136	down
Com_3994_pos	(4E)-11,13a-Dihydroxy-5-(hydroxymethyl)-1,8a,12-trimethyl-2-oxo-1,2,3a,6,7,8,8a,9,10,11,12,12a,13,13a-tetradecahydrobenzo[4,5]cyclodeca[1,2-b]furan-8,9,13-triyl triacetate	C26 H38 O11	526.244	13.782	Full match	No results	82749	87943	645469	573345	0.140048	-2.83601	0.0047934	1	2.19041	down
Com_451_pos	Pyrinoline	C27 H20 N4 O	416.164	9.378	Full match	No results	290754	272351	30311	26543	9.9044	3.30807	0.0049404	1	2.55843	up
Com_909_pos	N(6')-acetylkanamycin B	C20 H39 N5 O11	525.264	11.049	Full match	No results	88954.2	103895	18536.2	21705.6	4.79227	2.26071	0.00495872	1	1.74726	up
Com_2100_pos	Bis(2-methyl-2-propanyl) 4-methyl-1-[(4-nitrophenyl)sulfonyl]-4-vinyl-3,3-pyrrolidinedicarboxylate	C23 H32 N2 O8 S	496.19	9.539	Full match	No results	588992	641761	75984.7	88156.7	7.49813	2.90653	0.00505583	1	2.24834	up
Com_1576_pos	Falcarinone	C17 H22 O	242.166	13.953	Full match	Invalid mass	10726.8	8060.75	688808	590084	0.0146905	-6.08897	0.00507809	1	4.71367	down
Com_1605_pos	Ethyl 4-[2-fluoro-5-(propionylamino)phenyl]-7-{[2-(trimethylsilyl)ethoxy]methyl}-7H-pyrrolo[2,3-d]pyrimidine-5-carboxylate	C24 H31 F N4 O4 Si	486.209	10.769	Full match	No results	55555.7	62016.4	19415.5	21390.6	2.88124	1.52669	0.00508031	1	1.17948	up
Com_2071_pos	Bufanolide	C24 H38 O2	358.286	13.342	Full match	No results	9995.65	11711.4	2611.76	2283.35	4.43443	2.14875	0.00536854	1	1.65843	up
Com_2902_pos	3-(2,6-Dibutylbenzyl)-2-(4-methylphenyl)-1-benzofuran	C30 H34 O	410.263	14.508	Full match	No results	111820	96878.9	367398	413878	0.267126	-1.90441	0.00563935	1	1.47271	down
Com_3996_pos	(4-Chlorophenyl)(4-{3-[4-(2-fluorophenyl)-1-piperazinyl]-2-hydroxypropoxy}phenyl)methanone	C26 H26 Cl F N2 O3	468.159	7.434	Full match	No results	1.20268e+06	958584	121333	146291	8.07576	3.0136	0.00567503	1	2.32698	up
Com_1556_pos	Filaminast	C15 H20 N2 O4	292.141	6.913	Full match	Invalid mass	110309	108540	279805	268333	0.399259	-1.3246	0.0057168	1	1.0235	down
Com_4020_pos	(3S,4R,6R,9aR)-6-[(1E,3E)-1,3-Decadien-1-yl]-4-methyloctahydro-2H-quinolizin-3-ol	C20 H35 N O	305.271	14.239	Full match	Invalid mass	222072	210069	599711	585144	0.364721	-1.45514	0.00573728	1	1.12492	down
Com_1500_pos	GABUNAMINE	C42 H50 N4 O5	690.38	14.881	Full match	No results	22005	18669.8	96192.9	83740	0.226055	-2.14525	0.00578292	1	1.65899	down
Com_649_pos	Pederin	C25 H45 N O9	503.307	13.432	Full match	Invalid mass	4.01892e+06	4.69461e+06	8.02544e+07	6.26093e+07	0.0609919	-4.03524	0.00582818	1	3.11358	down
Com_2361_pos	9-Oxo-10(E),12(E)-octadecadienoic acid	C18 H30 O3	294.219	13.753	Not the top hit	Full match	394114	446045	1.20328e+06	1.34231e+06	0.330044	-1.59927	0.00583217	1	1.23644	down
Com_230_pos	tert-Butyl (2-(4-(4-amino-3-(3-nitro-4-phenoxyphenyl)-1H-pyrazolo[3,4-d]pyrimidin-1-yl)piperidin-1-yl)ethyl)carbamate	C29 H34 N8 O5	574.265	14.134	Full match	No results	7925.81	5973.17	96483.3	74583.1	0.081249	-3.62151	0.00594308	1	2.80056	down
Com_3918_pos	(6E,8S,9S,10S,10aR)-10-Hydroxy-7,7,8,10-tetramethyl-1,2,3,4,5,7,8,9,10,10a-decahydro-3-benzazocin-9-yl L-allopyranoside	C21 H37 N O7	415.256	9.546	Full match	No results	87343.9	92936.7	266804	295061	0.320861	-1.63998	0.005968	1	1.26655	down
Com_913_pos	N-(4-Ammonio-4-carboxylatobutanoyl)-S-[(1Z)-N-hydroxy-2-phenylethanimidoyl]cysteinylglycine	C18 H24 N4 O7 S	440.134	11.578	Full match	No results	30093.7	26365.5	98401.2	86415.4	0.305487	-1.71082	0.00606041	1	1.32226	down
Com_2492_pos	5-Methoxy-3-indoleaceate	C11 H11 N O3	205.073	7.79	Full match	No results	29394.9	30585.4	12104	12273.5	2.46048	1.29894	0.00640003	1	1.00363	up
Com_1375_pos	hodgkinsine	C33 H38 N6	518.318	14.319	Full match	No results	7509.93	8784.76	43094.7	47314.3	0.180233	-2.47206	0.00671135	1	1.91261	down
Com_1414_pos	GW7000000	C6 H8 O	96.0572	13.437	Full match	No results	150863	149586	913214	870168	0.168471	-2.56942	0.00680783	1	1.98544	down
Com_1679_pos	Doretinel	C24 H30 O2	350.225	13.807	Full match	No results	6991.73	6581.1	22256.1	24779.6	0.288564	-1.79304	0.00685424	1	1.38447	down
Com_501_pos	Propofol	C12 H18 O	178.135	13.767	Full match	No results	102377	116153	291942	330215	0.351246	-1.50945	0.0070452	1	1.16666	down
Com_715_pos	OICR-0547	C28 H29 F3 N4 O4	542.216	13.897	Full match	No results	3849.92	3500.28	32387.3	31407.6	0.115216	-3.11759	0.0071508	1	2.40993	down
Com_2640_pos	4-Cyano-N-cyclohexylbenzamide	C14 H16 N2 O	228.126	8.69	Full match	No results	228317	207840	20933.8	17343.6	11.3946	3.51028	0.00732412	1	2.71653	up
Com_1670_pos	D-PANTOTHENIC ACID	C9 H17 N O5	219.11	6.078	Full match	No results	331684	293202	108802	122468	2.70198	1.43402	0.00735749	1	1.10826	up
Com_4162_pos	(2S)-2-{[(2R,3S,4R)-2,4-Dihydroxy-3-methylpentanoyl]amino}-3-hydroxy-2-methylpropanoic acid	C10 H19 N O6	249.12	5.281	Full match	No results	245141	211601	57885.9	52767.3	4.12769	2.04534	0.00749138	1	1.5789	up
Com_4469_pos	(?C)-adaline	C13 H23 N O	209.177	7.69	Full match	No results	167524	181781	62406.8	59929	2.8553	1.51364	0.0075178	1	1.16909	up
Com_4047_pos	(3beta,8xi,9xi,14xi,17xi)-1-[(6-Deoxy-beta-L-mannopyranosyl)oxy]-3,22-dihydroxycholest-5-en-16-yl beta-D-mannopyranoside	C39 H66 O13	742.447	12.548	Full match	No results	305192	372509	28831.3	31966.8	11.1468	3.47855	0.00756767	1	2.68428	up
Com_1639_pos	Enzalutamide	C21 H16 F4 N4 O2 S	464.091	8.327	Full match	No results	209582	187902	61859.6	58253.8	3.30924	1.7265	0.00782357	1	1.33316	up
Com_396_pos	Rollicosin	C22 H36 O6	396.25	13.773	Full match	No results	9788.13	9616.84	99866.1	108411	0.0931688	-3.42401	0.00792524	1	2.6452	down
Com_1606_pos	Ethyl 2-(4-biphenylyl)-2-[(trifluoromethyl)sulfanyl]-4-pentenoate	C20 H19 F3 O2 S	380.107	7.382	Full match	No results	1.1476e+06	963579	302749	262586	3.73438	1.90087	0.00837452	1	1.46764	up
Com_1300_pos	irisflorentin	C20 H18 O8	386.102	9.139	Full match	No results	25197.3	30636.5	223900	173542	0.140483	-2.83153	0.00842113	1	2.18489	down
Com_3007_pos	2-Aminoethyl (12E)-22,23-dihydroxy-8-methyl-6-oxo-7,25-dioxabicyclo[22.1.0]pentacos-12-en-2-yl hydrogen phosphate	C26 H48 N O9 P	549.305	12.641	Full match	No results	49426.4	45271.7	197344	203978	0.235965	-2.08335	0.00860857	1	1.611	down
Com_2266_pos	alpha-methylstyrene	C9 H10	118.078	6.351	Full match	No results	307133	295577	86739.3	79161.6	3.63296	1.86114	0.00888112	1	1.43931	up
Com_4281_pos	(1S,3aR,8R,11aS,11bR)-3a-Amino-8-[(1R)-1-hydroxypropyl]-1-methyldecahydrofuro[3,2-c]pyrido[1,2-a]azepin-2(1H)-one	C16 H28 N2 O3	296.209	11.308	Full match	No results	90460.8	68131	953007	687519	0.0966713	-3.37077	0.00907036	1	2.60144	down
Com_517_pos	Progesterone	C21 H30 O2	314.224	13.12	Full match	Full match	54957.3	61532.2	167349	145722	0.372086	-1.42629	0.00925903	1	1.10157	down
Com_2793_pos	3-BENZYLOXYANILINE	C13 H13 N O	199.099	9.055	Full match	No results	122129	153749	25035.1	30557.8	4.96247	2.31106	0.00957178	1	1.78421	up
Com_2375_pos	9,12-Octadecadienal	C18 H32 O	264.244	14.671	Full match	No results	119106	143444	858422	671957	0.171559	-2.54322	0.0096416	1	1.96226	down
Com_942_pos	mycophenolic acid acyl glucuronide	C23 H28 O12	496.16	9.756	Full match	No results	126552	118404	43167.8	48303.1	2.67797	1.42114	0.00970856	1	1.09955	up
Com_1809_pos	Deoxyloganin tetraacetate	C25 H34 O13	542.2	13.441	Full match	No results	454931	405633	1.58859e+06	1.34803e+06	0.293045	-1.7708	0.00987708	1	1.36664	down
Com_1277_pos	Jasmonic acid	C12 H18 O3	210.125	11.153	Full match	No results	33853.4	31148.2	125070	121668	0.263443	-1.92443	0.0105592	1	1.48812	down
Com_2256_pos	Amcinonide	C28 H35 F O7	502.237	10.706	Full match	No results	25415.9	21601.9	75770.9	67052.5	0.329203	-1.60295	0.0106454	1	1.2404	down
Com_1030_pos	MFCD00009868	C16 H28 O2	252.208	13.773	Full match	No results	73882.9	61420.7	245928	209729	0.296942	-1.75175	0.0106487	1	1.35503	down
Com_1379_pos	Hexylresorcinol	C12 H18 O2	194.13	13.414	Full match	No results	75497	60493.8	290080	368239	0.206573	-2.27528	0.0106882	1	1.75744	down
Com_497_pos	Prostaglandin F2??-1-glyceryl ester	C23 H40 O7	450.259	13.436	Invalid mass	Invalid mass	130867	142448	774841	924102	0.160874	-2.636	0.0108365	1	2.03386	down
Com_2006_pos	Cetiedil	C20 H31 N O2 S	349.209	9.146	Full match	Invalid mass	94264	107093	466275	384018	0.236809	-2.0782	0.0108794	1	1.60334	down
Com_2240_pos	Andrographolide	C20 H30 O5	332.195	12.906	No results	Invalid mass	74205.1	66145.5	220225	261055	0.291619	-1.77784	0.0109027	1	1.37184	down
Com_3282_pos	10-GINGEROL	C21 H34 O4	350.245	12.75	Full match	Not the top hit	44686.3	39748.2	519321	408693	0.090984	-3.45824	0.0111274	1	2.66663	down
Com_4332_pos	(1R,2R,4R,5R,10R,14R,15S,16R,18S,19S,20R,22S)-2-Acetoxy-5-(3-furyl)-15,16-dihydroxy-19-(2-methoxy-2-oxoethyl)-4,12,18,20-tetramethyl-7-oxo-6,11,13,21-tetraoxaheptacyclo[10.8.1.1~15,18~.0~1,10~.0~4,9~.0~10,14~.0~16,20~]docos-8-en-22-yl 2,3-dimethyl-2-oxiranecarboxylate	C36 H42 O15	714.249	11.249	Full match	No results	149862	129769	48819.5	53964.6	2.72057	1.44391	0.0112789	1	1.11458	up
Com_4383_pos	(??)-Abscisic acid	C15 H20 O4	264.135	8.183	Full match	Full match	797903	719166	214833	206084	3.6042	1.84968	0.011436	1	1.42826	up
Com_214_pos	Tetracycline	C22 H24 N2 O8	444.153	8.076	Full match	No results	13259.2	18300	102478	135803	0.132445	-2.91653	0.0116285	1	2.25738	down
Com_525_pos	pretazettine	C18 H21 N O5	331.141	7.623	Full match	No results	50760.3	43502.1	18686.5	16606.6	2.67084	1.41729	0.0120082	1	1.09395	up
Com_11_pos	YQ3683000	C11 H18 O2	182.13	14.01	Full match	No results	79314.4	93176.2	324605	266237	0.291941	-1.77625	0.0121132	1	1.37117	down
Com_2964_pos	2-Methyl-2-propanyl (2E)-2-hexen-1-yl[(4-methylphenyl)sulfonyl]carbamate	C18 H27 N O4 S	353.167	9.439	Full match	No results	155374	160386	30475.5	27332.1	5.46227	2.4495	0.0124676	1	1.89455	up
Com_3231_pos	18-HETE	C20 H32 O3	320.234	14.461	Partial match	Full match	115382	93620.6	565285	437136	0.208498	-2.2619	0.0125481	1	1.74498	down
Com_2009_pos	CERATODICTYOL A	C19 H36 O4	328.26	14.138	Full match	Invalid mass	569500	572068	8.6208e+06	7.74426e+06	0.0697564	-3.84153	0.012668	1	2.96731	down
Com_2520_pos	5-{[Dimethyl(2-methyl-2-propanyl)silyl]oxy}-6-methylene-3-phenyl-3,4,5,6,7,8-hexahydro-1H-2-benzoxecin-1-one	C26 H34 O3 Si	422.227	11.935	Full match	No results	47225.9	39566.1	162904	146436	0.280572	-1.83356	0.0130266	1	1.4198	down
Com_1517_pos	fosfocreatinine	C4 H8 N3 O4 P	193.025	0.948	Full match	No results	511625	499110	66759.2	59457.8	8.00791	3.00143	0.0133514	1	2.32138	up
Com_1789_pos	Dicyclomine	C19 H35 N O2	309.266	15.809	Full match	No results	30792.8	23383.1	411689	275925	0.0787882	-3.66588	0.0134834	1	2.82152	down
Com_1138_pos	Marchantin A	C28 H24 O5	440.165	9.267	Full match	No results	126166	95800.7	19374.5	24967.5	5.00577	2.32359	0.0135322	1	1.79458	up
Com_4337_pos	(1R,2R,13S,15S)-6,8-Dihydroxy-13-methoxy-17,17-dimethyl-5,7,15-tris(3-methyl-2-buten-1-yl)-3,16-dioxapentacyclo[11.4.1.0~2,11~.0~2,15~.0~4,9~]octadeca-4,6,8,11-tetraene-10,14-dione	C34 H42 O7	562.29	14.01	Full match	No results	248155	262566	1.13332e+06	1.30727e+06	0.209262	-2.25662	0.0136007	1	1.74159	down
Com_993_pos	MFCD07777099	C11 H12	144.093	14.014	Full match	Invalid mass	284133	260617	1.39518e+06	1.16848e+06	0.212489	-2.23454	0.013609	1	1.72363	down
Com_4324_pos	(1'R,2S,4'S,5S,6R,8'R,10'E,12'S,13'S,14'E,16'E,20'S,24'S)-12',24'-Dihydroxy-6-isopropyl-5,11',13',22'-tetramethyl-5,6-dihydro-2'H,21'H-spiro[pyran-2,6'-[3,7,19]trioxatetracyclo[15.6.1.1~4,8~.0~20,24~]pentacosa[10,14,16,22]tetraene]-2',21'-dione	C33 H44 O8	568.301	13.778	Full match	No results	20357.5	15861.8	156968	176176	0.10872	-3.20132	0.014281	1	2.48088	down
Com_103_pos	Triisopropyl 2-(3-methoxyphenyl)-6-methyl-3-(2-propyn-1-yl)-1,1,3-indanetricarboxylate	C32 H38 O7	534.259	13.434	Full match	No results	153603	214865	1.06239e+06	1.39932e+06	0.14968	-2.74005	0.0142904	1	2.12271	down
Com_744_pos	nostopeptolide A2	C52 H78 N10 O14	1066.57	14.015	Full match	No results	48809.5	67305.7	1.41606e+06	1.61276e+06	0.0383367	-4.70513	0.014464	1	3.64833	down
Com_2653_pos	4-Benzoyl-N-[(2R)-2-(carboxymethyl)-4-(hydroxyamino)-4-oxobutanoyl]-L-phenylalanyl-N~6~-5-hexynoyllysinamide	C34 H41 N5 O9	663.293	9.275	Full match	No results	42895.2	50449.7	136201	122492	0.360833	-1.4706	0.0144751	1	1.13881	down
Com_3179_pos	1-O-[(2-Oxo-2,3-dihydro-1H-indol-3-yl)acetyl]hexopyranose	C16 H19 N O8	353.111	9.155	Full match	No results	138837	156328	398877	376140	0.380849	-1.39271	0.0146599	1	1.07792	down
Com_4044_pos	(3beta,9xi,11alpha,12beta,14beta,17beta)-17-Acetoxy-3-{[beta-D-glucopyranosyl-(1->4)-6-deoxy-3-O-methyl-beta-D-allopyranosyl-(1->4)-2,6-dideoxy-3-O-methyl-beta-D-arabino-hexopyranosyl]oxy}-8,14-epoxyandrostane-11,12-diyl (2E,2'E)bis(2-methyl-2-butenoate)	C51 H78 O20	1010.51	13.434	Full match	No results	88268.7	106928	4.26316e+06	4.16944e+06	0.0231478	-5.43298	0.0148468	1	4.20393	down
Com_1367_pos	Hydrocortisone butyrate (JP15/USP)	C25 H36 O6	432.25	11.468	Full match	No results	236402	226764	20778.7	24389.8	10.2542	3.35814	0.014899	1	2.59869	up
Com_4316_pos	(1R,3R,4R,6R)-6-{(R)-Acetoxy[(1R,5R,8aR)-1-(3-furyl)-5-hydroxy-8a-methyl-3,6-dioxo-3,5,6,7,8,8a-hexahydro-1H-isochromen-5-yl]methyl}-3-(2-methoxy-2-oxoethyl)-2,2,4-trimethyl-5-oxocyclohexyl 2-methylbutanoate	C34 H44 O12	644.282	11.447	Full match	No results	48054.1	36387.8	8017.3	10008.9	4.6844	2.22787	0.015106	1	1.71819	up
Com_1433_pos	granulatamide A	C23 H34 N2 O	354.267	13.771	Full match	No results	40274.3	45191	377770	372349	0.113936	-3.13371	0.0152603	1	2.42371	down
Com_4292_pos	(1S,2S,15S,17S)-3,3,7,17,21-Pentamethyl-12,18,26-trioxaheptacyclo[15.11.1.0~2,15~.0~5,14~.0~6,11~.0~19,28~.0~20,25~]nonacosa-5(14),6,8,10,19(28),20,22,24-octaene-13,27-dione	C31 H30 O5	482.211	12.763	Full match	No results	5035.09	4611.18	36001.1	29271.8	0.147784	-2.75844	0.0154359	1	2.12666	down
Com_1700_pos	Dithranol	C14 H10 O3	226.062	7.73	Full match	Invalid mass	47359.5	41250.8	115611	106666	0.398648	-1.32681	0.0154486	1	1.02715	down
Com_2086_pos	Bonducellpin D	C22 H28 O7	404.182	8.644	Full match	No results	297120	350670	123944	111334	2.75329	1.46116	0.0154691	1	1.12707	up
Com_3232_pos	18c [PMID: 25901531]	C17 H20 Cl2 N6 S	410.084	8.168	Full match	No results	142575	128800	30700.3	37173.1	3.99825	1.99937	0.0155887	1	1.54901	up
Com_2629_pos	4-Hydroxy-4-isobutyl-2,2,6,6-tetramethyl-3,5-dioxocyclohexyl 6-O-(3,4,5-trihydroxybenzoyl)-beta-D-glucopyranoside	C27 H38 O13	570.232	14.136	Full match	No results	8500.41	8567.68	51216.9	56339.2	0.15869	-2.65572	0.0157823	1	2.05106	down
Com_964_pos	Monobenzone	C13 H12 O2	200.083	9.412	Full match	No results	431217	326032	78378.6	56795	5.60205	2.48595	0.0157945	1	1.92476	up
Com_685_pos	Palau'amine	C17 H22 Cl N9 O2	419.157	6.24	Full match	Invalid mass	1.18377e+06	1.05511e+06	413331	435289	2.63826	1.39959	0.0161201	1	1.08027	up
Com_3351_pos	1-(4-(tert-Butyl)phenyl)-2-(4-methoxyphenyl)-3-phenyl-4-(4-(trifluoromethyl)phenyl)-9,10-dihydrotribenzo[a,c,e][8]annulene	C50 H41 F3 O	714.311	13.766	Full match	Invalid mass	174450	152216	881308	694748	0.207268	-2.27043	0.016127	1	1.74943	down
Com_2879_pos	3,4-Dichloro-1(2H)-naphthalenone	C10 H6 Cl2 O	211.979	1.557	Full match	No results	36859	48305.5	159718	196711	0.238938	-2.06529	0.0166753	1	1.60027	down
Com_4033_pos	(3r,3as,6ar)-Hexahydrofuro[2,3-B]furan-3-Yl [(1s,2r)-1-Benzyl-2-Hydroxy-3-{isobutyl[(4-Methoxyphenyl)sulfonyl]amino}propyl]carbamate	C28 H38 N2 O8 S	562.237	11.259	Full match	No results	474936	474071	151607	160817	3.03756	1.60291	0.0167828	1	1.2393	up
Com_3294_pos	1-[2-(2,2'-Bipyridin-5-ylethynyl)phenyl]-3-phenylurea	C25 H18 N4 O	390.149	7.496	Full match	No results	289849	314680	40289.1	32365	8.32064	3.05669	0.0169692	1	2.36805	up
Com_2502_pos	5-Hydroxy-2-(4-hydroxyphenyl)-4-oxo-4H-chromen-7-yl 2-O-[(2S,3R,4S)-3,4-dihydroxy-4-({[(2E)-3-(4-hydroxy-3-methoxyphenyl)-2-propenoyl]oxy}methyl)tetrahydro-2-furanyl]-beta-D-glucopyranoside	C36 H36 O17	740.192	10.687	Full match	Invalid mass	2.24632e+06	1.87082e+06	4.96863e+06	5.73166e+06	0.384769	-1.37793	0.0169947	1	1.06684	down
Com_159_pos	Tofimilast	C18 H21 N5 S	339.152	8.285	Full match	No results	5.61989e+06	5.13095e+06	232951	173547	26.4474	4.72506	0.0175259	1	3.66255	up
Com_1621_pos	Eterobarb	C16 H20 N2 O5	320.136	6.594	Full match	No results	78924.4	95507.1	30099.2	35846.1	2.64509	1.40332	0.0176146	1	1.08372	up
Com_1084_pos	Methyl 27-acetoxy-5,9,12,18,22-pentahydroxy-29-methyl-7,20-dioxo-14-oxaheptacyclo[15.10.2.0~1,19~.0~3,16~.0~6,15~.0~8,13~.0~21,26~]nonacosa-3,5,8,15,18,21,23,25,28-nonaene-13-carboxylate	C33 H28 O12	616.16	1.038	Full match	No results	299150	219839	44118.3	59887.1	4.99002	2.31905	0.0177408	1	1.79259	up
Com_3131_pos	2-(benzothiazol-6-ylamino)-4-(indan-5-ylamino)pyrimidine	C20 H17 N5 S	359.12	8.119	Full match	No results	144708	110994	7912.47	7259.74	16.8533	4.07496	0.0177563	1	3.14046	up
Com_70_pos	Ulimorelin	C30 H39 F N4 O4	538.297	14.322	Full match	No results	13095.9	15016.5	34072.2	41129.8	0.373825	-1.41957	0.0179467	1	1.09473	down
Com_1972_pos	cilengitide	C27 H40 N8 O7	588.304	14.05	Full match	No results	7735.32	7099.2	23675.3	23235.2	0.31623	-1.66095	0.0181429	1	1.28448	down
Com_977_pos	MFCD23143975	C37 H46 S2	554.305	14.807	Full match	No results	8135.31	9871.74	49411	37014.4	0.208353	-2.2629	0.0182324	1	1.74275	down
Com_4368_pos	(10Z)-9-Hydroxy-10-[(2E,4E)-1-hydroxy-2,4-hexadien-1-ylidene]-7,9-dimethyl-3,5-diazatricyclo[5.2.2.0~2,6~]undecane-4,8,11-trione	C17 H20 N2 O5	332.136	9.203	Full match	No results	97754	86238.4	11244.3	11349.5	8.14349	3.02565	0.0184036	1	2.33614	up
Com_1054_pos	Methyl N-{[(2-methyl-2-propanyl)oxy]carbonyl}alanylglycinate	C11 H20 N2 O5	260.138	12.761	Full match	No results	7958.39	7804.5	28790.8	31744.2	0.260393	-1.94124	0.0184334	1	1.49886	down
Com_1189_pos	Lisinopril	C21 H31 N3 O5	405.225	9.119	Full match	No results	146783	187104	56266.8	45118.7	3.29324	1.71951	0.0189114	1	1.32768	up
Com_693_pos	Oxocamphor	C10 H14 O2	166.099	12.095	Full match	No results	383010	313176	133553	107672	2.88605	1.5291	0.0190082	1	1.18255	up
Com_1675_pos	Doxaprost	C21 H36 O4	352.26	14.853	Full match	No results	16134.2	11557.4	67857.2	97733.4	0.167229	-2.5801	0.0190317	1	1.99124	down
Com_56_pos	valtrate	C22 H30 O8	422.193	8.642	Full match	No results	253103	280471	95100.2	79073.3	3.06346	1.61516	0.0191072	1	1.25158	up
Com_541_pos	Plinabulin	C19 H20 N4 O2	336.159	15.253	Full match	No results	327468	258816	1.08159e+06	923096	0.292456	-1.77371	0.0191359	1	1.37498	down
Com_3964_pos	(4S)-4-Benzyl-3-{(3R)-3-[(S)-cyclohexyl(hydroxy)methyl]-3-ethyl-1-nonen-2-yl}-1,3-oxazolidin-2-one	C28 H43 N O3	441.323	12.8	Full match	Invalid mass	367495	350692	95108.1	108924	3.51998	1.81557	0.0196479	1	1.40548	up
Com_1784_pos	Diethyl 5-[(trimethylsilyl)ethynyl]isophthalate	C17 H22 O4 Si	318.128	6.308	Full match	No results	115639	136583	22291.7	29526.4	4.86745	2.28317	0.019704	1	1.77167	up
Com_2944_pos	2-Methyl-2-propanyl 3-[2-amino-3-{3-[(2-methyl-2-propanyl)oxy]-3-oxopropoxy}-2-({3-[(2-methyl-2-propanyl)oxy]-3-oxopropoxy}methyl)propoxy]propanoate	C25 H47 N O9	505.323	13.779	Full match	Invalid mass	728130	863368	1.12717e+07	1.14107e+07	0.0701643	-3.83312	0.0197539	1	2.96645	down
Com_4021_pos	(3S,4R,5S)-4-Hydroxy-5-methoxy-4-[(2S,3R)-2-methyl-3-(3-methyl-2-buten-1-yl)-2-oxiranyl]-1-oxaspiro[2.5]octan-6-one	C16 H24 O5	296.161	9.147	Full match	Invalid mass	76275.7	96487.5	308941	263330	0.301891	-1.7279	0.0198023	1	1.33983	down
Com_14_pos	xylomexicanin C	C31 H36 O10	568.232	13.757	Full match	No results	5733.57	5292.78	39383.4	49555.7	0.123976	-3.01186	0.0200835	1	2.32098	down
Com_3814_pos	[(1S,4S,5S,6R,9S,10R,12R,14R)-4-(Benzoyloxy)-5,6-dihydroxy-3,11,11,14-tetramethyl-15-oxotetracyclo[7.5.1.0~1,5~.0~10,12~]pentadeca-2,7-dien-7-yl]methyl benzoate	C34 H36 O7	556.248	9.495	Full match	No results	319208	282048	122967	101688	2.67634	1.42026	0.0201534	1	1.10051	up
Com_1083_pos	Methyl 3-(isobutyryloxy)-2-{[(2-pyridinylcarbonyl)amino]methyl}benzoate	C19 H20 N2 O5	356.136	8.95	Full match	Invalid mass	422675	286816	54150.8	34813.2	7.97504	2.99549	0.0202318	1	2.32116	up
Com_4122_pos	(2Z,4E)-5-[1-Hydroxy-2,6,6-trimethyl-4-oxo-3-(propylsulfanyl)-2-cyclohexen-1-yl]-3-methyl-2,4-pentadienoic acid	C18 H26 O4 S	338.154	15.252	Full match	Invalid mass	108233	104206	285358	256318	0.392188	-1.35038	0.0207739	1	1.04225	down
Com_814_pos	namalide	C31 H41 N5 O6	579.305	14.015	Full match	No results	84538.7	80280.8	301849	351639	0.252215	-1.98727	0.0208188	1	1.53297	down
Com_3320_pos	1,3-Dimethyl-5-(4-phenyl-2-butanyl)benzene	C18 H22	238.171	11.937	Full match	No results	125689	99423.5	33785.9	41725.9	2.98116	1.57587	0.0208511	1	1.21687	up
Com_2095_pos	Bis(glutathionyl)spermine disulfide	C30 H54 N10 O10 S2	778.343	9.553	Full match	Invalid mass	6978.48	6963.4	18878.2	20251.7	0.356298	-1.48884	0.0215465	1	1.1498	down
Com_4030_pos	(3R,7R,9R)-11-Benzoyl-3-(2-hydroperoxy-2-propanyl)-6,6,10,10-tetramethyl-13-(3-methyl-2-buten-1-yl)-4,5-dioxatetracyclo[9.3.1.1~9,13~.0~1,7~]hexadecane-12,14,15-trione	C33 H42 O8	566.285	13.433	Full match	No results	16989.4	24055.9	233347	199816	0.094757	-3.39962	0.0218497	1	2.64106	down
Com_883_pos	N-[1-(Dihydroxyboryl)-3-(methylsulfanyl)propyl]-N~2~-(4-pyrimidinylcarbonyl)lysinamide	C15 H26 B N5 O4 S	383.178	9.16	Full match	No results	152912	102953	18131.7	14263.6	7.89821	2.98153	0.0219253	1	2.29059	up
Com_797_pos	Naronapride	C27 H41 Cl N4 O5	536.275	13.781	Full match	No results	55615.7	54620.7	782483	648297	0.0770463	-3.69813	0.0221935	1	2.85323	down
Com_1999_pos	CHAPS	C32 H58 N2 O7 S	614.398	15.252	Full match	No results	22005.7	16808.6	142529	96850.6	0.162145	-2.62464	0.0224956	1	2.01785	down
Com_742_pos	NPPB	C16 H16 N2 O4	300.11	9.21	Full match	No results	306208	255075	63870.2	59991.7	4.53152	2.18	0.0228883	1	1.68072	up
Com_2459_pos	6,8-Diprenylnaringenin	C25 H28 O5	408.195	14.705	Full match	No results	26440	16619.5	197684	140631	0.127277	-2.97396	0.0235361	1	2.31205	down
Com_1088_pos	Methyl 2-[(E)-2-(2-methylphenyl)vinyl]-2-[(trifluoromethyl)sulfanyl]-4-pentenoate	C16 H17 F3 O2 S	330.092	6.61	Full match	Invalid mass	482977	565718	120459	115410	4.44608	2.15254	0.0237252	1	1.66033	up
Com_2146_pos	Benzil	C14 H10 O2	210.067	7.716	Full match	No results	103045	88870	26593.5	27864.8	3.52407	1.81724	0.023818	1	1.40178	up
Com_896_pos	N'-[(1E)-1-(2-Furyl)ethylidene]-2-(3-methylphenoxy)acetohydrazide	C15 H16 N2 O3	272.115	9.209	Full match	No results	68975.9	55712.7	19406.7	17411.8	3.38657	1.75983	0.0238499	1	1.35537	up
Com_2833_pos	3-[(3S,4S,21R)-21-(Ethoxycarbonyl)-14-ethyl-13-formyl-4,8,18-trimethyl-20-oxo-9-vinyl-3-phorbinyl]propanoic acid	C36 H36 N4 O6	620.266	9.773	Full match	No results	192641	248071	77887.2	59827.1	3.20019	1.67816	0.0238747	1	1.29799	up
Com_3915_pos	(6R)-6-Hydroxy-3-(2-hydroxyethyl)-2,4,4-trimethyl-2-cyclohexen-1-one	C11 H18 O3	198.125	12.097	Full match	No results	176623	149744	61346.3	48241.3	2.97813	1.57441	0.0239092	1	1.22098	up
Com_360_pos	Saponarin	C27 H30 O15	594.159	11.06	Full match	No results	99823.3	101472	13235.9	11171	8.24748	3.04395	0.0242482	1	2.35638	up
Com_2766_pos	3-Methyl-2-butenyl caffeate	C14 H16 O4	248.104	9.426	Full match	No results	244886	280250	105679	85137.7	2.75204	1.4605	0.0249713	1	1.13281	up
Com_2826_pos	3-[3-(4-Fluorophenyl)propyl]-1,1,1,3,5,5,5-heptamethyltrisiloxane	C16 H31 F O2 Si3	358.161	7.822	Full match	No results	91431.4	70779.3	22739	26781	3.27566	1.71178	0.0250916	1	1.31789	up
Com_2244_pos	anacardic acid	C22 H36 O3	348.265	14.991	Full match	No results	551782	810833	4.51439e+06	3.54823e+06	0.169004	-2.56487	0.0253673	1	1.99521	down
Com_2460_pos	6,8-Dimethoxy-3-(2'-oxo-propyl)-coumarin	C14 H14 O5	262.083	9.697	Full match	No results	221061	178257	74162.9	65398	2.86125	1.51664	0.0254369	1	1.16791	up
Com_4287_pos	(1S,2S,3S,4S,5S,6S,7R,8R,9R,10R,12R)-6,10-Bis(hydroxymethyl)-2,3,4,8,10-pentamethyl-11-oxatricyclo[7.2.1.0~1,6~]dodecane-2,5,7,12-tetrol	C18 H32 O7	360.213	13.545	Full match	No results	1.02541e+06	796467	270807	346616	2.95077	1.56109	0.0256679	1	1.20658	up
Com_1116_pos	Menogaril	C28 H31 N O10	541.196	11.244	Full match	No results	3351.47	3671.71	10473.1	10401.8	0.336441	-1.57157	0.0258225	1	1.2152	down
Com_58_pos	valganciclovir	C14 H22 N6 O5	354.164	9.145	Full match	No results	3.15803e+06	3.25543e+06	1.09932e+07	9.66878e+06	0.310399	-1.6878	0.0267263	1	1.30231	down
Com_602_pos	Phenylacetylene	C8 H6	102.047	11.348	Full match	No results	107130	133525	44981.3	39585.1	2.84576	1.50881	0.0268326	1	1.1617	up
Com_2369_pos	9364	C34 H31 F3 N2 O3	572.227	14.021	Full match	No results	166151	128741	370463	471182	0.350376	-1.51302	0.0269932	1	1.1706	down
Com_1647_pos	Elacytarabine	C27 H45 N3 O6	507.331	14.339	Full match	No results	42031.3	55290.5	177580	255378	0.224783	-2.15339	0.0271269	1	1.65635	down
Com_669_pos	p-Bromoacetylbiphenyl	C14 H11 Br O	273.999	1.547	Full match	No results	20110.1	24804.4	146193	153269	0.149984	-2.73712	0.0274876	1	2.1212	down
Com_2815_pos	3405	C26 H26 N2 O6 S	494.153	11.802	Full match	No results	236054	315324	91609.1	67473.5	3.46598	1.79327	0.0276573	1	1.38758	up
Com_3051_pos	2-[3-(1,3-Dioxo-1,3-dihydro-2H-isoindol-2-yl)-4-oxo-5-azabicyclo[9.2.2]pentadeca-1(13),11,14-trien-10-yl]-N-(8-quinolinyl)acetamide	C33 H30 N4 O4	546.227	12.07	Full match	No results	121790	71658.8	7287.32	12778.7	9.64064	3.26913	0.0279605	1	2.53222	up
Com_4265_pos	(1S,4S,8R,11R)-1-Benzoyl-4-(2-hydroxy-2-propanyl)-10,10-dimethyl-8,11-bis(3-methyl-2-buten-1-yl)-3-oxatricyclo[6.5.1.0~2,6~]tetradec-2(6)-ene-7,14-dione	C35 H46 O5	546.337	14.61	Full match	No results	4526.57	6261.65	24381.9	19913.6	0.243551	-2.0377	0.0280765	1	1.58391	down
Com_493_pos	proxymetacaine	C16 H26 N2 O3	294.193	10.722	Full match	Invalid mass	818874	870591	9.73883e+06	7.45901e+06	0.098237	-3.34759	0.0286206	1	2.57794	down
Com_552_pos	Pimobendan	C19 H18 N4 O2	334.143	14.88	Full match	No results	257199	209777	1.38026e+06	1.31708e+06	0.173124	-2.53012	0.0287514	1	1.96083	down
Com_732_pos	nystatin	C47 H75 N O17	925.5	13.087	Full match	No results	8.60966e+06	7.87667e+06	3.12753e+06	3.12849e+06	2.63527	1.39795	0.0292371	1	1.07932	up
Com_1841_pos	Decylubiquinone	C19 H30 O4	322.214	13.717	Full match	No results	13380.4	10332.2	41555.2	35986.1	0.305807	-1.70931	0.0293472	1	1.32736	down
Com_4326_pos	(1R,2S,4R,6R,10S)-2-Hydroxy-4,12,12-trimethyl-5-oxatricyclo[8.2.0.0~4,6~]dodecan-9-one	C14 H22 O3	238.156	12.761	Full match	No results	30850.7	31699.4	94751	108216	0.308179	-1.69816	0.0294705	1	1.31003	down
Com_3226_pos	19-Nortestosterone	C18 H26 O2	274.192	13.142	Full match	Full match	138445	203069	681511	1.0287e+06	0.199692	-2.32415	0.0295845	1	1.79305	down
Com_1550_pos	Flecainide	C17 H20 F6 N2 O3	414.139	8.397	Full match	No results	58225.5	90420	14441.3	10662.1	5.92133	2.56592	0.0297073	1	1.96933	up
Com_4095_pos	(3beta,16beta,21beta)-3,16,23,28-Tetrahydroxyolean-12-en-21-yl benzoate	C37 H54 O6	594.393	14.881	Full match	No results	75839.3	54499.4	621154	555858	0.110737	-3.17479	0.0300725	1	2.46701	down
Com_1793_pos	Diclofenac	C14 H11 Cl2 N O2	295.016	1.52	Full match	No results	256248	275711	61836.7	76180.1	3.85431	1.94647	0.0301025	1	1.50967	up
Com_721_pos	octinoxate	C18 H26 O3	290.187	13.395	Full match	No results	6139.08	8494.45	24874.9	36383.2	0.238883	-2.06562	0.0310048	1	1.59083	down
Com_1575_pos	FARNESYL ACETONE	C18 H30 O	262.229	14.317	Full match	Invalid mass	2.26334e+06	1.89837e+06	9.7287e+06	9.41624e+06	0.217379	-2.20172	0.031023	1	1.70571	down
Com_3310_pos	1,5-Decadiyn-1-ylbenzene	C16 H18	210.14	11.463	Full match	No results	282247	374256	52907.5	58508.9	5.89233	2.55884	0.0310617	1	1.9679	up
Com_1175_pos	Loperamide	C29 H33 Cl N2 O2	476.222	10.856	Full match	Invalid mass	394819	676656	71647.5	39132.7	9.67208	3.27383	0.0310734	1	2.54108	up
Com_3052_pos	2-[2-(Benzyl{2-[(triisopropylsilyl)oxy]ethyl}amino)-2-oxoethyl]-4-pentenoic acid	C25 H41 N O4 Si	447.282	10.372	Full match	No results	501513	532944	124365	151067	3.75576	1.9091	0.0311452	1	1.48023	up
Com_4102_pos	(3beta,15beta,22E)-3-Hydroxy-16-oxoergosta-5,22-dien-15-yl beta-D-xylopyranoside	C33 H52 O7	560.369	11.171	Full match	No results	119496	153700	37026.3	50289.8	3.12883	1.64562	0.0312017	1	1.27602	up
Com_1136_pos	Mascaroside	C26 H36 O11	524.228	13.429	Full match	No results	571632	634567	1.58116e+06	1.55749e+06	0.384306	-1.37967	0.0313188	1	1.0678	down
Com_4124_pos	(2Z,4E)-5-[(3S,8S)-3-({6-O-[(2R,3R,4R)-3,4-Dihydroxy-4-(hydroxymethyl)tetrahydro-2-furanyl]-D-glucopyranosyl}oxy)-8-hydroxy-1,5-dimethyl-6-oxabicyclo[3.2.1]oct-8-yl]-3-methyl-2,4-pentadienoic acid	C26 H40 O14	576.242	11.481	Full match	No results	118080	97023	24176.4	25470.1	4.33268	2.11526	0.0314203	1	1.62988	up
Com_1467_pos	Glucozaluzanin C	C21 H28 O8	408.178	6.022	Full match	No results	385968	489560	138770	98774.5	3.68574	1.88195	0.0314545	1	1.46291	up
Com_648_pos	Pefloxacin	C17 H20 F N3 O3	333.15	15.26	Full match	No results	15919.8	15680.1	50142.8	44571.6	0.333633	-1.58366	0.0314897	1	1.22203	down
Com_2587_pos	4-tert-Octylphenol monoethoxylate	C16 H26 O2	250.192	14.288	Full match	No results	23783.2	19063.1	118237	81869	0.214118	-2.22352	0.0315871	1	1.70655	down
Com_3249_pos	15-Fluoro-5,6-dihydroxy-9-oxa-11-azapentacyclo[8.7.4.0~1,10~.0~2,7~.0~12,17~]henicosa-2,4,6,12,14,16-hexaen-8-one	C19 H16 F N O4	341.108	5.239	Full match	No results	589843	465508	170077	121371	3.62107	1.85642	0.0317165	1	1.44269	up
Com_2249_pos	Amphibine B	C39 H47 N5 O5	665.36	13.167	Full match	Invalid mass	55962	33500.8	847417	688377	0.0582518	-4.10155	0.0317303	1	3.20009	down
Com_80_pos	U-50488	C19 H26 Cl2 N2 O	368.143	9.215	Full match	No results	90966	124326	297496	383655	0.316071	-1.66168	0.0318232	1	1.28878	down
Com_1905_pos	Cumene	C9 H12	120.093	13.784	Full match	No results	286956	252886	942531	939223	0.286882	-1.80147	0.0320137	1	1.39445	down
Com_1089_pos	Methyl 2-[(3E)-6-amino-3-{[4-azido-2-hydroxy-3-(~125~I)iodobenzoyl]imino}-3H-xanthen-9-yl]benzoate	C28 H18 [125]I N5 O5	629.036	7.731	Full match	No results	8965.02	8940.69	26221.7	23629.6	0.359183	-1.47721	0.0322617	1	1.14009	down
Com_678_pos	Paradol	C17 H26 O3	278.187	14.007	Full match	Invalid mass	20682.5	29795.2	163877	190838	0.142305	-2.81294	0.0324275	1	2.18926	down
Com_3307_pos	1,5-Diphenylpentane	C17 H20	224.156	11.47	Full match	No results	85510	118648	9945.61	10914.7	9.78688	3.29085	0.0327265	1	2.52952	up
Com_4139_pos	(2S,3S)-2-hydroxytridecane-1,2,3-tricarboxylic acid	C16 H28 O7	332.182	9.145	Full match	No results	3.50343e+06	3.58063e+06	1.22852e+07	1.07169e+07	0.307975	-1.69912	0.0327298	1	1.31069	down
Com_2426_pos	7a-Hydroxy-cholestene-3-one	C27 H44 O2	400.333	11.723	Full match	No results	3.09654e+06	3.40611e+06	1.29569e+06	1.29365e+06	2.51132	1.32844	0.0329048	1	1.0254	up
Com_4220_pos	(2E,4R,5R,6E,8E,11E)-13-(4-Hydroxy-6-methoxy-3-methyl-2-pyridinyl)-3,5,7,11-tetramethyl-2,6,8,11-tridecatetraen-4-yl alpha-D-glucopyranoside	C30 H45 N O8	547.314	13.428	Full match	No results	40788.7	37422	241063	322688	0.138733	-2.84962	0.03291	1	2.19154	down
Com_566_pos	phosphonoacetaldehyde	C2 H5 O4 P	123.992	13.934	Full match	No results	198644	174284	605726	612322	0.306169	-1.7076	0.033928	1	1.32206	down
Com_4441_pos	(-)-N-methylwelwitindolinone	C22 H21 Cl N2 O2 S	412.102	9.219	Full match	No results	27839.3	32217.6	7854.31	7936.79	3.80321	1.92722	0.0339737	1	1.48634	up
Com_530_pos	Pregnane-3,20-dione	C21 H32 O2	316.239	14.017	Full match	No results	54553	54854.2	249301	296210	0.200559	-2.3179	0.0340309	1	1.78721	down
Com_2624_pos	4-Hydroxy-6-[(1S,2S,3R,4S)-3-{3-[(1S,6R)-3-hydroxy-6-isopropyl-2-cyclohexen-1-yl]-4-methyl-2-oxo-2H-pyran-6-yl}-2,4-diphenylcyclobutyl]-3-[(1S,6R)-6-isopropyl-3-methyl-2-cyclohexen-1-yl]-2H-pyran-2-one	C46 H52 O6	700.377	14.412	Full match	No results	41074.4	28515.9	155959	123593	0.248934	-2.00616	0.0341632	1	1.56135	down
Com_1131_pos	Meclorisone dibutyrate	C30 H40 Cl2 O6	566.223	13.43	Full match	No results	66253.3	65597	177058	159286	0.39201	-1.35104	0.0344573	1	1.04263	down
Com_2027_pos	carolacton	C25 H40 O8	468.271	13.166	Full match	No results	9953.28	6544.02	145742	130022	0.059824	-4.06313	0.0345155	1	3.1625	down
Com_3160_pos	2-((2E)-3,7-Dimethyl-2,6-octadienyl)-5,6-dimethoxy-3-methyl-1,4-benzenediol	C19 H28 O4	320.198	11.852	Full match	No results	11843.7	13503.5	119282	82977	0.12532	-2.99631	0.0345987	1	2.30008	down
Com_629_pos	P-Gal	C12 H16 O6	256.094	13.084	Full match	No results	117451	139667	49435.6	46438.3	2.68184	1.42322	0.0346853	1	1.09632	up
Com_1411_pos	hainangranatumin B	C32 H40 O10	584.262	15.891	Full match	No results	23222.8	19839.6	3967.15	5527.94	4.53523	2.18118	0.0352011	1	1.69755	up
Com_923_pos	N-(3-Azidopropyl)-4-(2,6-di-tert-butyl-4-(6-(4-methylpiperazin-1-yl)-1H,3'H-[2,5'-bibenzo[d]imidazol]-2'-yl)phenoxy)butanamide-fluorescein conjugate	C65 H69 N11 O5	1083.55	14.023	Full match	No results	34936.8	47635.5	625684	612219	0.0667033	-3.9061	0.0353976	1	3.0322	down
Com_1068_pos	Methyl acetyl ricinoleate	C21 H38 O4	354.276	14.683	Full match	Partial match	7.37748e+06	5.77758e+06	2.04767e+07	1.81553e+07	0.340522	-1.55418	0.035607	1	1.20741	down
Com_2440_pos	6-Methoxy-3-(6-methoxy-1,3-benzodioxol-5-yl)-4-oxo-3,4-dihydro-2H-chromen-7-yl 6-O-(3,4-dihydroxy-4-methoxytetrahydro-2-furanyl)hexopyranoside	C29 H34 O16	638.187	6.628	Full match	No results	819336	701916	281236	294440	2.64255	1.40193	0.0357462	1	1.08054	up
Com_1814_pos	Demethylalangiside	C24 H29 N O10	491.178	8.314	Full match	No results	36513.9	45095.8	8860.53	12581.2	3.80611	1.92832	0.0359426	1	1.50112	up
Com_2838_pos	3-[(2E)-3,7-Dimethyl-2,6-octadien-1-yl]-2,4,4',5,5'-pentahydroxy-2',7-dimethyl-7'-[(3-methyl-2-buten-1-yl)oxy]-9,9'-bianthracene-10,10'(9H,9'H)-dione	C45 H46 O8	714.321	13.769	Full match	No results	25340.2	32069.3	300921	185950	0.117915	-3.08418	0.0362368	1	2.35988	down
Com_408_pos	Rehmaionoside C	C19 H32 O8	388.208	9.421	Full match	No results	917971	891942	253073	296500	3.2933	1.71954	0.036342	1	1.3324	up
Com_688_pos	oxymesterone	C20 H30 O3	318.218	10.823	Full match	No results	459600	432544	83821.1	64591.8	6.01123	2.58766	0.0364984	1	2.00875	up
Com_1077_pos	methyl 3-hydroxy-8-methyl-8-azabicyclo[3.2.1]octane-4-carboxylate	C10 H17 N O3	199.12	7.236	Full match	No results	66012.2	97483.2	633923	543722	0.138833	-2.84858	0.0367175	1	2.21964	down
Com_4329_pos	(1R,2R,6R,7R,8R,9R,12S,13S)-13-Hydroxy-6-isopropyl-3,9,13-trimethyl-15-oxatricyclo[6.6.1.0~2,7~]pentadec-3-ene-9,12-diyl diacetate	C24 H38 O6	422.265	13.77	Full match	No results	18176.9	19508.7	120770	92421.8	0.176768	-2.50007	0.0370682	1	1.92308	down
Com_2790_pos	3-Bromo-2-(5-{2-[2-(methoxymethoxy)ethyl]-1,6-dimethyl-3-[(triethylsilyl)oxy]-2-cyclohexen-1-yl}-2-methyl-2-penten-3-yl)-9-(methoxymethyl)-9H-carbazole	C38 H56 Br N O4 Si	697.319	9.796	Full match	No results	48924.5	77028.9	248666	394736	0.195762	-2.35283	0.0373125	1	1.81732	down
Com_1773_pos	Diflucortolone valerate	C27 H36 F2 O5	478.253	13.577	Full match	No results	17836	28163.9	208826	249027	0.100469	-3.31518	0.0376917	1	2.58672	down
Com_2293_pos	Allyl 3-{[(9H-fluoren-9-ylmethoxy)carbonyl]amino}-2-({[(2-methyl-2-propanyl)oxy]carbonyl}amino)butanoate	C27 H32 N2 O6	480.224	13.935	Full match	No results	384207	312428	1.18143e+06	1.10685e+06	0.304436	-1.71579	0.0377509	1	1.33137	down
Com_1193_pos	L-Histidine	C6 H9 N3 O2	155.069	0.976	Full match	Full match	614287	908557	74893	84877.7	9.53144	3.25269	0.0378245	1	2.49475	up
Com_1328_pos	Imidacloprid	C9 H10 Cl N5 O2	255.051	8.182	Full match	No results	251670	313898	66821.7	70625.3	4.11481	2.04082	0.0385784	1	1.57085	up
Com_3267_pos	12-[(2E)-3,7-Dimethyl-2,6-octadien-1-yl]-5,8-dihydroxy-2,2-dimethyl-2H,6H-pyrano[3,2-b]xanthen-6-one	C28 H30 O5	446.211	11.146	Full match	No results	6.57659e+06	7.9042e+06	1.46565e+06	976832	5.92872	2.56772	0.0387982	1	2.0027	up
Com_4057_pos	(3beta,6alpha,8xi,9xi,14xi,16xi,17xi,22xi,23S,25R)-23-Hydroxy-6-(alpha-L-talopyranosyloxy)spirostan-3-yl beta-D-altropyranoside	C39 H64 O15	772.421	11.783	Full match	No results	156773	238365	49809.1	30849.5	4.8989	2.29246	0.0389149	1	1.77972	up
Com_2225_pos	Angoluvarin	C30 H28 O6	484.189	0.552	Full match	No results	3891.13	3060.76	26659.1	16845.4	0.159797	-2.64569	0.039482	1	2.02304	down
Com_3978_pos	(4E)-N-[(5E)-1-(D-erythro-Hexopyranosyloxy)-3-hydroxy-5-undecen-2-yl]-2-hydroxy-2-methyl-4-decenamide	C28 H51 N O9	545.354	13.427	Full match	No results	67479	82322.4	482506	321501	0.186319	-2.42416	0.0399796	1	1.85669	down
Com_857_pos	N-{6-[5-(Butylsulfamoyl)-3-pyridinyl][1,2,4]triazolo[1,5-a]pyridin-2-yl}acetamide	C17 H20 N6 O3 S	388.133	9.161	Full match	No results	231164	233819	22963.2	16792.2	11.6961	3.54795	0.0400085	1	2.75554	up
Com_4129_pos	(2S,4S)-4-hydroxy-2,3,4,5-tetrahydrodipicolinic acid	C7 H9 N O5	187.047	1.503	Full match	Invalid mass	1.01894e+07	1.39721e+07	2.54392e+06	3.83009e+06	3.79063	1.92244	0.0400432	1	1.49511	up
Com_4467_pos	(-)-Andrographolide	C20 H30 O5	350.208	12.944	Full match	No results	11324.7	10634.3	33110.3	27388.3	0.362967	-1.46209	0.0401746	1	1.12551	down
Com_2903_pos	3-(2,6-Dibutyl-3-fluoro-4-methylbenzyl)-1-benzofuran	C24 H29 F O	352.221	14.394	Full match	Invalid mass	19210.6	22264	59363.6	58158.1	0.352911	-1.50263	0.0412442	1	1.16433	down
Com_1311_pos	Indole-3-pyrubate	C11 H9 N O3	203.058	8.947	Full match	No results	119664	133712	23438.1	16496.1	6.34484	2.66558	0.0417357	1	2.07551	up
Com_4246_pos	(25S)-5beta-spirostan-3beta-yl beta-D-glucoside	C33 H54 O8	578.38	11.468	Full match	No results	2.12998e+06	2.02067e+06	124705	81330.6	20.1452	4.33237	0.0420012	1	3.37308	up
Com_4034_pos	(3R,3aS,10S,10aS,19cS)-3,6,10,13,15-Pentahydroxy-8-methyl-3,3a,11,19c-tetrahydrobenzo[e]naphtho[2',3':5,6]fluoreno[1,9a-b]oxepine-5,14,19(10H)-trione	C30 H22 O9	526.128	6.326	Full match	No results	87554.1	74548.7	28027.3	20402.8	3.34715	1.74293	0.042605	1	1.35738	up
Com_2431_pos	7-{[Dimethyl(2-methyl-2-propanyl)silyl]oxy}-1,9-dihydroxy-10-methoxy-5-[(4-methoxybenzyl)oxy]-3-methyl-8-oxo-5,6,7,8-tetrahydro-2-anthracenecarbaldehyde	C31 H38 O8 Si	566.236	14.014	Full match	No results	445071	425125	1.39408e+06	1.15862e+06	0.340892	-1.55261	0.0431507	1	1.19551	down
Com_234_pos	terameprocol	C22 H30 O4	358.213	13.424	Full match	No results	31788.2	45517.7	187013	160118	0.2227	-2.16683	0.0432776	1	1.68953	down
Com_2216_pos	Arachidonoyl amide	C20 H33 N O	303.255	13.932	Partial match	Full match	54190.6	66679.6	205403	214956	0.287541	-1.79816	0.0434285	1	1.39545	down
Com_717_pos	Officinalisnin I	C45 H76 O19	920.494	10.898	Full match	No results	527897	456726	100035	140159	4.09927	2.03537	0.0435937	1	1.58627	up
Com_2896_pos	3-(4-Hydroxybenzyl)-6-isobutyl-2,5-piperazinedione	C15 H20 N2 O3	276.147	8.569	Full match	Invalid mass	1.20377e+06	1.64028e+06	1.09608e+07	1.04394e+07	0.132898	-2.9116	0.0436134	1	2.26335	down
Com_3023_pos	26781	C12 H14 N2 O3	234.1	1.72	Full match	No results	207443	149342	68521	54778.3	2.89365	1.53289	0.0437888	1	1.1767	up
Com_1949_pos	Clotrimazole	C22 H17 Cl N2	344.107	8.002	Full match	No results	416945	298999	72085.6	81656.1	4.6568	2.21934	0.0438549	1	1.70235	up
Com_3349_pos	1-(4-Chlorophenyl)-4,8-dimesityl-6,6-dimethyl-4,8-diazaspiro[2.5]octane-5,7-dione	C32 H35 Cl N2 O2	514.241	13.567	Full match	No results	6903.32	6412.5	96042	64662.9	0.0828588	-3.5932	0.0440833	1	2.75603	down
Com_856_pos	N-{6-[5-(Phenylsulfamoyl)-3-pyridinyl][1,2,4]triazolo[1,5-a]pyridin-2-yl}acetamide	C19 H16 N6 O3 S	408.102	7.706	Full match	No results	1.62931e+07	1.32533e+07	4.13859e+06	4.32236e+06	3.49208	1.80409	0.0440972	1	1.38874	up
Com_4308_pos	(1R,9R,10R,11R,13S,14S,17R,25R,26R,27R,28E,30S,33S,35R,37E,38R)-28,37-Diethylidene-35,38-dihydroxy-14,30-dimethyl-8,24-diaza-14,30-diazoniadodecacyclo[25.5.2.2~11,14~.1~1,8~.1~10,17~.0~2,7~.0~9,25~.0~13,17~.0~18,23~.0~24,35~.0~26,38~.0~30,33~]octatriaconta-2,4,6,18,20,22-hexaene	C40 H48 N4 O2	616.376	14.88	Full match	No results	6054.12	6115.47	113991	77815.7	0.0634473	-3.9783	0.0441514	1	3.05439	down
Com_2200_pos	Asparagine	C4 H8 N2 O3	132.053	0.981	Full match	Full match	4.02355e+06	6.53772e+06	736894	1.26138e+06	5.28521	2.40196	0.0447356	1	1.86362	up
Com_2098_pos	Bis(8-methyl-8-azabicyclo[3.2.1]oct-3-yl) (1S,4S)-1-phenyl-1,2,3,4-tetrahydro-1,4-naphthalenedicarboxylate	C34 H42 N2 O4	542.316	13.927	Full match	No results	7954.91	10073.9	47641.5	47814.5	0.18887	-2.40453	0.0447936	1	1.86608	down
Com_3885_pos	(9Z,11E,13S,15Z)-13-Hydroperoxy-9,11,15-octadecatrienoic acid	C18 H30 O4	310.213	13.722	Full match	No results	16577.6	25032.7	156673	88904.2	0.169439	-2.56117	0.0450018	1	1.95988	down
Com_2823_pos	3-{[(E)-(8-Quinolinylmethylene)amino]oxy}butyl 4-(trifluoromethyl)benzoate	C22 H19 F3 N2 O3	416.135	9.141	Full match	No results	80152.9	59013.9	351150	224656	0.241691	-2.04877	0.0450687	1	1.56887	down
Com_3162_pos	1-tert-Butyl 3-ethyl 1,4-diazepane-1,3-dicarboxylate	C13 H24 N2 O4	272.174	14.293	Full match	No results	27623.8	17729.7	115293	89751.1	0.221189	-2.17665	0.0452671	1	1.70063	down
Com_3229_pos	19-Hydroxy-8-O-methyltetrangulol	C20 H14 O5	334.083	8.464	Full match	No results	124948	90509.8	45760.1	35053.1	2.66611	1.41474	0.0458822	1	1.08882	up
Com_3130_pos	2-(Benzyloxy)-5-fluoro-2'-methoxy-1,1'-binaphthalene	C28 H21 F O2	408.154	9.55	Full match	No results	86978.4	84988.7	251766	302017	0.310532	-1.68719	0.0463561	1	1.2994	down
Com_1450_pos	glyceraldehyde 3-phosphate	C3 H5 O6 P	167.982	1.073	Not the top hit	No results	356387	413278	149559	152737	2.54606	1.34827	0.046435	1	1.039	up
Com_2371_pos	9-{2-Deoxy-5-O-[(phosphonatooxy)phosphinato]pentofuranosyl}-9H-purin-6-amine	C10 H12 N5 O9 P2	408.011	1.282	Full match	No results	257144	169298	861733	638525	0.284246	-1.81479	0.0469716	1	1.41422	down
Com_846_pos	N~2~,N~6~-Bis{[(2-methyl-2-propanyl)oxy]carbonyl}lysine	C16 H30 N2 O6	346.211	14.014	Full match	No results	14138.5	22049.8	109111	89601.8	0.182113	-2.45709	0.0474564	1	1.92137	down
Com_2778_pos	3-Methoxybenzaldehyde	C8 H8 O2	136.052	7.367	Not the top hit	Full match	1.3074e+06	1.15606e+06	475170	358441	2.95517	1.56324	0.048182	1	1.21706	up
Com_1109_pos	Methyl (13alpha,17alpha,23R,24E)-9,23-dihydroxy-4,4,17-trimethyl-3,15-dioxocholesta-8(14),24-dien-26-oate	C31 H46 O6	514.327	13.992	Full match	Invalid mass	41477.2	52939.3	121872	176729	0.316197	-1.66111	0.0482341	1	1.27289	down
Com_2408_pos	7-Hydroxy-9-methoxy-6-(1,3,4-trihydroxy-2-butanyl)-1,2-dihydrocyclopenta[c]chromene-3,4-dione	C17 H18 O8	350.099	7.705	Full match	Invalid mass	1.06809e+06	854180	225189	228775	4.2344	2.08216	0.048371	1	1.60238	up
Com_1825_pos	Dehydrojuvabione	C16 H24 O3	264.171	14.008	Full match	No results	36881.9	26489.3	195476	181587	0.168065	-2.57291	0.0484708	1	2.00287	down
Com_3108_pos	2,3-Bis(octanoyloxy)propanimidic acid	C19 H35 N O5	357.25	13.357	Full match	No results	14602.3	23723.3	405973	389499	0.0481797	-4.37543	0.0488356	1	3.41401	down
Com_2705_pos	4,6-Bis[(2E)-3,7-dimethyl-2,6-octadien-1-yl]-5-(6-hydroxy-1-benzofuran-2-yl)-1,3-benzenediol	C34 H42 O4	514.31	14.54	Full match	No results	587939	609465	6.50146e+06	4.53064e+06	0.108538	-3.20372	0.0499537	1	2.45828	down

## Sheet: KEGG annotation for H6h vs HC
ID	Name_ID	Kegg_ID		Kegg_name	formula	Kegg_map
Com_295_neg	Probucol	cpd:C07373		Probucol	C31H48O2S2	-
Com_1115_neg	bispyribac	cpd:C10915		Bispyribac	C19H18N4O8	-
Com_1210_neg	Aralionine A	cpd:C09999		Aralionine A	C34H38N4O5	-
Com_649_neg	LTF4	cpd:C06462		Leukotriene F4; LTF4	C28H44N2O8S	map00590 Arachidonic acid metabolism;map01100 Metabolic pathways
Com_942_neg	Diethylpyrocarbonate	cpd:C11592		Diethyl pyrocarbonate	C6H10O5	-
Com_133_neg	Stevioside	cpd:C09189	Terpenoids	Stevioside	C38H60O18	map01062 Biosynthesis of terpenoids and steroids;map01110 Biosynthesis of secondary metabolites
Com_256_neg	Quercetin 3-O-[beta-D-xylosyl-(1->2)-beta-D-glucoside]	cpd:C12637		Quercetin 3-O-[beta-D-xylosyl-(1->2)-beta-D-glucoside]	C26H28O16	map00944 Flavone and flavonol biosynthesis
Com_1173_neg	azimsulfuron	cpd:C18438		Azimsulfuron	C13H16N10O5S	-
Com_1019_neg	Convallatoxin	cpd:C08858	Terpenoids	Convallatoxin; Strophanthidin 3-O-alpha-L-rhamnoside	C29H42O10	-
Com_546_neg	Mupirocin	cpd:C11758		Mupirocin	C26H44O9	-
Com_534_pos	Pumiliotoxin 251D	cpd:C20031		Pumiliotoxin 251D; PTX 251D	C16H29NO	-
Com_1019_pos	Mucronine B	cpd:C10010		Mucronine B	C28H36N4O4	-
Com_575_pos	Prenyl caffeate	cpd:C10487		Prenyl caffeate	C14H16O4	-
Com_1883_pos	Cytosine	cpd:C00380		Cytosine	C4H5N3O	map00240 Pyrimidine metabolism;map01100 Metabolic pathways
Com_1414_pos	hodgkinsine	cpd:C09211	Alkaloids	Hodgkinsine	C33H38N6	-
Com_2271_pos	Amphibine B	cpd:C09998		Amphibine B	C39H47N5O5	-
Com_1607_pos	Falcarinone	cpd:C08451		Falcarinone; (Z)-1,9-Heptadecadiene-4,6-diyn-3-one	C17H22O	-
Com_179_pos	Toluene	cpd:C01455		Toluene; Methylbenzene; Toluol	C7H8	map00623 Toluene degradation;map01100 Metabolic pathways;map01120 Microbial metabolism in diverse environments;map01220 Degradation of aromatic compounds
Com_2575_pos	6,8-Diprenylnaringenin	cpd:C09724	Flavonoids	Lonchocarpol A; Senegalensin; 6,8-Diprenylnaringenin	C25H28O5	-
Com_2017_pos	CHAPS	cpd:C11321		3-((3-Cholamidopropyl)dimethylammonium)-1-propanesulfonate; CHAPS	C32H58N2O7S	-
Com_314_pos	Styrene	cpd:C07083		Styrene; Phenylethylene	C8H8	map00642 Ethylbenzene degradation;map00643 Styrene degradation;map01100 Metabolic pathways;map01120 Microbial metabolism in diverse environments;map01220 Degradation of aromatic compounds
Com_1460_pos	Guanine	cpd:C00242		Guanine; 2-Amino-6-hydroxypurine	C5H5N5O	map00230 Purine metabolism;map01100 Metabolic pathways

## Sheet: KEGG annotation for H3d vs HC
ID	Name_ID	Kegg_ID		Kegg_name	formula	Kegg_map
Com_2018_pos	Chamazulene	cpd:C09633	Terpenoids	Chamazulene	C14H16	-
Com_175_pos	Toluene	cpd:C01455		Toluene; Methylbenzene; Toluol	C7H8	map00623 Toluene degradation;map01100 Metabolic pathways;map01120 Microbial metabolism in diverse environments;map01220 Degradation of aromatic compounds
Com_1471_pos	glycyrol	cpd:C16968		Glycyrol; Neoglycyrol	C21H18O6	-
Com_1670_pos	Ergocornine	cpd:C09162	Alkaloids	Ergocornine	C31H39N5O5	-
Com_1019_pos	Mucronine B	cpd:C10010		Mucronine B	C28H36N4O4	-
Com_550_pos	Propofol	cpd:C07523		Propofol; 2,6-Diisopropylphenol	C12H18O	-
Com_575_pos	Prenyl caffeate	cpd:C10487		Prenyl caffeate	C14H16O4	-
Com_1177_pos	LTF4	cpd:C06462		Leukotriene F4; LTF4	C28H44N2O8S	map00590 Arachidonic acid metabolism;map01100 Metabolic pathways
Com_63_pos	valtrate	cpd:C09801	Terpenoids	Valtratum; Valtrate	C22H30O8	-
Com_616_pos	phosphonoacetaldehyde	cpd:C03167		Phosphonoacetaldehyde; 2-Phosphonoacetaldehyde; 2-Oxoethylphosphonate	C2H5O4P	map00440 Phosphonate and phosphinate metabolism;map01100 Metabolic pathways;map01120 Microbial metabolism in diverse environments;map01130 Biosynthesis of antibiotics
Com_2241_pos	Aralionine A	cpd:C09999		Aralionine A	C34H38N4O5	-
Com_310_pos	Styrene	cpd:C07083		Styrene; Phenylethylene	C8H8	map00642 Ethylbenzene degradation;map00643 Styrene degradation;map01100 Metabolic pathways;map01120 Microbial metabolism in diverse environments;map01220 Degradation of aromatic compounds
Com_309_pos	Styrene	cpd:C07083		Styrene; Phenylethylene	C8H8	map00642 Ethylbenzene degradation;map00643 Styrene degradation;map01100 Metabolic pathways;map01120 Microbial metabolism in diverse environments;map01220 Degradation of aromatic compounds
Com_768_pos	Officinalisnin I	cpd:C08904	Terpenoids	Officinalisnin I	C45H76O19	-
Com_705_pos	Pederin	cpd:C15760		Pederin	C25H45NO9	-
Com_1586_pos	fluacrypyrim	cpd:C18595		Fluacrypyrim	C20H21F3N2O5	-
Com_450_pos	Robinin	cpd:C10178	Flavonoids	Robinin	C33H40O19	-
Com_174_pos	Toluene	cpd:C01455		Toluene; Methylbenzene; Toluol	C7H8	map00623 Toluene degradation;map01100 Metabolic pathways;map01120 Microbial metabolism in diverse environments;map01220 Degradation of aromatic compounds
Com_2020_pos	Cetiedil	cpd:C13786		Cetiedil	C20H31NO2S	-
Com_468_pos	Rehmaionoside C	cpd:C17452		Rehmaionoside C	C19H32O8	-
Com_358_pos	Solanine	cpd:C10820	Alkaloids	Solanine; alpha-Solanin	C45H73NO15	map01066 Biosynthesis of alkaloids derived from terpenoid and polyketide
Com_312_pos	Styrene	cpd:C07083		Styrene; Phenylethylene	C8H8	map00642 Ethylbenzene degradation;map00643 Styrene degradation;map01100 Metabolic pathways;map01120 Microbial metabolism in diverse environments;map01220 Degradation of aromatic compounds
Com_1186_pos	Loperamide	cpd:C07080		Loperamide	C29H33ClN2O2	-
Com_1414_pos	hodgkinsine	cpd:C09211	Alkaloids	Hodgkinsine	C33H38N6	-
Com_866_pos	Naphthalene	cpd:C00829		Naphthalene	C10H8	map00626 Naphthalene degradation;map00980 Metabolism of xenobiotics by cytochrome P450;map01100 Metabolic pathways;map01120 Microbial metabolism in diverse environments;map01220 Degradation of aromatic compounds;map07114 Naphthalene family
Com_1150_pos	Marchantin A	cpd:C10270	Skimate / acetate-malonate pathway derived compounds	Marchantin A	C28H24O5	-
Com_3499_pos	1-Naphthol	cpd:C11714		1-Naphthol; alpha-Naphthol	C10H8O	map00980 Metabolism of xenobiotics by cytochrome P450;map07114 Naphthalene family
Com_2337_pos	acrovestone	cpd:C09916		Acrovestone	C32H42O8	-
Com_2271_pos	Amphibine B	cpd:C09998		Amphibine B	C39H47N5O5	-
Com_2319_pos	AICAR	cpd:C04677		1-(5'-Phosphoribosyl)-5-amino-4-imidazolecarboxamide; 5'-Phosphoribosyl-5-amino-4-imidazolecarboxamide; 5'-Phospho-ribosyl-5-amino-4-imidazole carboxamide; AICAR; 5-Aminoimidazole-4-carboxamide ribotide; 5-Phosphoribosyl-4-carbamoyl-5-aminoimidazole; 5-Amino-1-(5-phospho-D-ribosyl)imidazole-4-carboxamide	C9H15N4O8P	map00230 Purine metabolism;map00340 Histidine metabolism;map01060 Biosynthesis of plant secondary metabolites;map01065 Biosynthesis of alkaloids derived from histidine and purine;map01100 Metabolic pathways;map01110 Biosynthesis of secondary metabolites;map01130 Biosynthesis of antibiotics;map04152 AMPK signaling pathway
Com_1148_pos	Mascaroside	cpd:C09132	Terpenoids	Mascaroside	C26H36O11	-
Com_1815_pos	Dicyclomine	cpd:C06951		Dicyclomine; Dicycloverin	C19H35NO2	-
Com_178_pos	Toluene	cpd:C01455		Toluene; Methylbenzene; Toluol	C7H8	map00623 Toluene degradation;map01100 Metabolic pathways;map01120 Microbial metabolism in diverse environments;map01220 Degradation of aromatic compounds
Com_2016_pos	Chelerythrine	cpd:C12227	Alkaloids	Chelerythrine	C21H18NO4	-
Com_1965_pos	Clotrimazole	cpd:C06922		Clotrimazole	C22H17ClN2	-
Com_549_pos	Propofol	cpd:C07523		Propofol; 2,6-Diisopropylphenol	C12H18O	-
Com_1964_pos	Clotrimazole	cpd:C06922		Clotrimazole	C22H17ClN2	-
Com_3544_pos	19-Hydroxy-8-O-methyltetrangulol	cpd:C12400		19-Hydroxy-8-O-methyltetrangulol	C20H14O5	map01057 Biosynthesis of type II polyketide products;map01130 Biosynthesis of antibiotics
Com_1607_pos	Falcarinone	cpd:C08451		Falcarinone; (Z)-1,9-Heptadecadiene-4,6-diyn-3-one	C17H22O	-
Com_179_pos	Toluene	cpd:C01455		Toluene; Methylbenzene; Toluol	C7H8	map00623 Toluene degradation;map01100 Metabolic pathways;map01120 Microbial metabolism in diverse environments;map01220 Degradation of aromatic compounds
Com_1369_pos	Imidacloprid	cpd:C11110		Imidacloprid	C9H10ClN5O2	-
Com_2575_pos	6,8-Diprenylnaringenin	cpd:C09724	Flavonoids	Lonchocarpol A; Senegalensin; 6,8-Diprenylnaringenin	C25H28O5	-
Com_2105_pos	Bis(glutathionyl)spermine disulfide	cpd:C16564		Bis(glutathionyl)spermine disulfide	C30H54N10O10S2	map00480 Glutathione metabolism
Com_2017_pos	CHAPS	cpd:C11321		3-((3-Cholamidopropyl)dimethylammonium)-1-propanesulfonate; CHAPS	C32H58N2O7S	-
Com_1539_pos	fusidic acid	cpd:C06694		Fusidic acid	C31H48O6	-
Com_1897_pos	Cyclopamine	cpd:C10798	Alkaloids	Cyclopamine	C27H41NO2	-
Com_314_pos	Styrene	cpd:C07083		Styrene; Phenylethylene	C8H8	map00642 Ethylbenzene degradation;map00643 Styrene degradation;map01100 Metabolic pathways;map01120 Microbial metabolism in diverse environments;map01220 Degradation of aromatic compounds
Com_769_pos	Officinalisnin I	cpd:C08904	Terpenoids	Officinalisnin I	C45H76O19	-
Com_1589_pos	Flecainide	cpd:C07001		Flecainide	C17H20F6N2O3	-
Com_2026_pos	Cefepime	cpd:C08111		Cefepime	C19H24N6O5S2	-
Com_615_pos	phosphonoacetaldehyde	cpd:C03167		Phosphonoacetaldehyde; 2-Phosphonoacetaldehyde; 2-Oxoethylphosphonate	C2H5O4P	map00440 Phosphonate and phosphinate metabolism;map01100 Metabolic pathways;map01120 Microbial metabolism in diverse environments;map01130 Biosynthesis of antibiotics
Com_1931_pos	Cucurbitacin E	cpd:C08797	Terpenoids	Cucurbitacin E	C32H44O8	map01062 Biosynthesis of terpenoids and steroids
Com_256_neg	Quercetin 3-O-[beta-D-xylosyl-(1->2)-beta-D-glucoside]	cpd:C12637		Quercetin 3-O-[beta-D-xylosyl-(1->2)-beta-D-glucoside]	C26H28O16	map00944 Flavone and flavonol biosynthesis
