# Supplementary material for: Gene and Metabolite Integration Analysis through Transcriptome and Metabolome Brings New Insight into Heat Stress Tolerance in Potato (Solanum tuberosum L.)
Source: Plants (Basel). 2021 Jan 6;10(1):103. doi: 10.3390/plants10010103 (PMC7825342; doi:10.3390/plants10010103)
Supplement: Supplementary file 1 [file plants-10-00103-s001.zip › Table S7.xlsx]

## Sheet: sheet
Supplementary Table 7 Mapping of transcripts onto metabolite data using KEGG
Description	Pvalue	Ratio	Count	Type
H6h vs HC
Biosynthesis of secondary metabolites	1	0.05	2	Meta
Biosynthesis of secondary metabolites	0.396971	0.427783	465	Tran
Aminoacyl-tRNA biosynthesis	0.242411	0.166667	1	Meta
Aminoacyl-tRNA biosynthesis	0.758956	0.37037	30	Tran
Vitamin B6 metabolism	0.0864469	0.5	1	Meta
Vitamin B6 metabolism	0.596798	0.411765	7	Tran
ABC transporters	0.278062	0.142857	1	Meta
ABC transporters	0.986686	0.16	4	Tran
Arginine and proline metabolism	0.167164	0.25	1	Meta
Arginine and proline metabolism	0.689188	0.389474	37	Tran
Biosynthesis of amino acids	0.31244	0.125	1	Meta
Biosynthesis of amino acids	0.0179757	0.533613	127	Tran
H3d vs HC
Tyrosine metabolism	0.343869	0.166667	1	Meta
Tyrosine metabolism	0.203877	0.431373	22	Tran
Steroid biosynthesis	0.0659341	1	1	Meta
Steroid biosynthesis	0.407939	0.382353	13	Tran
Fatty acid biosynthesis	0.0659341	1	1	Meta
Fatty acid biosynthesis	0.679544	0.306122	15	Tran
Arachidonic acid metabolism	0.128205	0.5	1	Meta
Arachidonic acid metabolism	0.644076	0.3125	5	Tran
Aminoacyl-tRNA biosynthesis	0.414176	0.142857	1	Meta
Aminoacyl-tRNA biosynthesis	0.498376	0.345679	28	Tran
beta-Alanine metabolism	0.366548	0.166667	1	Meta
beta-Alanine metabolism	0.987667	0.185714	13	Tran
Terpenoid backbone biosynthesis	0.202026	0.333333	1	Meta
Terpenoid backbone biosynthesis	0.860706	0.261538	17	Tran
Vitamin B6 metabolism	0.139193	0.5	1	Meta
Vitamin B6 metabolism	0.405363	0.411765	7	Tran
Linoleic acid metabolism	0.139193	0.5	1	Meta
Linoleic acid metabolism	0.634386	0.315789	6	Tran
Metabolic pathways	0.184776	0.103896	8	Meta
Metabolic pathways	0.838496	0.325604	674	Tran
Carbon fixation in photosynthetic organisms	0.139193	0.5	1	Meta
Carbon fixation in photosynthetic organisms	0.0104684	0.5375	43	Tran
Inositol phosphate metabolism	0.0719424	1	1	Meta
Inositol phosphate metabolism	0.87223	0.254237	15	Tran
Isoquinoline alkaloid biosynthesis	0.202026	0.333333	1	Meta
Isoquinoline alkaloid biosynthesis	0.396035	0.392857	11	Tran
Histidine metabolism	0.202026	0.333333	1	Meta
Histidine metabolism	0.743639	0.28125	9	Tran
Glutathione metabolism	0.315463	0.2	1	Meta
Glutathione metabolism	0.938661	0.25	27	Tran
ABC transporters	0.366548	0.166667	1	Meta
ABC transporters	0.996153	0.08	2	Tran
Glycolysis / Gluconeogenesis	0.2607	0.25	1	Meta
Glycolysis / Gluconeogenesis	0.281858	0.377953	48	Tran
Thiamine metabolism	0.139193	0.5	1	Meta
Thiamine metabolism	0.488799	0.4	4	Tran
Galactose metabolism	0.0719424	1	1	Meta
Galactose metabolism	0.688661	0.306452	19	Tran
Plant hormone signal transduction	0.2607	0.25	1	Meta
Plant hormone signal transduction	0.981271	0.264214	79	Tran
Fructose and mannose metabolism	0.0719424	1	1	Meta
Fructose and mannose metabolism	0.325569	0.387097	24	Tran
Pentose phosphate pathway	0.139193	0.5	1	Meta
Pentose phosphate pathway	0.197795	0.428571	24	Tran
Biosynthesis of amino acids	0.538358	0.1	1	Meta
Biosynthesis of amino acids	0.0174626	0.436975	104	Tran
alpha-Linolenic acid metabolism	0.202026	0.333333	1	Meta
alpha-Linolenic acid metabolism	0.650383	0.313725	16	Tran
