# Supplementary material for: Gene and Metabolite Integration Analysis through Transcriptome and Metabolome Brings New Insight into Heat Stress Tolerance in Potato (Solanum tuberosum L.)
Source: Plants (Basel). 2021 Jan 6;10(1):103. doi: 10.3390/plants10010103 (PMC7825342; doi:10.3390/plants10010103)
Supplement: Supplementary file 1 [file plants-10-00103-s001.zip › Table S8.xlsx]

## Sheet: Sheet1
Supplementary Table 8 Primer list used in qPCR analysis
Gene ID	Forward	Reverse
PGSC0003DMG400011751	GCGGACCTTCTTTCAAACTG	CAACTGGATCCGATGGTCTT
PGSC0003DMG400000444	TGCCCAAACAACAATTGAAA	TGATCCACCAACAAGAACCA
PGSC0003DMG400009268	CACCACCTGTTCTGCAGGTA	TAGCCGTGGTAAAGGTCCAC
PGSC0003DMG400023622	CTCCTGCTCTTCTCGATTGG	GCCACATGCCACACTACATC
PGSC0003DMG400025194	GGTTTCATTAGGTGGCGAAA	TGGGCATGTTCCTGATGATA
PGSC0003DMG400010859	GATGAACCTTGGTGGCCTAA	ACTTAACGTTGGGCGATTTG
PGSC0003DMG400016003	TGTTGTGCCGATGATTCCTA	CTTCCATTCTCCCTCCATCA
PGSC0003DMG400005691	CTTTGGATGGGACAGTTCGT	CTAGCAATCTGCCCGTCTTC
PGSC0003DMG400007820	TTGGGGCAAAGGTAATGAAG	TCACCAGCCATGACTCTCTG
PGSC0003DMG400029624	CGATCGTTAGGGGAATTTGA	TGAACCAGCCACACCACTAA
PGSC0003DMG400001272	TGTTTTTGCGAACAAGCAAG	CCCTCATAAAGCCCTTCTCC
PGSC0003DMG400016512	ACTGGATGCTTGTGGGTGAC	CGAAGCCCTATCACTTTTGC
PGSC0003DMG400022225	GACAATCACCCGACGAGAAT	GAGCCCATGAATGGAACTGT
PGSC0003DMG400017119	ATGGACATTGCGCGTCTATT	ATCGCACGATCAAGGACTTT
PGSC0003DMG400010137	CTCTTTGGTTGCCTTTGCTC	CGTTTGGGCATGTAAGGTTT
PGSC0003DMG400015461	TTGCTAGGTGTGTTGGTGGA	CACCCCTATAATTGGGCAAA
PGSC0003DMG400021877	GCCCCATTCACAGCCTACTA	TTGGCCCACTCAAAATCTTC
PGSC0003DMG401019681	TGACTGGGAAAATTGCAACA	TCAAACACATCCCAAGTCCA
PGSC0003DMG400012436	ATCCCCAAAACCTCAATTCC	CTCCGGGAGGAAGAGAAATC
PGSC0003DMG400030784	CGATGAGATGCAAAGAGCTG	CACTTTCTCCACCGACCATT
